# Supplementary material for: Neutrophils and galectin-3 defend mice from lethal bacterial infection and humans from acute respiratory failure
Source: Nat Commun. 2024 Jun 3;15:4724. doi: 10.1038/s41467-024-48796-y (PMC11148175; doi:10.1038/s41467-024-48796-y)
Supplement: Supplementary file 4 — Supplementary Data 1 [file 41467_2024_48796_MOESM4_ESM.xlsx]

## Sheet: NK_GSEA
Supplementary Data 1. GSEA data for each cluster LPS+PA14 vs PA14
Column1	NK.ONTOLOGY	NK.ID	NK.Description	NK.setSize	NK.enrichmentScore	NK.NES	NK.pvalue	NK.p.adjust	NK.qvalues	NK.rank	NK.leading_edge	NK.core_enrichment
GO:0005576	CC	GO:0005576	extracellular region	34	0.570764	2.71835	0.000222916	0.000222916	0.0338282	22	tags=35%, list=7%, signal=37%	Lcn2/Wfdc17/Slpi/Cstdc4/Saa3/Chil3/Fth1/Lyz2/Gbp2/Ftl1/Cfb/B2m
GO:0042742	BP	GO:0042742	defense response to bacterium	11	0.735794	2.3816	0.000230627	0.000230627	0.0338282	22	tags=55%, list=7%, signal=52%	Lcn2/Wfdc17/Slpi/Lyz2/Gbp2/B2m
GO:0004866	MF	GO:0004866	endopeptidase inhibitor activity	9	0.766557	2.28649	0.000231803	0.000231803	0.0338282	9	tags=44%, list=3%, signal=44%	Wfdc17/Slpi/Cstdc4/Prdx5
GO:0030414	MF	GO:0030414	peptidase inhibitor activity	9	0.766557	2.28649	0.000231803	0.000231803	0.0338282	9	tags=44%, list=3%, signal=44%	Wfdc17/Slpi/Cstdc4/Prdx5
GO:0061134	MF	GO:0061134	peptidase regulator activity	9	0.766557	2.28649	0.000231803	0.000231803	0.0338282	9	tags=44%, list=3%, signal=44%	Wfdc17/Slpi/Cstdc4/Prdx5
GO:0061135	MF	GO:0061135	endopeptidase regulator activity	9	0.766557	2.28649	0.000231803	0.000231803	0.0338282	9	tags=44%, list=3%, signal=44%	Wfdc17/Slpi/Cstdc4/Prdx5
GO:0030547	MF	GO:0030547	signaling receptor inhibitor activity	3	0.976589	1.87849	0.000239636	0.000239636	0.0338282	10	tags=100%, list=3%, signal=98%	Ly6i/Ly6a/Ly6c2
GO:0030548	MF	GO:0030548	acetylcholine receptor regulator activity	3	0.976589	1.87849	0.000239636	0.000239636	0.0338282	10	tags=100%, list=3%, signal=98%	Ly6i/Ly6a/Ly6c2
GO:0030550	MF	GO:0030550	acetylcholine receptor inhibitor activity	3	0.976589	1.87849	0.000239636	0.000239636	0.0338282	10	tags=100%, list=3%, signal=98%	Ly6i/Ly6a/Ly6c2
GO:0031225	CC	GO:0031225	anchored component of membrane	3	0.976589	1.87849	0.000239636	0.000239636	0.0338282	10	tags=100%, list=3%, signal=98%	Ly6i/Ly6a/Ly6c2
GO:0033130	MF	GO:0033130	acetylcholine receptor binding	3	0.976589	1.87849	0.000239636	0.000239636	0.0338282	10	tags=100%, list=3%, signal=98%	Ly6i/Ly6a/Ly6c2
GO:0095500	BP	GO:0095500	acetylcholine receptor signaling pathway	3	0.976589	1.87849	0.000239636	0.000239636	0.0338282	10	tags=100%, list=3%, signal=98%	Ly6i/Ly6a/Ly6c2
GO:0099602	MF	GO:0099602	neurotransmitter receptor regulator activity	3	0.976589	1.87849	0.000239636	0.000239636	0.0338282	10	tags=100%, list=3%, signal=98%	Ly6i/Ly6a/Ly6c2
GO:1905144	BP	GO:1905144	response to acetylcholine	3	0.976589	1.87849	0.000239636	0.000239636	0.0338282	10	tags=100%, list=3%, signal=98%	Ly6i/Ly6a/Ly6c2
GO:1905145	BP	GO:1905145	cellular response to acetylcholine	3	0.976589	1.87849	0.000239636	0.000239636	0.0338282	10	tags=100%, list=3%, signal=98%	Ly6i/Ly6a/Ly6c2
GO:0051238	BP	GO:0051238	sequestering of metal ion	3	0.956522	1.83989	0.000239636	0.000239636	0.0338282	16	tags=100%, list=5%, signal=96%	Lcn2/Fth1/Ftl1
GO:0097577	BP	GO:0097577	sequestering of iron ion	3	0.956522	1.83989	0.000239636	0.000239636	0.0338282	16	tags=100%, list=5%, signal=96%	Lcn2/Fth1/Ftl1
GO:0003735	MF	GO:0003735	structural constituent of ribosome	5	0.939394	2.19721	0.000242542	0.000242542	0.0338282	23	tags=100%, list=8%, signal=94%	Rplp0/Rpsa/Rps20/Rpl3/Rpl32
GO:0009617	BP	GO:0009617	response to bacterium	30	0.515113	2.37235	0.000447027	0.000447027	0.059067	14	tags=27%, list=5%, signal=28%	Lcn2/Wfdc17/Slpi/Saa3/Ly6a/AA467197/Lyz2/Gbp2
GO:0062012	BP	GO:0062012	regulation of small molecule metabolic process	7	-0.740333	-2.00982	0.000516885	0.000516885	0.0597517	34	tags=71%, list=11%, signal=65%	Plek/Rora/Stat3/Nfkb1/Nr4a3
GO:0000978	MF	GO:0000978	RNA polymerase II cis-regulatory region sequence-specific DNA binding	37	-0.461096	-2.24	0.000550156	0.000550156	0.0597517	70	tags=51%, list=23%, signal=45%	Sub1/Mlxip/Bhlhe40/H3f3b/Jund/Stat4/Crem/Chd7/Satb1/Rora/Kdm2b/Klf7/Stat3/Kdm6b/Nr4a2/Irf8/Rel/Nfkb1/Nr4a3
GO:0000987	MF	GO:0000987	cis-regulatory region sequence-specific DNA binding	38	-0.449145	-2.19588	0.000553506	0.000553506	0.0597517	70	tags=50%, list=23%, signal=44%	Sub1/Mlxip/Bhlhe40/H3f3b/Jund/Stat4/Crem/Chd7/Satb1/Rora/Kdm2b/Klf7/Stat3/Kdm6b/Nr4a2/Irf8/Rel/Nfkb1/Nr4a3
GO:0006357	BP	GO:0006357	regulation of transcription by RNA polymerase II	70	-0.366845	-2.11631	0.000571211	0.000571211	0.0597517	89	tags=46%, list=29%, signal=42%	Fosl2/Tpr/Ier2/Nr4a1/Fasl/Csrnp1/Sub1/Ddx5/Mlxip/Bhlhe40/Smad7/Pik3r1/Jund/Stat4/Arf4/Ier5/Crem/Chd7/Satb1/Cks2/Rora/Kdm2b/Klf7/Stat3/Kdm6b/Nr4a2/Zc3h12a/Irf8/Vegfa/Rel/Nfkb1/Nr4a3
GO:0006366	BP	GO:0006366	transcription by RNA polymerase II	70	-0.366845	-2.11631	0.000571211	0.000571211	0.0597517	89	tags=46%, list=29%, signal=42%	Fosl2/Tpr/Ier2/Nr4a1/Fasl/Csrnp1/Sub1/Ddx5/Mlxip/Bhlhe40/Smad7/Pik3r1/Jund/Stat4/Arf4/Ier5/Crem/Chd7/Satb1/Cks2/Rora/Kdm2b/Klf7/Stat3/Kdm6b/Nr4a2/Zc3h12a/Irf8/Vegfa/Rel/Nfkb1/Nr4a3
GO:0005615	CC	GO:0005615	extracellular space	26	0.548569	2.41011	0.000677507	0.000677507	0.0680359	13	tags=27%, list=4%, signal=28%	Lcn2/Wfdc17/Slpi/Cstdc4/Saa3/Chil3/Lyz2
GO:0000977	MF	GO:0000977	RNA polymerase II transcription regulatory region sequence-specific DNA binding	39	-0.44055	-2.17098	0.000736106	0.000736106	0.0710774	70	tags=49%, list=23%, signal=43%	Sub1/Mlxip/Bhlhe40/H3f3b/Jund/Stat4/Crem/Chd7/Satb1/Rora/Kdm2b/Klf7/Stat3/Kdm6b/Nr4a2/Irf8/Rel/Nfkb1/Nr4a3
GO:0043207	BP	GO:0043207	response to external biotic stimulus	52	0.390752	2.08573	0.000860585	0.000860585	0.0771615	17	tags=19%, list=6%, signal=22%	Lcn2/Wfdc17/Slpi/Saa3/Ly6a/AA467197/Lyz2/Gbp2/Cd8a/Cfb
GO:0051707	BP	GO:0051707	response to other organism	52	0.390752	2.08573	0.000860585	0.000860585	0.0771615	17	tags=19%, list=6%, signal=22%	Lcn2/Wfdc17/Slpi/Saa3/Ly6a/AA467197/Lyz2/Gbp2/Cd8a/Cfb
GO:0045944	BP	GO:0045944	positive regulation of transcription by RNA polymerase II	46	-0.411023	-2.12683	0.000921319	0.000921319	0.0797585	89	tags=52%, list=29%, signal=43%	Fosl2/Ier2/Nr4a1/Csrnp1/Sub1/Mlxip/Pik3r1/Jund/Stat4/Arf4/Ier5/Crem/Chd7/Rora/Klf7/Stat3/Kdm6b/Nr4a2/Zc3h12a/Irf8/Vegfa/Rel/Nfkb1/Nr4a3
GO:0031326	BP	GO:0031326	regulation of cellular biosynthetic process	114	-0.305933	-1.9245	0.0010008	0.0010008	0.0837512	90	tags=40%, list=30%, signal=46%	Larp1/Fosl2/Tpr/Pabpc1/Ier2/Nr4a1/Gimap5/Fasl/Qk/Csrnp1/Sub1/Ddx5/Mlxip/Bhlhe40/Smad7/Pik3r1/Jund/Tax1bp1/Stat4/Arf4/Gzmb/Tut4/Ier5/Crem/Chd7/Satb1/Cks2/Plek/Cdkn1a/Rora/Kdm2b/Klf7/Stat3/Dusp5/Kdm6b/Il18rap/Nsd3/Nr4a2/Zc3h12a/Tnfaip3/Irf8/Vegfa/Rel/Rgs2/Nfkb1/Nr4a3
GO:0015934	CC	GO:0015934	large ribosomal subunit	3	0.93311	1.79485	0.00119818	0.00119818	0.0940019	23	tags=100%, list=8%, signal=93%	Rplp0/Rpl3/Rpl32
GO:0022625	CC	GO:0022625	cytosolic large ribosomal subunit	3	0.93311	1.79485	0.00119818	0.00119818	0.0940019	23	tags=100%, list=8%, signal=93%	Rplp0/Rpl3/Rpl32
GO:0009607	BP	GO:0009607	response to biotic stimulus	56	0.371376	2.01398	0.00128949	0.00128949	0.0954609	17	tags=18%, list=6%, signal=21%	Lcn2/Wfdc17/Slpi/Saa3/Ly6a/AA467197/Lyz2/Gbp2/Cd8a/Cfb
GO:0098772	MF	GO:0098772	molecular function regulator activity	55	0.370409	1.99921	0.00129282	0.00129282	0.0954609	10	tags=15%, list=3%, signal=17%	Wfdc17/Slpi/Ly6i/Cstdc4/Saa3/Ly6a/Prdx5/Ly6c2
GO:0055072	BP	GO:0055072	iron ion homeostasis	6	0.796663	2.0085	0.00145631	0.00145631	0.0988137	22	tags=67%, list=7%, signal=63%	Lcn2/Fth1/Ftl1/B2m
GO:0022626	CC	GO:0022626	cytosolic ribosome	6	0.785312	1.97988	0.00145631	0.00145631	0.0988137	23	tags=83%, list=8%, signal=79%	Rplp0/Rpsa/Rps20/Rpl3/Rpl32
GO:0044391	CC	GO:0044391	ribosomal subunit	6	0.785312	1.97988	0.00145631	0.00145631	0.0988137	23	tags=83%, list=8%, signal=79%	Rplp0/Rpsa/Rps20/Rpl3/Rpl32
GO:0044419	BP	GO:0044419	biological process involved in interspecies interaction between organisms	54	0.373382	2.01122	0.00150538	0.00150538	0.0991532	17	tags=19%, list=6%, signal=21%	Lcn2/Wfdc17/Slpi/Saa3/Ly6a/AA467197/Lyz2/Gbp2/Cd8a/Cfb
GO:0051090	BP	GO:0051090	regulation of DNA-binding transcription factor activity	16	-0.540711	-1.98015	0.00159264	0.00159264	0.0991532	124	tags=88%, list=41%, signal=54%	Rlim/Kras/Pim1/Erbin/Nfkbid/Bhlhe40/Smad7/Tax1bp1/Tut4/Stat3/Il18rap/Zc3h12a/Tnfaip3/Vegfa
GO:0045444	BP	GO:0045444	fat cell differentiation	14	-0.561643	-1.95385	0.00160057	0.00160057	0.0991532	30	tags=50%, list=10%, signal=47%	Rora/4932438A13Rik/Nr4a2/Zc3h12a/Vegfa/Rgs2/Nr4a3
GO:0055076	BP	GO:0055076	transition metal ion homeostasis	7	0.759138	2.04517	0.00166548	0.00166548	0.0991532	22	tags=57%, list=7%, signal=54%	Lcn2/Fth1/Ftl1/B2m
GO:0005506	MF	GO:0005506	iron ion binding	4	0.873986	1.86965	0.00171569	0.00171569	0.0991532	16	tags=75%, list=5%, signal=72%	Lcn2/Fth1/Ftl1
GO:0005126	MF	GO:0005126	cytokine receptor binding	8	-0.681054	-1.93431	0.00174703	0.00174703	0.0991532	78	tags=88%, list=26%, signal=67%	Fasl/Smad7/Pik3r1/Jak1/Stat3/Vegfa/Cxcl3
GO:0018130	BP	GO:0018130	heterocycle biosynthetic process	95	-0.308505	-1.88925	0.00196386	0.00196386	0.0991532	72	tags=36%, list=24%, signal=40%	Csrnp1/Sub1/Ddx5/Mlxip/Bhlhe40/Smad7/Pik3r1/Jund/Tax1bp1/Stat4/Arf4/Tut4/Ier5/Crem/Chd7/Satb1/Cks2/Cdkn1a/Rora/Kdm2b/Klf7/Stat3/Dusp5/Kdm6b/Il18rap/Nsd3/Nr4a2/Zc3h12a/Tnfaip3/Irf8/Vegfa/Rel/Nfkb1/Nr4a3
GO:0019438	BP	GO:0019438	aromatic compound biosynthetic process	95	-0.308505	-1.88925	0.00196386	0.00196386	0.0991532	72	tags=36%, list=24%, signal=40%	Csrnp1/Sub1/Ddx5/Mlxip/Bhlhe40/Smad7/Pik3r1/Jund/Tax1bp1/Stat4/Arf4/Tut4/Ier5/Crem/Chd7/Satb1/Cks2/Cdkn1a/Rora/Kdm2b/Klf7/Stat3/Dusp5/Kdm6b/Il18rap/Nsd3/Nr4a2/Zc3h12a/Tnfaip3/Irf8/Vegfa/Rel/Nfkb1/Nr4a3
GO:0034654	BP	GO:0034654	nucleobase-containing compound biosynthetic process	95	-0.308505	-1.88925	0.00196386	0.00196386	0.0991532	72	tags=36%, list=24%, signal=40%	Csrnp1/Sub1/Ddx5/Mlxip/Bhlhe40/Smad7/Pik3r1/Jund/Tax1bp1/Stat4/Arf4/Tut4/Ier5/Crem/Chd7/Satb1/Cks2/Cdkn1a/Rora/Kdm2b/Klf7/Stat3/Dusp5/Kdm6b/Il18rap/Nsd3/Nr4a2/Zc3h12a/Tnfaip3/Irf8/Vegfa/Rel/Nfkb1/Nr4a3
GO:1901652	BP	GO:1901652	response to peptide	17	-0.517804	-1.93583	0.0021254	0.0021254	0.0991532	114	tags=76%, list=38%, signal=50%	Rock1/Sgk1/Erbin/Nr4a1/Pik3r1/Stat4/Jak1/Itga4/Stat3/Nr4a2/Tnfaip3/Nfkb1/Nr4a3
GO:0046916	BP	GO:0046916	cellular transition metal ion homeostasis	6	0.762784	1.92308	0.00218447	0.00218447	0.0991532	16	tags=50%, list=5%, signal=48%	Lcn2/Fth1/Ftl1
GO:0045893	BP	GO:0045893	positive regulation of transcription, DNA-templated	55	-0.361223	-1.95858	0.00223839	0.00223839	0.0991532	155	tags=73%, list=51%, signal=43%	Runx1/Tgfb1/Ets1/Trf/Hif1a/Gabpb1/Akna/Ddx3x/Sf3b1/Litaf/Batf/Kmt2e/Pim1/Junb/Fosl2/Ier2/Nr4a1/Csrnp1/Sub1/Ddx5/Mlxip/Pik3r1/Jund/Stat4/Arf4/Ier5/Crem/Chd7/Rora/Klf7/Stat3/Kdm6b/Nsd3/Nr4a2/Zc3h12a/Irf8/Vegfa/Rel/Nfkb1/Nr4a3
GO:1902680	BP	GO:1902680	positive regulation of RNA biosynthetic process	55	-0.361223	-1.95858	0.00223839	0.00223839	0.0991532	155	tags=73%, list=51%, signal=43%	Runx1/Tgfb1/Ets1/Trf/Hif1a/Gabpb1/Akna/Ddx3x/Sf3b1/Litaf/Batf/Kmt2e/Pim1/Junb/Fosl2/Ier2/Nr4a1/Csrnp1/Sub1/Ddx5/Mlxip/Pik3r1/Jund/Stat4/Arf4/Ier5/Crem/Chd7/Rora/Klf7/Stat3/Kdm6b/Nsd3/Nr4a2/Zc3h12a/Irf8/Vegfa/Rel/Nfkb1/Nr4a3
GO:1903508	BP	GO:1903508	positive regulation of nucleic acid-templated transcription	55	-0.361223	-1.95858	0.00223839	0.00223839	0.0991532	155	tags=73%, list=51%, signal=43%	Runx1/Tgfb1/Ets1/Trf/Hif1a/Gabpb1/Akna/Ddx3x/Sf3b1/Litaf/Batf/Kmt2e/Pim1/Junb/Fosl2/Ier2/Nr4a1/Csrnp1/Sub1/Ddx5/Mlxip/Pik3r1/Jund/Stat4/Arf4/Ier5/Crem/Chd7/Rora/Klf7/Stat3/Kdm6b/Nsd3/Nr4a2/Zc3h12a/Irf8/Vegfa/Rel/Nfkb1/Nr4a3
GO:0032635	BP	GO:0032635	interleukin-6 production	7	-0.708053	-1.92219	0.00223983	0.00223983	0.0991532	47	tags=71%, list=16%, signal=62%	Tut4/Stat3/Il18rap/Zc3h12a/Tnfaip3
GO:0004857	MF	GO:0004857	enzyme inhibitor activity	14	0.59959	2.13518	0.00228363	0.00228363	0.0991532	20	tags=36%, list=7%, signal=35%	Wfdc17/Slpi/Cstdc4/Prdx5/Rps20
GO:0009890	BP	GO:0009890	negative regulation of biosynthetic process	61	-0.346578	-1.93322	0.0024519	0.0024519	0.0991532	90	tags=46%, list=30%, signal=40%	Larp1/Tpr/Pabpc1/Gimap5/Fasl/Qk/Ddx5/Bhlhe40/Smad7/Jund/Gzmb/Tut4/Crem/Satb1/Plek/Cdkn1a/Kdm2b/Klf7/Stat3/Dusp5/Nsd3/Nr4a2/Zc3h12a/Irf8/Vegfa/Rgs2/Nfkb1/Nr4a3
GO:0031327	BP	GO:0031327	negative regulation of cellular biosynthetic process	61	-0.346578	-1.93322	0.0024519	0.0024519	0.0991532	90	tags=46%, list=30%, signal=40%	Larp1/Tpr/Pabpc1/Gimap5/Fasl/Qk/Ddx5/Bhlhe40/Smad7/Jund/Gzmb/Tut4/Crem/Satb1/Plek/Cdkn1a/Kdm2b/Klf7/Stat3/Dusp5/Nsd3/Nr4a2/Zc3h12a/Irf8/Vegfa/Rgs2/Nfkb1/Nr4a3
GO:0038023	MF	GO:0038023	signaling receptor activity	15	-0.537219	-1.91913	0.00248491	0.00248491	0.0991532	108	tags=80%, list=36%, signal=54%	P2ry10/Itgb1/Il2rb/Nr4a1/Cxcr4/Klrb1c/Ifngr1/Rora/Stat3/Il18rap/Nr4a2/Nr4a3
GO:0060089	MF	GO:0060089	molecular transducer activity	15	-0.537219	-1.91913	0.00248491	0.00248491	0.0991532	108	tags=80%, list=36%, signal=54%	P2ry10/Itgb1/Il2rb/Nr4a1/Cxcr4/Klrb1c/Ifngr1/Rora/Stat3/Il18rap/Nr4a2/Nr4a3
GO:0006351	BP	GO:0006351	transcription, DNA-templated	93	-0.301962	-1.84031	0.00256208	0.00256208	0.0991532	155	tags=65%, list=51%, signal=45%	Runx1/Tgfb1/Ets1/Trf/Hif1a/Ccnl1/Gabpb1/Akna/Ddx3x/Sf3b1/Litaf/Batf/Rlim/Kras/Kmt2e/Pde2a/Pim1/Zfp52/Erbin/Nfkbid/Spty2d1/Junb/Fosl2/Tpr/Ier2/Nr4a1/Fasl/Csrnp1/Sub1/Ddx5/Mlxip/Bhlhe40/Smad7/Pik3r1/Jund/Tax1bp1/Stat4/Arf4/Tut4/Ier5/Crem/Chd7/Satb1/Cks2/Rora/Kdm2b/Klf7/Stat3/Dusp5/Kdm6b/Il18rap/Nsd3/Nr4a2/Zc3h12a/Tnfaip3/Irf8/Vegfa/Rel/Nfkb1/Nr4a3
GO:0006355	BP	GO:0006355	regulation of transcription, DNA-templated	93	-0.301962	-1.84031	0.00256208	0.00256208	0.0991532	155	tags=65%, list=51%, signal=45%	Runx1/Tgfb1/Ets1/Trf/Hif1a/Ccnl1/Gabpb1/Akna/Ddx3x/Sf3b1/Litaf/Batf/Rlim/Kras/Kmt2e/Pde2a/Pim1/Zfp52/Erbin/Nfkbid/Spty2d1/Junb/Fosl2/Tpr/Ier2/Nr4a1/Fasl/Csrnp1/Sub1/Ddx5/Mlxip/Bhlhe40/Smad7/Pik3r1/Jund/Tax1bp1/Stat4/Arf4/Tut4/Ier5/Crem/Chd7/Satb1/Cks2/Rora/Kdm2b/Klf7/Stat3/Dusp5/Kdm6b/Il18rap/Nsd3/Nr4a2/Zc3h12a/Tnfaip3/Irf8/Vegfa/Rel/Nfkb1/Nr4a3
GO:0032774	BP	GO:0032774	RNA biosynthetic process	93	-0.301962	-1.84031	0.00256208	0.00256208	0.0991532	155	tags=65%, list=51%, signal=45%	Runx1/Tgfb1/Ets1/Trf/Hif1a/Ccnl1/Gabpb1/Akna/Ddx3x/Sf3b1/Litaf/Batf/Rlim/Kras/Kmt2e/Pde2a/Pim1/Zfp52/Erbin/Nfkbid/Spty2d1/Junb/Fosl2/Tpr/Ier2/Nr4a1/Fasl/Csrnp1/Sub1/Ddx5/Mlxip/Bhlhe40/Smad7/Pik3r1/Jund/Tax1bp1/Stat4/Arf4/Tut4/Ier5/Crem/Chd7/Satb1/Cks2/Rora/Kdm2b/Klf7/Stat3/Dusp5/Kdm6b/Il18rap/Nsd3/Nr4a2/Zc3h12a/Tnfaip3/Irf8/Vegfa/Rel/Nfkb1/Nr4a3
GO:0097659	BP	GO:0097659	nucleic acid-templated transcription	93	-0.301962	-1.84031	0.00256208	0.00256208	0.0991532	155	tags=65%, list=51%, signal=45%	Runx1/Tgfb1/Ets1/Trf/Hif1a/Ccnl1/Gabpb1/Akna/Ddx3x/Sf3b1/Litaf/Batf/Rlim/Kras/Kmt2e/Pde2a/Pim1/Zfp52/Erbin/Nfkbid/Spty2d1/Junb/Fosl2/Tpr/Ier2/Nr4a1/Fasl/Csrnp1/Sub1/Ddx5/Mlxip/Bhlhe40/Smad7/Pik3r1/Jund/Tax1bp1/Stat4/Arf4/Tut4/Ier5/Crem/Chd7/Satb1/Cks2/Rora/Kdm2b/Klf7/Stat3/Dusp5/Kdm6b/Il18rap/Nsd3/Nr4a2/Zc3h12a/Tnfaip3/Irf8/Vegfa/Rel/Nfkb1/Nr4a3
GO:1903506	BP	GO:1903506	regulation of nucleic acid-templated transcription	93	-0.301962	-1.84031	0.00256208	0.00256208	0.0991532	155	tags=65%, list=51%, signal=45%	Runx1/Tgfb1/Ets1/Trf/Hif1a/Ccnl1/Gabpb1/Akna/Ddx3x/Sf3b1/Litaf/Batf/Rlim/Kras/Kmt2e/Pde2a/Pim1/Zfp52/Erbin/Nfkbid/Spty2d1/Junb/Fosl2/Tpr/Ier2/Nr4a1/Fasl/Csrnp1/Sub1/Ddx5/Mlxip/Bhlhe40/Smad7/Pik3r1/Jund/Tax1bp1/Stat4/Arf4/Tut4/Ier5/Crem/Chd7/Satb1/Cks2/Rora/Kdm2b/Klf7/Stat3/Dusp5/Kdm6b/Il18rap/Nsd3/Nr4a2/Zc3h12a/Tnfaip3/Irf8/Vegfa/Rel/Nfkb1/Nr4a3
GO:2001141	BP	GO:2001141	regulation of RNA biosynthetic process	93	-0.301962	-1.84031	0.00256208	0.00256208	0.0991532	155	tags=65%, list=51%, signal=45%	Runx1/Tgfb1/Ets1/Trf/Hif1a/Ccnl1/Gabpb1/Akna/Ddx3x/Sf3b1/Litaf/Batf/Rlim/Kras/Kmt2e/Pde2a/Pim1/Zfp52/Erbin/Nfkbid/Spty2d1/Junb/Fosl2/Tpr/Ier2/Nr4a1/Fasl/Csrnp1/Sub1/Ddx5/Mlxip/Bhlhe40/Smad7/Pik3r1/Jund/Tax1bp1/Stat4/Arf4/Tut4/Ier5/Crem/Chd7/Satb1/Cks2/Rora/Kdm2b/Klf7/Stat3/Dusp5/Kdm6b/Il18rap/Nsd3/Nr4a2/Zc3h12a/Tnfaip3/Irf8/Vegfa/Rel/Nfkb1/Nr4a3
GO:0062014	BP	GO:0062014	negative regulation of small molecule metabolic process	3	-0.899666	-1.80652	0.00256717	0.00256717	0.0991532	34	tags=100%, list=11%, signal=90%	Stat3/Nfkb1
GO:1901617	BP	GO:1901617	organic hydroxy compound biosynthetic process	3	-0.899666	-1.80652	0.00256717	0.00256717	0.0991532	34	tags=100%, list=11%, signal=90%	Nr4a2/Nfkb1
GO:0006629	BP	GO:0006629	lipid metabolic process	21	-0.485554	-1.96807	0.00283236	0.00283236	0.107738	80	tags=57%, list=26%, signal=45%	Gimap5/Ugcg/Cish/Dhrs3/Qk/Pik3r1/Crem/Plek/Rora/4932438A13Rik/Nfkb1/Nr4a3
GO:1901362	BP	GO:1901362	organic cyclic compound biosynthetic process	96	-0.303892	-1.86176	0.00295683	0.00295683	0.110794	72	tags=35%, list=24%, signal=40%	Csrnp1/Sub1/Ddx5/Mlxip/Bhlhe40/Smad7/Pik3r1/Jund/Tax1bp1/Stat4/Arf4/Tut4/Ier5/Crem/Chd7/Satb1/Cks2/Cdkn1a/Rora/Kdm2b/Klf7/Stat3/Dusp5/Kdm6b/Il18rap/Nsd3/Nr4a2/Zc3h12a/Tnfaip3/Irf8/Vegfa/Rel/Nfkb1/Nr4a3
GO:0019731	BP	GO:0019731	antibacterial humoral response	4	0.848696	1.81555	0.00343137	0.00343137	0.126685	22	tags=75%, list=7%, signal=70%	Wfdc17/Slpi/B2m
GO:0010556	BP	GO:0010556	regulation of macromolecule biosynthetic process	112	-0.287535	-1.80747	0.00358566	0.00358566	0.127902	90	tags=39%, list=30%, signal=44%	Larp1/Fosl2/Tpr/Pabpc1/Ier2/Nr4a1/Fasl/Qk/Csrnp1/Sub1/Ddx5/Mlxip/Bhlhe40/Smad7/Pik3r1/Jund/Tax1bp1/Stat4/Arf4/Gzmb/Tut4/Ier5/Crem/Chd7/Satb1/Cks2/Cdkn1a/Rora/Kdm2b/Klf7/Stat3/Dusp5/Kdm6b/Il18rap/Nsd3/Nr4a2/Zc3h12a/Tnfaip3/Irf8/Vegfa/Rel/Rgs2/Nfkb1/Nr4a3
GO:0006879	BP	GO:0006879	cellular iron ion homeostasis	5	0.802519	1.87707	0.00363813	0.00363813	0.127902	16	tags=60%, list=5%, signal=58%	Lcn2/Fth1/Ftl1
GO:0000041	BP	GO:0000041	transition metal ion transport	4	0.847467	1.81292	0.00367647	0.00367647	0.127902	22	tags=75%, list=7%, signal=70%	Lcn2/Fth1/B2m
GO:0006826	BP	GO:0006826	iron ion transport	4	0.847467	1.81292	0.00367647	0.00367647	0.127902	22	tags=75%, list=7%, signal=70%	Lcn2/Fth1/B2m
GO:0010557	BP	GO:0010557	positive regulation of macromolecule biosynthetic process	60	-0.339947	-1.88529	0.00377003	0.00377003	0.127902	155	tags=70%, list=51%, signal=43%	Runx1/Tgfb1/Ets1/Trf/Hif1a/Gabpb1/Akna/Ddx3x/Sf3b1/Litaf/Batf/Serp1/Kmt2e/Pim1/Junb/Larp1/Fosl2/Ier2/Nr4a1/Csrnp1/Sub1/Ddx5/Mlxip/Pik3r1/Jund/Stat4/Arf4/Ier5/Crem/Chd7/Rora/Klf7/Stat3/Kdm6b/Nsd3/Nr4a2/Zc3h12a/Irf8/Vegfa/Rel/Nfkb1/Nr4a3
GO:0031328	BP	GO:0031328	positive regulation of cellular biosynthetic process	60	-0.339947	-1.88529	0.00377003	0.00377003	0.127902	155	tags=70%, list=51%, signal=43%	Runx1/Tgfb1/Ets1/Trf/Hif1a/Gabpb1/Akna/Ddx3x/Sf3b1/Litaf/Batf/Serp1/Kmt2e/Pim1/Junb/Larp1/Fosl2/Ier2/Nr4a1/Csrnp1/Sub1/Ddx5/Mlxip/Pik3r1/Jund/Stat4/Arf4/Ier5/Crem/Chd7/Rora/Klf7/Stat3/Kdm6b/Nsd3/Nr4a2/Zc3h12a/Irf8/Vegfa/Rel/Nfkb1/Nr4a3
GO:0043433	BP	GO:0043433	negative regulation of DNA-binding transcription factor activity	10	-0.613014	-1.88395	0.00389864	0.00389864	0.129243	124	tags=100%, list=41%, signal=61%	Pim1/Erbin/Nfkbid/Bhlhe40/Smad7/Tax1bp1/Tut4/Zc3h12a/Tnfaip3
GO:0048638	BP	GO:0048638	regulation of developmental growth	14	-0.535839	-1.86408	0.0039125	0.0039125	0.129243	59	tags=57%, list=20%, signal=48%	Smad7/Cxcr4/Chd7/Cdkn1a/Stat3/Bcl2l11/Vegfa/Rgs2
GO:0098542	BP	GO:0098542	defense response to other organism	34	0.411871	1.96159	0.00401248	0.00401248	0.129621	22	tags=24%, list=7%, signal=25%	Lcn2/Wfdc17/Slpi/Lyz2/Gbp2/Cd8a/Cfb/B2m
GO:0004879	MF	GO:0004879	nuclear receptor activity	5	-0.765149	-1.84403	0.00407886	0.00407886	0.129621	30	tags=100%, list=10%, signal=92%	Rora/Stat3/Nr4a2/Nr4a3
GO:0098531	MF	GO:0098531	ligand-activated transcription factor activity	5	-0.765149	-1.84403	0.00407886	0.00407886	0.129621	30	tags=100%, list=10%, signal=92%	Rora/Stat3/Nr4a2/Nr4a3
GO:0043565	MF	GO:0043565	sequence-specific DNA binding	44	-0.375719	-1.91921	0.00423105	0.00423105	0.132061	72	tags=45%, list=24%, signal=41%	Csrnp1/Sub1/Mlxip/Bhlhe40/H3f3b/Jund/Stat4/Crem/Chd7/Satb1/Rora/Kdm2b/Klf7/Stat3/Kdm6b/Nr4a2/Irf8/Rel/Nfkb1/Nr4a3
GO:0000027	BP	GO:0000027	ribosomal large subunit assembly	3	0.90301	1.73696	0.00431344	0.00431344	0.132061	32	tags=100%, list=11%, signal=90%	Rplp0/Rpl3/Nop53
GO:0042273	BP	GO:0042273	ribosomal large subunit biogenesis	3	0.90301	1.73696	0.00431344	0.00431344	0.132061	32	tags=100%, list=11%, signal=90%	Rplp0/Rpl3/Nop53
GO:0048598	BP	GO:0048598	embryonic morphogenesis	18	-0.490809	-1.87507	0.00443027	0.00443027	0.134004	40	tags=44%, list=13%, signal=41%	Chd7/Kdm2b/Itga4/Dusp5/Kdm6b/Bcl2l11/Tnfaip3/Nr4a3
GO:0007369	BP	GO:0007369	gastrulation	7	-0.675937	-1.835	0.00465196	0.00465196	0.139034	24	tags=57%, list=8%, signal=54%	Dusp5/Kdm6b/Tnfaip3/Nr4a3
GO:0001704	BP	GO:0001704	formation of primary germ layer	4	-0.806171	-1.80112	0.00522589	0.00522589	0.154001	24	tags=75%, list=8%, signal=70%	Dusp5/Kdm6b/Nr4a3
GO:0000981	MF	GO:0000981	DNA-binding transcription factor activity, RNA polymerase II-specific	33	-0.40325	-1.89586	0.00543281	0.00543281	0.154001	96	tags=55%, list=32%, signal=42%	Junb/Fosl2/Nr4a1/Csrnp1/Mlxip/Bhlhe40/Jund/Stat4/Crem/Satb1/Rora/Klf7/Stat3/Nr4a2/Irf8/Rel/Nfkb1/Nr4a3
GO:0032615	BP	GO:0032615	interleukin-12 production	5	-0.757657	-1.82597	0.00560843	0.00560843	0.154001	12	tags=60%, list=4%, signal=59%	Irf8/Rel/Nfkb1
GO:0032655	BP	GO:0032655	regulation of interleukin-12 production	5	-0.757657	-1.82597	0.00560843	0.00560843	0.154001	12	tags=60%, list=4%, signal=59%	Irf8/Rel/Nfkb1
GO:0051254	BP	GO:0051254	positive regulation of RNA metabolic process	69	-0.311448	-1.78988	0.0057132	0.0057132	0.154001	155	tags=67%, list=51%, signal=42%	Runx1/Tgfb1/Ets1/Trf/Hif1a/Gabpb1/Akna/Ddx3x/Sf3b1/Litaf/Batf/Tra2b/Zfp36l2/Kmt2e/Rock1/Pim1/Junb/Fosl2/Pabpc1/Ier2/Nr4a1/Qk/Csrnp1/Sub1/Ddx5/Mlxip/Pik3r1/Jund/Stat4/Arf4/Tut4/Ier5/Crem/Chd7/Rora/Klf7/Stat3/Kdm6b/Nsd3/Nr4a2/Zc3h12a/Irf8/Vegfa/Rel/Nfkb1/Nr4a3
GO:0032182	MF	GO:0032182	ubiquitin-like protein binding	5	-0.755614	-1.82105	0.00577838	0.00577838	0.154001	53	tags=80%, list=18%, signal=67%	Cxcr4/Tax1bp1/Cks2/Tnfaip3
GO:0043130	MF	GO:0043130	ubiquitin binding	5	-0.755614	-1.82105	0.00577838	0.00577838	0.154001	53	tags=80%, list=18%, signal=67%	Cxcr4/Tax1bp1/Cks2/Tnfaip3
GO:0000976	MF	GO:0000976	transcription cis-regulatory region binding	42	-0.376101	-1.8974	0.00605282	0.00605282	0.154001	70	tags=45%, list=23%, signal=40%	Sub1/Mlxip/Bhlhe40/H3f3b/Jund/Stat4/Crem/Chd7/Satb1/Rora/Kdm2b/Klf7/Stat3/Kdm6b/Nr4a2/Irf8/Rel/Nfkb1/Nr4a3
GO:0003690	MF	GO:0003690	double-stranded DNA binding	42	-0.376101	-1.8974	0.00605282	0.00605282	0.154001	70	tags=45%, list=23%, signal=40%	Sub1/Mlxip/Bhlhe40/H3f3b/Jund/Stat4/Crem/Chd7/Satb1/Rora/Kdm2b/Klf7/Stat3/Kdm6b/Nr4a2/Irf8/Rel/Nfkb1/Nr4a3
GO:1990837	MF	GO:1990837	sequence-specific double-stranded DNA binding	42	-0.376101	-1.8974	0.00605282	0.00605282	0.154001	70	tags=45%, list=23%, signal=40%	Sub1/Mlxip/Bhlhe40/H3f3b/Jund/Stat4/Crem/Chd7/Satb1/Rora/Kdm2b/Klf7/Stat3/Kdm6b/Nr4a2/Irf8/Rel/Nfkb1/Nr4a3
GO:0032611	BP	GO:0032611	interleukin-1 beta production	4	-0.792766	-1.77117	0.00606878	0.00606878	0.154001	25	tags=75%, list=8%, signal=70%	Stat3/Zc3h12a/Tnfaip3
GO:0032612	BP	GO:0032612	interleukin-1 production	4	-0.792766	-1.77117	0.00606878	0.00606878	0.154001	25	tags=75%, list=8%, signal=70%	Stat3/Zc3h12a/Tnfaip3
GO:0032651	BP	GO:0032651	regulation of interleukin-1 beta production	4	-0.792766	-1.77117	0.00606878	0.00606878	0.154001	25	tags=75%, list=8%, signal=70%	Stat3/Zc3h12a/Tnfaip3
GO:0032652	BP	GO:0032652	regulation of interleukin-1 production	4	-0.792766	-1.77117	0.00606878	0.00606878	0.154001	25	tags=75%, list=8%, signal=70%	Stat3/Zc3h12a/Tnfaip3
GO:0042379	MF	GO:0042379	chemokine receptor binding	3	-0.859532	-1.72593	0.00616122	0.00616122	0.154001	46	tags=100%, list=15%, signal=86%	Stat3/Cxcl3
GO:0002228	BP	GO:0002228	natural killer cell mediated immunity	5	-0.750842	-1.80954	0.00628824	0.00628824	0.154001	80	tags=100%, list=26%, signal=75%	Serpinb9/Gzmb/Klrb1c/Il18rap
GO:0042267	BP	GO:0042267	natural killer cell mediated cytotoxicity	5	-0.750842	-1.80954	0.00628824	0.00628824	0.154001	80	tags=100%, list=26%, signal=75%	Serpinb9/Gzmb/Klrb1c/Il18rap
GO:0070741	BP	GO:0070741	response to interleukin-6	3	-0.856187	-1.71922	0.00633236	0.00633236	0.154001	47	tags=100%, list=16%, signal=85%	Stat3/Nfkb1
GO:0071354	BP	GO:0071354	cellular response to interleukin-6	3	-0.856187	-1.71922	0.00633236	0.00633236	0.154001	47	tags=100%, list=16%, signal=85%	Stat3/Nfkb1
GO:0050679	BP	GO:0050679	positive regulation of epithelial cell proliferation	10	-0.59189	-1.81903	0.00637959	0.00637959	0.154001	27	tags=50%, list=9%, signal=47%	Itga4/Stat3/Tnfaip3/Vegfa/Nr4a3
GO:0048731	BP	GO:0048731	system development	115	-0.272341	-1.71884	0.00677291	0.00677291	0.156268	123	tags=50%, list=41%, signal=47%	Sun2/Kras/Tra2b/Zfp36l2/Mbnl1/Kmt2e/Rock1/Pde2a/Pim1/Sgk1/Itgb1/Nfkbid/Cd9/Junb/Actg1/Spry2/Cblb/Btg1/Ier2/Itk/Nr4a1/Gimap5/Ugcg/Fasl/Dhrs3/Qk/Csrnp1/Prr7/Bhlhe40/H3f3b/Spag9/Smad7/Pik3r1/Stk24/Cxcr4/Arf4/Jak1/Chd7/Satb1/Cdkn1a/Ifngr1/Rora/Kdm2b/Itga4/Klf7/Stat3/Kdm6b/Nr4a2/Bcl2l11/Zc3h12a/Tnfaip3/Irf8/Nfkbiz/Vegfa/Rgs2/Nfkb1/Nr4a3
GO:0031410	CC	GO:0031410	cytoplasmic vesicle	39	0.379608	1.88661	0.00678634	0.00678634	0.156268	16	tags=18%, list=5%, signal=20%	Lcn2/Chil3/Prdx5/Fth1/Lyz2/Gbp2/Ftl1
GO:0097708	CC	GO:0097708	intracellular vesicle	39	0.379608	1.88661	0.00678634	0.00678634	0.156268	16	tags=18%, list=5%, signal=20%	Lcn2/Chil3/Prdx5/Fth1/Lyz2/Gbp2/Ftl1
GO:0072359	BP	GO:0072359	circulatory system development	40	-0.374568	-1.86235	0.00679024	0.00679024	0.156268	114	tags=60%, list=38%, signal=43%	Rock1/Pde2a/Pim1/Itgb1/Junb/Actg1/Spry2/Btg1/Nr4a1/Fasl/Dhrs3/Qk/Smad7/Cxcr4/Jak1/Chd7/Cdkn1a/Rora/Itga4/Stat3/Kdm6b/Zc3h12a/Vegfa/Rgs2
GO:0032501	BP	GO:0032501	multicellular organismal process	153	-0.263366	-1.69385	0.0068323	0.0068323	0.156268	147	tags=58%, list=49%, signal=60%	Wnk1/Pde4b/Hif1a/Cyfip2/Akna/Gls/Ptprc/Ddx3x/Sf3b1/Litaf/B4galnt1/Batf/Serp1/Atp1b1/Sun2/Kras/Tra2b/Zfp36l2/Mbnl1/Kmt2e/Rock1/Ythdc1/Pde2a/Pim1/Sgk1/Erbin/Rnf125/Itgb1/Dnaja1/Nfkbid/Cd9/Junb/Actg1/Spry2/Cblb/Btg1/Ier2/Itk/Nr4a1/Gimap5/Ugcg/Fasl/Dhrs3/Qk/Csrnp1/Metrnl/Ddx5/Tpm4/Prr7/Bhlhe40/H3f3b/Spag9/Smad7/Pik3r1/Stk24/Jund/Cxcr4/Arf4/Tut4/Jak1/Crem/Chd7/Satb1/Cks2/Plek/Cdkn1a/Ifngr1/Rora/Kdm2b/…
GO:0006952	BP	GO:0006952	defense response	56	0.334254	1.81266	0.00687728	0.00687728	0.156268	17	tags=16%, list=6%, signal=19%	Lcn2/Wfdc17/Slpi/Saa3/Chil3/Lyz2/Gbp2/Cd8a/Cfb
GO:0140110	MF	GO:0140110	transcription regulator activity	43	-0.3671	-1.86483	0.00695716	0.00695716	0.156268	72	tags=42%, list=24%, signal=37%	Csrnp1/Sub1/Ddx5/Mlxip/Bhlhe40/Jund/Stat4/Crem/Satb1/Rora/Kdm2b/Klf7/Stat3/Nr4a2/Irf8/Rel/Nfkb1/Nr4a3
GO:0001067	MF	GO:0001067	transcription regulatory region nucleic acid binding	44	-0.358623	-1.83188	0.00699043	0.00699043	0.156268	70	tags=43%, list=23%, signal=39%	Sub1/Mlxip/Bhlhe40/H3f3b/Jund/Stat4/Crem/Chd7/Satb1/Rora/Kdm2b/Klf7/Stat3/Kdm6b/Nr4a2/Irf8/Rel/Nfkb1/Nr4a3
GO:0098926	BP	GO:0098926	postsynaptic signal transduction	5	0.7701	1.80124	0.00703371	0.00703371	0.156268	10	tags=60%, list=3%, signal=59%	Ly6i/Ly6a/Ly6c2
GO:0003677	MF	GO:0003677	DNA binding	58	-0.324888	-1.78758	0.00713079	0.00713079	0.157035	72	tags=41%, list=24%, signal=39%	Csrnp1/Sub1/Mlxip/Bhlhe40/H3f3b/Smad7/Jund/Stat4/Nabp1/Crem/Chd7/Satb1/Rora/Kdm2b/Klf7/Stat3/Kdm6b/Nr4a2/Zc3h12a/Tnfaip3/Irf8/Rel/Nfkb1/Nr4a3
GO:0001764	BP	GO:0001764	neuron migration	5	-0.743495	-1.79184	0.00730795	0.00730795	0.159136	53	tags=80%, list=18%, signal=67%	Cxcr4/Stat3/Nr4a2/Vegfa
GO:0050830	BP	GO:0050830	defense response to Gram-positive bacterium	4	0.82476	1.76435	0.00735294	0.00735294	0.159136	22	tags=75%, list=7%, signal=70%	Lyz2/Gbp2/B2m
GO:0003700	MF	GO:0003700	DNA-binding transcription factor activity	34	-0.38767	-1.83968	0.0077955	0.0077955	0.167272	96	tags=53%, list=32%, signal=41%	Junb/Fosl2/Nr4a1/Csrnp1/Mlxip/Bhlhe40/Jund/Stat4/Crem/Satb1/Rora/Klf7/Stat3/Nr4a2/Irf8/Rel/Nfkb1/Nr4a3
GO:0048585	BP	GO:0048585	negative regulation of response to stimulus	51	-0.338909	-1.79809	0.00821509	0.00821509	0.172044	162	tags=73%, list=54%, signal=40%	Map2k3/Vgll4/Herpud1/Tgfb1/Ets1/Pde4b/Hif1a/Ptprc/Ddx3x/Litaf/Csnk1a1/Pde2a/Erbin/Rnf125/Itgb1/Dnaja1/Nfkbid/Cd9/Spry2/Cblb/Pim3/Cish/Dhrs3/Metrnl/Serpinb9/Smad7/Plek/Rora/Klf7/Dusp5/Nr4a2/Zc3h12a/Tnfaip3/Vegfa/Rgs2/Nfkb1/Nr4a3
GO:0004867	MF	GO:0004867	serine-type endopeptidase inhibitor activity	4	0.821753	1.75791	0.00833333	0.00833333	0.172044	3	tags=50%, list=1%, signal=50%	Wfdc17/Slpi
GO:0016579	BP	GO:0016579	protein deubiquitination	3	-0.84321	-1.69316	0.0083861	0.0083861	0.172044	14	tags=67%, list=5%, signal=64%	Zc3h12a/Tnfaip3
GO:0070646	BP	GO:0070646	protein modification by small protein removal	3	-0.84321	-1.69316	0.0083861	0.0083861	0.172044	14	tags=67%, list=5%, signal=64%	Zc3h12a/Tnfaip3
GO:0045087	BP	GO:0045087	innate immune response	22	0.458027	1.90149	0.00845328	0.00845328	0.172044	22	tags=27%, list=7%, signal=27%	Lcn2/Wfdc17/Slpi/Gbp2/Cfb/B2m
GO:0007411	BP	GO:0007411	axon guidance	5	-0.733806	-1.76849	0.00849762	0.00849762	0.172044	53	tags=80%, list=18%, signal=67%	Cxcr4/Klf7/Vegfa/Nr4a3
GO:0097485	BP	GO:0097485	neuron projection guidance	5	-0.733806	-1.76849	0.00849762	0.00849762	0.172044	53	tags=80%, list=18%, signal=67%	Cxcr4/Klf7/Vegfa/Nr4a3
GO:0005767	CC	GO:0005767	secondary lysosome	3	0.882943	1.69836	0.00886652	0.00886652	0.172165	38	tags=100%, list=13%, signal=88%	Fth1/Ftl1/Sqstm1
GO:0044754	CC	GO:0044754	autolysosome	3	0.882943	1.69836	0.00886652	0.00886652	0.172165	38	tags=100%, list=13%, signal=88%	Fth1/Ftl1/Sqstm1
GO:0032640	BP	GO:0032640	tumor necrosis factor production	7	-0.647805	-1.75863	0.00895934	0.00895934	0.172165	56	tags=71%, list=19%, signal=60%	Pik3r1/Ifngr1/Stat3/Zc3h12a/Tnfaip3
GO:0032680	BP	GO:0032680	regulation of tumor necrosis factor production	7	-0.647805	-1.75863	0.00895934	0.00895934	0.172165	56	tags=71%, list=19%, signal=60%	Pik3r1/Ifngr1/Stat3/Zc3h12a/Tnfaip3
GO:0071706	BP	GO:0071706	tumor necrosis factor superfamily cytokine production	7	-0.647805	-1.75863	0.00895934	0.00895934	0.172165	56	tags=71%, list=19%, signal=60%	Pik3r1/Ifngr1/Stat3/Zc3h12a/Tnfaip3
GO:1903555	BP	GO:1903555	regulation of tumor necrosis factor superfamily cytokine production	7	-0.647805	-1.75863	0.00895934	0.00895934	0.172165	56	tags=71%, list=19%, signal=60%	Pik3r1/Ifngr1/Stat3/Zc3h12a/Tnfaip3
GO:0044255	BP	GO:0044255	cellular lipid metabolic process	12	-0.547912	-1.80372	0.00904255	0.00904255	0.172165	79	tags=67%, list=26%, signal=51%	Ugcg/Cish/Dhrs3/Qk/Pik3r1/Crem/Plek/Nr4a3
GO:0061564	BP	GO:0061564	axon development	15	-0.498744	-1.78169	0.00905218	0.00905218	0.172165	55	tags=47%, list=18%, signal=40%	Stk24/Cxcr4/Itga4/Klf7/Nr4a2/Vegfa/Nr4a3
GO:0051173	BP	GO:0051173	positive regulation of nitrogen compound metabolic process	104	-0.27413	-1.70331	0.00921105	0.00921105	0.173869	172	tags=67%, list=57%, signal=44%	Nfkb2/Rnf19a/Klf13/Srsf5/Map2k3/Vgll4/Akap13/Herpud1/Runx1/Tgfb1/Ets1/Trf/Hif1a/Cyfip2/Gabpb1/Akna/Ptprc/Ddx3x/Sf3b1/Litaf/Batf/Serp1/Kras/Tra2b/Zfp36l2/Kmt2e/Rock1/Pim1/Itgb1/Junb/Spry2/Cblb/Larp1/Fosl2/Pabpc1/Ier2/Nr4a1/Fasl/Qk/Csrnp1/Sub1/Ddx5/Prr7/Mlxip/Smad7/Pik3r1/Jund/Cxcr4/Stat4/Arf4/Tut4/Ier5/Crem/Chd7/Cdkn1a/Ifngr1/Rora/Klf7/Stat3/Kdm6b/Nsd3/Nr4a2/Bcl2l11/Zc3h12a/Tnfaip3/Irf8/Vegfa/Rel/…
GO:0051241	BP	GO:0051241	negative regulation of multicellular organismal process	32	-0.38388	-1.78475	0.00960841	0.00960841	0.178908	160	tags=81%, list=53%, signal=43%	Vgll4/Runx1/Tgfb1/Wnk1/Pde4b/Hif1a/Ptprc/Rock1/Erbin/Rnf125/Nfkbid/Cd9/Spry2/Gimap5/Fasl/Smad7/Pik3r1/Ifngr1/Klf7/Dusp5/Zc3h12a/Tnfaip3/Vegfa/Rel/Rgs2/Nfkb1
GO:1901653	BP	GO:1901653	cellular response to peptide	13	-0.525259	-1.7752	0.00962052	0.00962052	0.178908	114	tags=77%, list=38%, signal=50%	Rock1/Sgk1/Nr4a1/Pik3r1/Jak1/Itga4/Stat3/Nr4a2/Nfkb1/Nr4a3
GO:0009889	BP	GO:0009889	regulation of biosynthetic process	118	-0.2683	-1.69551	0.00990099	0.00990099	0.18277	90	tags=39%, list=30%, signal=45%	Larp1/Fosl2/Tpr/Pabpc1/Ier2/Nr4a1/Gimap5/Fasl/Qk/Csrnp1/Sub1/Ddx5/Mlxip/Bhlhe40/Smad7/Pik3r1/Jund/Tax1bp1/Stat4/Arf4/Gzmb/Tut4/Ier5/Crem/Chd7/Satb1/Cks2/Plek/Cdkn1a/Rora/Kdm2b/Klf7/Stat3/Dusp5/Kdm6b/Il18rap/Nsd3/Nr4a2/Zc3h12a/Tnfaip3/Irf8/Vegfa/Rel/Rgs2/Nfkb1/Nr4a3
GO:0001974	BP	GO:0001974	blood vessel remodeling	4	-0.769403	-1.71897	0.0101146	0.0101146	0.185351	40	tags=75%, list=13%, signal=66%	Chd7/Itga4/Vegfa
GO:0044271	BP	GO:0044271	cellular nitrogen compound biosynthetic process	122	-0.265104	-1.67741	0.0101937	0.0101937	0.185446	133	tags=52%, list=44%, signal=49%	Sf3b1/Litaf/B4galnt1/Batf/Serp1/Rlim/Kras/Zfp36l2/Kmt2e/Rock1/Pde2a/Pim1/Zfp52/Erbin/Nfkbid/Spty2d1/Sms/Junb/Larp1/Fosl2/Tpr/Pabpc1/Ier2/Nr4a1/Gimap5/Ugcg/Fasl/Qk/Csrnp1/Sub1/Ddx5/Mlxip/Bhlhe40/Smad7/Pik3r1/Jund/Tax1bp1/Stat4/Arf4/Gzmb/Tut4/Ier5/Crem/Chd7/Satb1/Cks2/Cdkn1a/Rora/Kdm2b/Klf7/Stat3/Dusp5/Kdm6b/Il18rap/Nsd3/Nr4a2/Zc3h12a/Tnfaip3/Irf8/Vegfa/Rel/Rgs2/Nfkb1/Nr4a3
GO:0030595	BP	GO:0030595	leukocyte chemotaxis	6	-0.682822	-1.75846	0.0110469	0.0110469	0.199522	9	tags=50%, list=3%, signal=49%	Vegfa/Cxcl3/Retnlg
GO:0030534	BP	GO:0030534	adult behavior	4	-0.764672	-1.7084	0.0112947	0.0112947	0.20254	40	tags=75%, list=13%, signal=66%	Chd7/Nr4a2/Nr4a3
GO:0032675	BP	GO:0032675	regulation of interleukin-6 production	6	-0.674014	-1.73578	0.0120666	0.0120666	0.213739	47	tags=67%, list=16%, signal=57%	Tut4/Stat3/Zc3h12a/Tnfaip3
GO:0032101	BP	GO:0032101	regulation of response to external stimulus	29	-0.392355	-1.77032	0.0120895	0.0120895	0.213739	80	tags=48%, list=26%, signal=39%	Gimap5/Metrnl/Serpinb9/Stk24/Cxcr4/Tut4/Klrb1c/Rora/Il18rap/Zc3h12a/Tnfaip3/Nfkbiz/Vegfa/Nfkb1
GO:0007498	BP	GO:0007498	mesoderm development	5	-0.712659	-1.71752	0.0122366	0.0122366	0.214452	23	tags=60%, list=8%, signal=56%	Kdm6b/Vegfa/Nr4a3
GO:0045321	BP	GO:0045321	leukocyte activation	45	-0.343217	-1.7658	0.0123139	0.0123139	0.214452	65	tags=40%, list=22%, signal=37%	Prr7/Smad7/Pik3r1/Jund/Cxcr4/Chd7/Klrb1c/Satb1/Cdkn1a/Ifngr1/Rora/Stat3/Il18rap/Zc3h12a/Tnfaip3/Irf8/Nfkbiz/Nr4a3
GO:0006959	BP	GO:0006959	humoral immune response	8	0.635609	1.80397	0.0123861	0.0123861	0.214452	22	tags=50%, list=7%, signal=48%	Wfdc17/Slpi/Cfb/B2m
GO:0007423	BP	GO:0007423	sensory organ development	13	-0.517418	-1.7487	0.0128274	0.0128274	0.220571	40	tags=46%, list=13%, signal=42%	Chd7/Kdm2b/Stat3/Bcl2l11/Vegfa/Nr4a3
GO:0097529	BP	GO:0097529	myeloid leukocyte migration	6	-0.670124	-1.72576	0.0129164	0.0129164	0.220591	9	tags=50%, list=3%, signal=49%	Vegfa/Cxcl3/Retnlg
GO:0032088	BP	GO:0032088	negative regulation of NF-kappaB transcription factor activity	6	-0.668919	-1.72266	0.0130863	0.0130863	0.221984	105	tags=100%, list=35%, signal=67%	Nfkbid/Tax1bp1/Tut4/Zc3h12a/Tnfaip3
GO:0007167	BP	GO:0007167	enzyme linked receptor protein signaling pathway	23	-0.420525	-1.75625	0.0135255	0.0135255	0.223474	94	tags=57%, list=31%, signal=42%	Spry2/Cblb/Fasl/Csrnp1/Sub1/Ddx5/Smad7/Pik3r1/Arf4/Jak1/Stat3/Vegfa/Nr4a3
GO:0005840	CC	GO:0005840	ribosome	7	0.65528	1.76537	0.0135617	0.0135617	0.223474	23	tags=71%, list=8%, signal=68%	Rplp0/Rpsa/Rps20/Rpl3/Rpl32
GO:0002263	BP	GO:0002263	cell activation involved in immune response	19	-0.452832	-1.76516	0.013667	0.013667	0.223474	30	tags=37%, list=10%, signal=35%	Rora/Stat3/Zc3h12a/Tnfaip3/Irf8/Nfkbiz/Nr4a3
GO:0002366	BP	GO:0002366	leukocyte activation involved in immune response	19	-0.452832	-1.76516	0.013667	0.013667	0.223474	30	tags=37%, list=10%, signal=35%	Rora/Stat3/Zc3h12a/Tnfaip3/Irf8/Nfkbiz/Nr4a3
GO:0060396	BP	GO:0060396	growth hormone receptor signaling pathway	3	-0.826087	-1.65878	0.0138627	0.0138627	0.223474	56	tags=100%, list=19%, signal=82%	Jak1/Stat3
GO:0060416	BP	GO:0060416	response to growth hormone	3	-0.826087	-1.65878	0.0138627	0.0138627	0.223474	56	tags=100%, list=19%, signal=82%	Jak1/Stat3
GO:0071378	BP	GO:0071378	cellular response to growth hormone stimulus	3	-0.826087	-1.65878	0.0138627	0.0138627	0.223474	56	tags=100%, list=19%, signal=82%	Jak1/Stat3
GO:0010558	BP	GO:0010558	negative regulation of macromolecule biosynthetic process	58	-0.311316	-1.7129	0.0138863	0.0138863	0.223474	90	tags=43%, list=30%, signal=37%	Larp1/Tpr/Pabpc1/Fasl/Qk/Ddx5/Bhlhe40/Smad7/Jund/Gzmb/Tut4/Crem/Satb1/Cdkn1a/Kdm2b/Klf7/Dusp5/Nsd3/Nr4a2/Zc3h12a/Irf8/Vegfa/Rgs2/Nfkb1/Nr4a3
GO:0030545	MF	GO:0030545	signaling receptor regulator activity	12	0.550878	1.84869	0.0139844	0.0139844	0.223619	10	tags=33%, list=3%, signal=34%	Ly6i/Saa3/Ly6a/Ly6c2
GO:0070851	MF	GO:0070851	growth factor receptor binding	3	-0.826087	-1.65878	0.0143762	0.0143762	0.224629	56	tags=100%, list=19%, signal=82%	Arf4/Vegfa
GO:0001216	MF	GO:0001216	DNA-binding transcription activator activity	23	-0.419258	-1.75096	0.0144154	0.0144154	0.224629	172	tags=91%, list=57%, signal=43%	Nfkb2/Klf13/Runx1/Ets1/Hif1a/Litaf/Batf/Zfp52/Junb/Fosl2/Nr4a1/Csrnp1/Mlxip/Jund/Stat4/Klf7/Stat3/Nr4a2/Rel/Nfkb1/Nr4a3
GO:0001228	MF	GO:0001228	DNA-binding transcription activator activity, RNA polymerase II-specific	23	-0.419258	-1.75096	0.0144154	0.0144154	0.224629	172	tags=91%, list=57%, signal=43%	Nfkb2/Klf13/Runx1/Ets1/Hif1a/Litaf/Batf/Zfp52/Junb/Fosl2/Nr4a1/Csrnp1/Mlxip/Jund/Stat4/Klf7/Stat3/Nr4a2/Rel/Nfkb1/Nr4a3
GO:0044249	BP	GO:0044249	cellular biosynthetic process	132	-0.251057	-1.60817	0.0144632	0.0144632	0.224629	145	tags=55%, list=48%, signal=51%	Hif1a/Ccnl1/Gabpb1/Akna/Gls/Ddx3x/Sf3b1/Litaf/B4galnt1/Batf/Serp1/Rlim/Coq10b/Kras/Zfp36l2/Kmt2e/Rock1/Pde2a/Pim1/Zfp52/Erbin/Nfkbid/Spty2d1/Sms/Junb/Larp1/Fosl2/Tpr/Pabpc1/Ier2/Nr4a1/Gimap5/Ugcg/Fasl/Cish/Qk/Csrnp1/Sub1/Ddx5/Mlxip/Bhlhe40/Smad7/Pik3r1/Jund/Tax1bp1/Stat4/Arf4/Gzmb/Tut4/Ier5/Crem/Chd7/Satb1/Cks2/Plek/Cdkn1a/Rora/Kdm2b/Klf7/Stat3/Dusp5/Kdm6b/Il18rap/Nsd3/Nr4a2/Zc3h12a/Tnfaip3/Irf8/…
GO:0001775	BP	GO:0001775	cell activation	50	-0.325624	-1.72125	0.0145116	0.0145116	0.224629	65	tags=50%, list=22%, signal=47%	Nfkbid/Il2rb/Cd9/Cblb/Itk/Gimap5/Prr7/Smad7/Pik3r1/Jund/Cxcr4/Chd7/Klrb1c/Satb1/Plek/Cdkn1a/Ifngr1/Rora/Stat3/Il18rap/Zc3h12a/Tnfaip3/Irf8/Nfkbiz/Nr4a3
GO:0090596	BP	GO:0090596	sensory organ morphogenesis	9	-0.579282	-1.71526	0.0145844	0.0145844	0.224629	94	tags=78%, list=31%, signal=55%	Spry2/Fasl/Chd7/Kdm2b/Stat3/Vegfa/Nr4a3
GO:0048844	BP	GO:0048844	artery morphogenesis	3	-0.816054	-1.63863	0.0152319	0.0152319	0.233171	59	tags=100%, list=20%, signal=81%	Chd7/Vegfa
GO:0051252	BP	GO:0051252	regulation of RNA metabolic process	121	-0.259046	-1.63884	0.015444	0.015444	0.234985	155	tags=60%, list=51%, signal=48%	Runx1/Tgfb1/Ets1/Trf/Ahnak/Hif1a/Ccnl1/Gabpb1/Akna/Ddx3x/Sf3b1/Litaf/Malat1/Batf/Rlim/Kras/Tra2b/Zfp36l2/Mbnl1/Kmt2e/Clk1/Rock1/Ythdc1/Pde2a/Pim1/Zfp52/Erbin/Nfkbid/Spty2d1/Junb/Larp1/Fosl2/Tpr/Pabpc1/Ier2/Nr4a1/Fasl/Celf2/Qk/Csrnp1/Sub1/Ddx5/Mlxip/Bhlhe40/Smad7/Pik3r1/Jund/Tax1bp1/Stat4/Arf4/Tut4/Ier5/Crem/Chd7/Satb1/Cks2/Rora/Kdm2b/Klf7/Stat3/Dusp5/Kdm6b/Il18rap/Nsd3/Nr4a2/Zc3h12a/Tnfaip3/Irf8/…
GO:0008013	MF	GO:0008013	beta-catenin binding	3	-0.816054	-1.63863	0.0155742	0.0155742	0.235539	59	tags=100%, list=20%, signal=81%	Rora/Kdm6b
GO:0002715	BP	GO:0002715	regulation of natural killer cell mediated immunity	4	-0.748322	-1.67187	0.0160148	0.0160148	0.238148	80	tags=100%, list=26%, signal=74%	Serpinb9/Klrb1c/Il18rap
GO:0042269	BP	GO:0042269	regulation of natural killer cell mediated cytotoxicity	4	-0.748322	-1.67187	0.0160148	0.0160148	0.238148	80	tags=100%, list=26%, signal=74%	Serpinb9/Klrb1c/Il18rap
GO:0007166	BP	GO:0007166	cell surface receptor signaling pathway	64	-0.297265	-1.6794	0.0160589	0.0160589	0.238148	103	tags=50%, list=34%, signal=42%	Itgb1/Nfkbid/Il2rb/Spry2/Cblb/Itk/Ugcg/Fasl/Csrnp1/Sub1/Ddx5/Smad7/Pik3r1/Cxcr4/Stat4/Arf4/Tut4/Jak1/Plek/Ifngr1/Rora/Itga4/Stat3/Il18rap/Bcl2l11/Zc3h12a/Tnfaip3/Nfkbiz/Vegfa/Cxcl3/Nfkb1/Nr4a3
GO:0016922	MF	GO:0016922	nuclear receptor binding	10	-0.553077	-1.69975	0.0161262	0.0161262	0.238148	81	tags=70%, list=27%, signal=53%	Nr4a1/Ddx5/Pik3r1/Jund/Stat3/Nr4a2/Nr4a3
GO:0006954	BP	GO:0006954	inflammatory response	31	-0.371558	-1.71082	0.0168662	0.0168662	0.24757	31	tags=35%, list=10%, signal=35%	Ifngr1/Rora/Stat3/Kdm6b/Il18rap/Zc3h12a/Tnfaip3/Nfkbiz/Cxcl3/Rel/Nfkb1
GO:0001568	BP	GO:0001568	blood vessel development	29	-0.380706	-1.71776	0.0169614	0.0169614	0.24757	114	tags=62%, list=38%, signal=43%	Rock1/Pde2a/Itgb1/Junb/Actg1/Spry2/Btg1/Nr4a1/Fasl/Qk/Smad7/Cxcr4/Jak1/Chd7/Rora/Stat3/Zc3h12a/Vegfa
GO:0040008	BP	GO:0040008	regulation of growth	25	-0.401514	-1.72496	0.0171858	0.0171858	0.249396	61	tags=44%, list=20%, signal=38%	H3f3b/Smad7/Cxcr4/Chd7/Cdkn1a/Kdm2b/Stat3/4932438A13Rik/Bcl2l11/Vegfa/Rgs2
GO:0009887	BP	GO:0009887	animal organ morphogenesis	24	-0.406509	-1.71999	0.017396	0.017396	0.250683	78	tags=50%, list=26%, signal=40%	Fasl/Dhrs3/Csrnp1/Smad7/Cxcr4/Chd7/Kdm2b/Stat3/Bcl2l11/Tnfaip3/Vegfa/Nr4a3
GO:0035259	MF	GO:0035259	nuclear glucocorticoid receptor binding	4	-0.744966	-1.66438	0.017532	0.017532	0.250683	81	tags=100%, list=27%, signal=74%	Stat3/Nr4a2/Nr4a3
GO:0006109	BP	GO:0006109	regulation of carbohydrate metabolic process	7	-0.617283	-1.67577	0.0175741	0.0175741	0.250683	34	tags=57%, list=11%, signal=52%	Plek/Rora/Stat3/Nfkb1
GO:0031982	CC	GO:0031982	vesicle	46	0.331942	1.71079	0.0181421	0.0181421	0.255765	16	tags=15%, list=5%, signal=17%	Lcn2/Chil3/Prdx5/Fth1/Lyz2/Gbp2/Ftl1
GO:0007169	BP	GO:0007169	transmembrane receptor protein tyrosine kinase signaling pathway	16	-0.466605	-1.70877	0.0184038	0.0184038	0.255765	94	tags=62%, list=31%, signal=45%	Spry2/Cblb/Fasl/Csrnp1/Pik3r1/Arf4/Jak1/Stat3/Vegfa/Nr4a3
GO:0050673	BP	GO:0050673	epithelial cell proliferation	12	-0.511788	-1.6848	0.0184397	0.0184397	0.255765	27	tags=42%, list=9%, signal=40%	Itga4/Stat3/Tnfaip3/Vegfa/Nr4a3
GO:0050678	BP	GO:0050678	regulation of epithelial cell proliferation	12	-0.511788	-1.6848	0.0184397	0.0184397	0.255765	27	tags=42%, list=9%, signal=40%	Itga4/Stat3/Tnfaip3/Vegfa/Nr4a3
GO:0071375	BP	GO:0071375	cellular response to peptide hormone stimulus	12	-0.511124	-1.68261	0.0184397	0.0184397	0.255765	114	tags=75%, list=38%, signal=49%	Rock1/Sgk1/Nr4a1/Pik3r1/Jak1/Stat3/Nr4a2/Nfkb1/Nr4a3
GO:0008630	BP	GO:0008630	intrinsic apoptotic signaling pathway in response to DNA damage	4	-0.741501	-1.65663	0.0190492	0.0190492	0.261331	56	tags=75%, list=19%, signal=62%	Pik3r1/Cdkn1a/Bcl2l11
GO:0010586	BP	GO:0010586	miRNA metabolic process	4	-0.739956	-1.65318	0.0190492	0.0190492	0.261331	47	tags=75%, list=16%, signal=64%	Tut4/Zc3h12a/Nfkb1
GO:0001655	BP	GO:0001655	urogenital system development	5	-0.688147	-1.65845	0.0197145	0.0197145	0.266095	59	tags=80%, list=20%, signal=65%	Smad7/Cxcr4/Bcl2l11/Vegfa
GO:0001822	BP	GO:0001822	kidney development	5	-0.688147	-1.65845	0.0197145	0.0197145	0.266095	59	tags=80%, list=20%, signal=65%	Smad7/Cxcr4/Bcl2l11/Vegfa
GO:0072001	BP	GO:0072001	renal system development	5	-0.688147	-1.65845	0.0197145	0.0197145	0.266095	59	tags=80%, list=20%, signal=65%	Smad7/Cxcr4/Bcl2l11/Vegfa
GO:0030522	BP	GO:0030522	intracellular receptor signaling pathway	12	-0.508919	-1.67535	0.0198582	0.0198582	0.266601	109	tags=75%, list=36%, signal=50%	Pim1/Erbin/Rnf125/Dnaja1/Dhrs3/Ddx5/Rora/Stat3/Tnfaip3
GO:0005776	CC	GO:0005776	autophagosome	5	0.720539	1.68532	0.0203735	0.0203735	0.272065	88	tags=100%, list=29%, signal=72%	Fth1/Ftl1/Sqstm1/Tecpr1/Rb1cc1
GO:0043124	BP	GO:0043124	negative regulation of I-kappaB kinase/NF-kappaB signaling	4	-0.731586	-1.63448	0.0209036	0.0209036	0.275092	30	tags=100%, list=10%, signal=91%	Rora/Zc3h12a/Tnfaip3
GO:0009059	BP	GO:0009059	macromolecule biosynthetic process	123	-0.248847	-1.57378	0.0209532	0.0209532	0.275092	90	tags=37%, list=30%, signal=43%	Larp1/Fosl2/Tpr/Pabpc1/Ier2/Nr4a1/Ugcg/Fasl/Qk/Csrnp1/Sub1/Ddx5/Mlxip/Bhlhe40/Smad7/Pik3r1/Jund/Tax1bp1/Stat4/Arf4/Gzmb/Tut4/Ier5/Crem/Chd7/Satb1/Cks2/Cdkn1a/Rora/Kdm2b/Klf7/Stat3/Dusp5/Kdm6b/Il18rap/Nsd3/Nr4a2/Zc3h12a/Tnfaip3/Irf8/Vegfa/Rel/Rgs2/Nfkb1/Nr4a3
GO:0006914	BP	GO:0006914	autophagy	13	-0.494157	-1.67008	0.0212008	0.0212008	0.275092	25	tags=38%, list=8%, signal=37%	Stat3/Bcl2l11/Zc3h12a/Tnfaip3/Irf8
GO:0061919	BP	GO:0061919	process utilizing autophagic mechanism	13	-0.494157	-1.67008	0.0212008	0.0212008	0.275092	25	tags=38%, list=8%, signal=37%	Stat3/Bcl2l11/Zc3h12a/Tnfaip3/Irf8
GO:0032735	BP	GO:0032735	positive regulation of interleukin-12 production	3	-0.796659	-1.59969	0.021222	0.021222	0.275092	12	tags=67%, list=4%, signal=65%	Irf8/Rel
GO:0048646	BP	GO:0048646	anatomical structure formation involved in morphogenesis	40	-0.337418	-1.67764	0.0212883	0.0212883	0.275092	114	tags=55%, list=38%, signal=39%	Rock1/Pim1/Itgb1/Cd9/Junb/Actg1/Spry2/Btg1/Nr4a1/Fasl/Cxcr4/Jak1/Rora/Kdm2b/Stat3/Dusp5/Kdm6b/Bcl2l11/Zc3h12a/Tnfaip3/Vegfa/Nr4a3
GO:0019219	BP	GO:0019219	regulation of nucleobase-containing compound metabolic process	127	-0.246104	-1.56649	0.0213849	0.0213849	0.275092	155	tags=58%, list=51%, signal=49%	Runx1/Tgfb1/Ets1/Trf/Ahnak/Hif1a/Ccnl1/Gabpb1/Akna/Ptprc/Ddx3x/Sf3b1/Litaf/Malat1/Batf/Rlim/Kras/Tra2b/Zfp36l2/Mbnl1/Kmt2e/Clk1/Rock1/Ythdc1/Pde2a/Pim1/Zfp52/Erbin/Nfkbid/Spty2d1/Junb/Larp1/Fosl2/Tpr/Pabpc1/Ier2/Nr4a1/Fasl/Celf2/Qk/Csrnp1/Sub1/Ddx5/Mlxip/Bhlhe40/Smad7/Pik3r1/Jund/Tax1bp1/Stat4/Arf4/Tut4/Ier5/Crem/Chd7/Satb1/Cks2/Cdkn1a/Rora/Kdm2b/Klf7/Stat3/Dusp5/Kdm6b/Il18rap/Nsd3/Nr4a2/Zc3h12a/…
GO:0003013	BP	GO:0003013	circulatory system process	19	-0.433943	-1.69153	0.0214767	0.0214767	0.275092	162	tags=89%, list=54%, signal=44%	Map2k3/Akap13/Tgfb1/Wnk1/Pde4b/Hif1a/Atp1b1/Rock1/Pde2a/Smad7/Pik3r1/Cxcr4/Chd7/Dusp5/Zc3h12a/Vegfa/Rgs2
GO:0043434	BP	GO:0043434	response to peptide hormone	14	-0.481212	-1.67405	0.022408	0.022408	0.285562	56	tags=71%, list=19%, signal=61%	Rock1/Sgk1/Nr4a1/Pik3r1/Stat4/Jak1/Stat3/Nr4a2/Nfkb1/Nr4a3
GO:0019730	BP	GO:0019730	antimicrobial humoral response	5	0.713787	1.66952	0.0225564	0.0225564	0.286002	22	tags=60%, list=7%, signal=57%	Wfdc17/Slpi/B2m
GO:0002020	MF	GO:0002020	protease binding	7	0.631322	1.70083	0.0233167	0.0233167	0.294156	5	tags=29%, list=2%, signal=29%	Lcn2/Cstdc4
GO:0071901	BP	GO:0071901	negative regulation of protein serine/threonine kinase activity	5	-0.676768	-1.63102	0.0236234	0.0236234	0.296536	102	tags=100%, list=34%, signal=67%	Spry2/Cdkn1a/Tnfaip3/Rgs2
GO:0009628	BP	GO:0009628	response to abiotic stimulus	33	-0.353571	-1.66229	0.0239044	0.0239044	0.296605	146	tags=73%, list=48%, signal=42%	Tgfb1/Pde4b/Hif1a/Ptprc/Ddx3x/Atp1b1/Kras/Pde2a/Sgk1/Itgb1/Dnaja1/Fosl2/Tpr/Metrnl/Bhlhe40/Pik3r1/Cxcr4/Ier5/Nabp1/Cdkn1a/Rora/Nr4a2/Vegfa/Nfkb1
GO:0070670	BP	GO:0070670	response to interleukin-4	4	0.765101	1.63672	0.0242647	0.0242647	0.296605	74	tags=100%, list=25%, signal=77%	Rplp0/Rpl3/Xbp1/Hspa5
GO:0071353	BP	GO:0071353	cellular response to interleukin-4	4	0.765101	1.63672	0.0242647	0.0242647	0.296605	74	tags=100%, list=25%, signal=77%	Rplp0/Rpl3/Xbp1/Hspa5
GO:0071216	BP	GO:0071216	cellular response to biotic stimulus	17	-0.442355	-1.65376	0.024265	0.024265	0.296605	15	tags=35%, list=5%, signal=36%	Bcl2l11/Zc3h12a/Tnfaip3/Irf8/Cxcl3/Nfkb1
GO:0032502	BP	GO:0032502	developmental process	145	-0.23865	-1.52919	0.0243249	0.0243249	0.296605	130	tags=50%, list=43%, signal=55%	B4galnt1/Batf/Serp1/Csnk1a1/Atp1b1/Sun2/Kras/Tra2b/Zfp36l2/Mbnl1/Kmt2e/Rock1/Ythdc1/Pde2a/Pim1/Sgk1/Itgb1/Dnaja1/Nfkbid/Cd9/Junb/Actg1/Spry2/Cblb/Fosl2/Btg1/Ier2/Itk/Nr4a1/Gimap5/Ugcg/Fasl/Dhrs3/Qk/Csrnp1/Metrnl/Ddx5/Prr7/Bhlhe40/H3f3b/Spag9/Smad7/Pik3r1/Stk24/Jund/Cxcr4/Arf4/Tut4/Jak1/Crem/Chd7/Satb1/Cks2/Cdkn1a/Ifngr1/Rora/Kdm2b/Itga4/Klf7/Stat3/Dusp5/Kdm6b/4932438A13Rik/Nr4a2/Bcl2l11/Zc3h12a/T…
GO:0072665	BP	GO:0072665	protein localization to vacuole	3	-0.789492	-1.58529	0.0244737	0.0244737	0.296605	13	tags=67%, list=4%, signal=64%	Tnfaip3/Vps37b
GO:0072666	BP	GO:0072666	establishment of protein localization to vacuole	3	-0.789492	-1.58529	0.0244737	0.0244737	0.296605	13	tags=67%, list=4%, signal=64%	Tnfaip3/Vps37b
GO:0003682	MF	GO:0003682	chromatin binding	21	-0.414396	-1.67965	0.0246061	0.0246061	0.296605	89	tags=52%, list=29%, signal=40%	Fosl2/Tpr/Ddx5/H3f3b/Chd7/Satb1/Cks2/Stat3/Kdm6b/Zc3h12a/Nfkb1
GO:0006139	BP	GO:0006139	nucleobase-containing compound metabolic process	134	-0.238991	-1.53233	0.0248103	0.0248103	0.296605	155	tags=57%, list=51%, signal=50%	Runx1/Tgfb1/Ets1/Trf/Ahnak/Hif1a/Ccnl1/Gabpb1/Akna/Ptprc/Ddx3x/Sf3b1/Litaf/Malat1/Batf/Nudt4/Rlim/Kras/Tra2b/Zfp36l2/Mbnl1/Kmt2e/Clk1/Rock1/Ythdc1/Luc7l2/Pde2a/Pim1/Zfp52/Erbin/Nfkbid/Spty2d1/Junb/Larp1/Fosl2/Tpr/Pabpc1/Ier2/Nr4a1/Fasl/Celf2/Qk/Csrnp1/Sub1/Ddx5/Mlxip/Bhlhe40/Smad7/Pik3r1/Jund/Tax1bp1/Stat4/Arf4/Tut4/Ier5/Nabp1/Crem/Chd7/Satb1/Cks2/Cdkn1a/Rora/Kdm2b/Klf7/Stat3/Dusp5/Kdm6b/Il18rap/…
GO:0046483	BP	GO:0046483	heterocycle metabolic process	134	-0.238991	-1.53233	0.0248103	0.0248103	0.296605	155	tags=57%, list=51%, signal=50%	Runx1/Tgfb1/Ets1/Trf/Ahnak/Hif1a/Ccnl1/Gabpb1/Akna/Ptprc/Ddx3x/Sf3b1/Litaf/Malat1/Batf/Nudt4/Rlim/Kras/Tra2b/Zfp36l2/Mbnl1/Kmt2e/Clk1/Rock1/Ythdc1/Luc7l2/Pde2a/Pim1/Zfp52/Erbin/Nfkbid/Spty2d1/Junb/Larp1/Fosl2/Tpr/Pabpc1/Ier2/Nr4a1/Fasl/Celf2/Qk/Csrnp1/Sub1/Ddx5/Mlxip/Bhlhe40/Smad7/Pik3r1/Jund/Tax1bp1/Stat4/Arf4/Tut4/Ier5/Nabp1/Crem/Chd7/Satb1/Cks2/Cdkn1a/Rora/Kdm2b/Klf7/Stat3/Dusp5/Kdm6b/Il18rap/…
GO:0002285	BP	GO:0002285	lymphocyte activation involved in immune response	15	-0.462115	-1.65084	0.0250266	0.0250266	0.297773	30	tags=40%, list=10%, signal=38%	Rora/Stat3/Zc3h12a/Tnfaip3/Irf8/Nfkbiz
GO:0009605	BP	GO:0009605	response to external stimulus	77	0.267207	1.55641	0.0252926	0.0252926	0.299518	17	tags=13%, list=6%, signal=16%	Lcn2/Wfdc17/Slpi/Saa3/Ly6a/AA467197/Lyz2/Gbp2/Cd8a/Cfb
GO:0001944	BP	GO:0001944	vasculature development	30	-0.361509	-1.64701	0.0255065	0.0255065	0.300633	114	tags=60%, list=38%, signal=41%	Rock1/Pde2a/Itgb1/Junb/Actg1/Spry2/Btg1/Nr4a1/Fasl/Qk/Smad7/Cxcr4/Jak1/Chd7/Rora/Stat3/Zc3h12a/Vegfa
GO:0048583	BP	GO:0048583	regulation of response to stimulus	112	-0.246409	-1.54895	0.0256972	0.0256972	0.301465	105	tags=42%, list=35%, signal=44%	Erbin/Rnf125/Itgb1/Dnaja1/Nfkbid/Cd9/Actg1/Spry2/Cblb/Dennd4a/Pim3/Tpr/Itk/Gimap5/Ugcg/Fasl/Cish/Dhrs3/Metrnl/Ddx5/Serpinb9/Spag9/Smad7/Pik3r1/Stk24/Cxcr4/Tut4/Jak1/Ier5/Klrb1c/Plek/Ifngr1/Rora/Kctd12/Klf7/Stat3/Dusp5/Il18rap/Nr4a2/Bcl2l11/Zc3h12a/Tnfaip3/Nfkbiz/Vegfa/Rgs2/Nfkb1/Nr4a3
GO:0001558	BP	GO:0001558	regulation of cell growth	17	-0.441414	-1.65024	0.025859	0.025859	0.301784	61	tags=47%, list=20%, signal=40%	H3f3b/Smad7/Cxcr4/Cdkn1a/Kdm2b/4932438A13Rik/Vegfa/Rgs2
GO:0007409	BP	GO:0007409	axonogenesis	14	-0.475347	-1.65364	0.0259648	0.0259648	0.301784	27	tags=43%, list=9%, signal=41%	Cxcr4/Itga4/Klf7/Nr4a2/Vegfa/Nr4a3
GO:0048514	BP	GO:0048514	blood vessel morphogenesis	28	-0.372265	-1.65579	0.0264817	0.0264817	0.304633	103	tags=57%, list=34%, signal=42%	Itgb1/Junb/Actg1/Spry2/Btg1/Nr4a1/Fasl/Qk/Smad7/Cxcr4/Jak1/Chd7/Rora/Stat3/Zc3h12a/Vegfa
GO:0042255	BP	GO:0042255	ribosome assembly	5	0.702656	1.64349	0.0266796	0.0266796	0.304633	32	tags=80%, list=11%, signal=73%	Rplp0/Rpsa/Rpl3/Nop53
GO:0010468	BP	GO:0010468	regulation of gene expression	148	-0.234801	-1.50879	0.02676	0.02676	0.304633	155	tags=59%, list=51%, signal=56%	Runx1/Tgfb1/Ets1/Trf/Ahnak/Pde4b/Hif1a/Ccnl1/Gabpb1/Akna/Ptprc/Ddx3x/Sf3b1/Litaf/Malat1/Batf/Serp1/Atp1b1/Rlim/Kras/Tra2b/Zfp36l2/Mbnl1/Kmt2e/Clk1/Rock1/Ythdc1/Pde2a/Pim1/Zfp52/Erbin/Rnf125/Nfkbid/Spty2d1/Junb/Actg1/Spry2/Larp1/Fosl2/Tpr/Pabpc1/Ier2/Itk/Nr4a1/Gimap5/Fasl/Celf2/Qk/Csrnp1/Sub1/Ddx5/Mlxip/Bhlhe40/H3f3b/Smad7/Pik3r1/Jund/Tax1bp1/Stat4/Arf4/Gzmb/Tut4/Ier5/Crem/Chd7/Satb1/Cks2/Cdkn1a/I…
GO:0060840	BP	GO:0060840	artery development	5	-0.668565	-1.61126	0.0271924	0.0271924	0.304633	59	tags=100%, list=20%, signal=82%	Smad7/Cxcr4/Chd7/Vegfa
GO:0004869	MF	GO:0004869	cysteine-type endopeptidase inhibitor activity	5	0.701835	1.64157	0.0274072	0.0274072	0.304633	9	tags=40%, list=3%, signal=39%	Cstdc4/Prdx5
GO:0032870	BP	GO:0032870	cellular response to hormone stimulus	19	-0.423874	-1.65229	0.0275115	0.0275115	0.304633	119	tags=68%, list=39%, signal=44%	Zfp36l2/Rock1/Sgk1/Dnaja1/Nr4a1/Ugcg/Ddx5/Pik3r1/Jak1/Stat3/Nr4a2/Nfkb1/Nr4a3
GO:0060147	BP	GO:0060147	regulation of post-transcriptional gene silencing	5	-0.666966	-1.6074	0.0275323	0.0275323	0.304633	67	tags=80%, list=22%, signal=63%	Ddx5/Stat3/Zc3h12a/Nfkb1
GO:0060964	BP	GO:0060964	regulation of miRNA-mediated gene silencing	5	-0.666966	-1.6074	0.0275323	0.0275323	0.304633	67	tags=80%, list=22%, signal=63%	Ddx5/Stat3/Zc3h12a/Nfkb1
GO:0060966	BP	GO:0060966	regulation of gene silencing by RNA	5	-0.666966	-1.6074	0.0275323	0.0275323	0.304633	67	tags=80%, list=22%, signal=63%	Ddx5/Stat3/Zc3h12a/Nfkb1
GO:1900368	BP	GO:1900368	regulation of post-transcriptional gene silencing by RNA	5	-0.666966	-1.6074	0.0275323	0.0275323	0.304633	67	tags=80%, list=22%, signal=63%	Ddx5/Stat3/Zc3h12a/Nfkb1
GO:0000122	BP	GO:0000122	negative regulation of transcription by RNA polymerase II	35	-0.344401	-1.64843	0.0275447	0.0275447	0.304633	67	tags=43%, list=22%, signal=38%	Tpr/Fasl/Ddx5/Bhlhe40/Smad7/Jund/Crem/Satb1/Kdm2b/Klf7/Nr4a2/Irf8/Vegfa/Nfkb1/Nr4a3
GO:0016070	BP	GO:0016070	RNA metabolic process	126	-0.239398	-1.51999	0.0277721	0.0277721	0.305801	155	tags=58%, list=51%, signal=48%	Runx1/Tgfb1/Ets1/Trf/Ahnak/Hif1a/Ccnl1/Gabpb1/Akna/Ddx3x/Sf3b1/Litaf/Malat1/Batf/Rlim/Kras/Tra2b/Zfp36l2/Mbnl1/Kmt2e/Clk1/Rock1/Ythdc1/Luc7l2/Pde2a/Pim1/Zfp52/Erbin/Nfkbid/Spty2d1/Junb/Larp1/Fosl2/Tpr/Pabpc1/Ier2/Nr4a1/Fasl/Celf2/Qk/Csrnp1/Sub1/Ddx5/Mlxip/Bhlhe40/Smad7/Pik3r1/Jund/Tax1bp1/Stat4/Arf4/Tut4/Ier5/Crem/Chd7/Satb1/Cks2/Rora/Kdm2b/Klf7/Stat3/Dusp5/Kdm6b/Il18rap/Nsd3/Nr4a2/Zc3h12a/Tnfaip…
GO:0008015	BP	GO:0008015	blood circulation	18	-0.429796	-1.64198	0.0285309	0.0285309	0.310076	162	tags=89%, list=54%, signal=44%	Map2k3/Tgfb1/Wnk1/Pde4b/Hif1a/Atp1b1/Rock1/Pde2a/Smad7/Pik3r1/Cxcr4/Chd7/Dusp5/Zc3h12a/Vegfa/Rgs2
GO:0001217	MF	GO:0001217	DNA-binding transcription repressor activity	10	-0.525098	-1.61376	0.0285309	0.0285309	0.310076	62	tags=50%, list=21%, signal=41%	Bhlhe40/Crem/Satb1/Irf8/Nfkb1
GO:0001227	MF	GO:0001227	DNA-binding transcription repressor activity, RNA polymerase II-specific	10	-0.525098	-1.61376	0.0285309	0.0285309	0.310076	62	tags=50%, list=21%, signal=41%	Bhlhe40/Crem/Satb1/Irf8/Nfkb1
GO:0051239	BP	GO:0051239	regulation of multicellular organismal process	87	-0.260258	-1.56472	0.0295962	0.0295962	0.320268	155	tags=66%, list=51%, signal=45%	Runx1/Tgfb1/Ets1/Trf/Wnk1/Pde4b/Hif1a/Gls/Ptprc/Ddx3x/Litaf/Batf/Serp1/Atp1b1/Zfp36l2/Rock1/Pim1/Sgk1/Erbin/Rnf125/Itgb1/Nfkbid/Cd9/Spry2/Cblb/Btg1/Itk/Nr4a1/Gimap5/Fasl/Dhrs3/Qk/Bhlhe40/Smad7/Pik3r1/Cxcr4/Tut4/Jak1/Chd7/Ifngr1/Rora/Kdm2b/Klf7/Stat3/Dusp5/Kdm6b/Nr4a2/Bcl2l11/Zc3h12a/Tnfaip3/Irf8/Nfkbiz/Vegfa/Rel/Rgs2/Nfkb1/Nr4a3
GO:0045934	BP	GO:0045934	negative regulation of nucleobase-containing compound metabolic process	57	-0.291646	-1.59906	0.0304673	0.0304673	0.327272	78	tags=37%, list=26%, signal=34%	Fasl/Qk/Sub1/Ddx5/Bhlhe40/Smad7/Jund/Crem/Satb1/Cdkn1a/Kdm2b/Klf7/Stat3/Dusp5/Nsd3/Nr4a2/Zc3h12a/Irf8/Vegfa/Nfkb1/Nr4a3
GO:0003006	BP	GO:0003006	developmental process involved in reproduction	27	-0.374356	-1.64846	0.0305042	0.0305042	0.327272	61	tags=41%, list=20%, signal=36%	H3f3b/Cxcr4/Tut4/Crem/Chd7/Kdm2b/Itga4/4932438A13Rik/Bcl2l11/Vegfa/Rgs2
GO:0045935	BP	GO:0045935	positive regulation of nucleobase-containing compound metabolic process	76	-0.266423	-1.56457	0.0311069	0.0311069	0.330275	155	tags=62%, list=51%, signal=40%	Runx1/Tgfb1/Ets1/Trf/Hif1a/Gabpb1/Akna/Ptprc/Ddx3x/Sf3b1/Litaf/Batf/Tra2b/Zfp36l2/Kmt2e/Rock1/Pim1/Junb/Fosl2/Pabpc1/Ier2/Nr4a1/Qk/Csrnp1/Sub1/Ddx5/Mlxip/Pik3r1/Jund/Stat4/Arf4/Tut4/Ier5/Crem/Chd7/Rora/Klf7/Stat3/Kdm6b/Nsd3/Nr4a2/Zc3h12a/Irf8/Vegfa/Rel/Nfkb1/Nr4a3
GO:0010648	BP	GO:0010648	negative regulation of cell communication	42	-0.320731	-1.61806	0.0313646	0.0313646	0.330275	162	tags=71%, list=54%, signal=38%	Map2k3/Vgll4/Herpud1/Pde4b/Hif1a/Ptprc/Ddx3x/Litaf/Csnk1a1/Pde2a/Erbin/Rnf125/Itgb1/Dnaja1/Nfkbid/Spry2/Cblb/Pim3/Cish/Dhrs3/Smad7/Plek/Rora/Klf7/Dusp5/Nr4a2/Zc3h12a/Tnfaip3/Vegfa/Rgs2
GO:0023057	BP	GO:0023057	negative regulation of signaling	42	-0.320731	-1.61806	0.0313646	0.0313646	0.330275	162	tags=71%, list=54%, signal=38%	Map2k3/Vgll4/Herpud1/Pde4b/Hif1a/Ptprc/Ddx3x/Litaf/Csnk1a1/Pde2a/Erbin/Rnf125/Itgb1/Dnaja1/Nfkbid/Spry2/Cblb/Pim3/Cish/Dhrs3/Smad7/Plek/Rora/Klf7/Dusp5/Nr4a2/Zc3h12a/Tnfaip3/Vegfa/Rgs2
GO:0010605	BP	GO:0010605	negative regulation of macromolecule metabolic process	92	-0.25428	-1.54748	0.0314465	0.0314465	0.330275	94	tags=41%, list=31%, signal=41%	Spry2/Cblb/Larp1/Tpr/Pabpc1/Nr4a1/Gimap5/Fasl/Celf2/Qk/Sub1/Ddx5/Prr7/Serpinb9/Bhlhe40/H3f3b/Smad7/Pik3r1/Jund/Gzmb/Tut4/Crem/Satb1/Cdkn1a/Kdm2b/Klf7/Stat3/Dusp5/Nsd3/Nr4a2/Zc3h12a/Tnfaip3/Irf8/Vegfa/Rel/Rgs2/Nfkb1/Nr4a3
GO:0010243	BP	GO:0010243	response to organonitrogen compound	32	-0.346386	-1.61043	0.0315446	0.0315446	0.330275	114	tags=56%, list=38%, signal=39%	Rock1/Pde2a/Sgk1/Erbin/Itgb1/Cd9/Larp1/Nr4a1/Pik3r1/Stat4/Jak1/Crem/Itga4/Stat3/Nr4a2/Tnfaip3/Nfkb1/Nr4a3
GO:0006725	BP	GO:0006725	cellular aromatic compound metabolic process	135	-0.232825	-1.49247	0.0316069	0.0316069	0.330275	155	tags=57%, list=51%, signal=50%	Runx1/Tgfb1/Ets1/Trf/Ahnak/Hif1a/Ccnl1/Gabpb1/Akna/Ptprc/Ddx3x/Sf3b1/Litaf/Malat1/Batf/Nudt4/Rlim/Kras/Tra2b/Zfp36l2/Mbnl1/Kmt2e/Clk1/Rock1/Ythdc1/Luc7l2/Pde2a/Pim1/Zfp52/Erbin/Nfkbid/Spty2d1/Junb/Larp1/Fosl2/Tpr/Pabpc1/Ier2/Nr4a1/Fasl/Celf2/Qk/Csrnp1/Sub1/Ddx5/Mlxip/Bhlhe40/Smad7/Pik3r1/Jund/Tax1bp1/Stat4/Arf4/Tut4/Ier5/Nabp1/Crem/Chd7/Satb1/Cks2/Cdkn1a/Rora/Kdm2b/Klf7/Stat3/Dusp5/Kdm6b/Il18rap/…
GO:0090304	BP	GO:0090304	nucleic acid metabolic process	133	-0.233603	-1.49646	0.0318043	0.0318043	0.330275	155	tags=57%, list=51%, signal=50%	Runx1/Tgfb1/Ets1/Trf/Ahnak/Hif1a/Ccnl1/Gabpb1/Akna/Ptprc/Ddx3x/Sf3b1/Litaf/Malat1/Batf/Rlim/Kras/Tra2b/Zfp36l2/Mbnl1/Kmt2e/Clk1/Rock1/Ythdc1/Luc7l2/Pde2a/Pim1/Zfp52/Erbin/Nfkbid/Spty2d1/Junb/Larp1/Fosl2/Tpr/Pabpc1/Ier2/Nr4a1/Fasl/Celf2/Qk/Csrnp1/Sub1/Ddx5/Mlxip/Bhlhe40/Smad7/Pik3r1/Jund/Tax1bp1/Stat4/Arf4/Tut4/Ier5/Nabp1/Crem/Chd7/Satb1/Cks2/Cdkn1a/Rora/Kdm2b/Klf7/Stat3/Dusp5/Kdm6b/Il18rap/Nsd3/N…
GO:0009968	BP	GO:0009968	negative regulation of signal transduction	39	-0.323967	-1.59647	0.0318366	0.0318366	0.330275	162	tags=72%, list=54%, signal=38%	Map2k3/Vgll4/Herpud1/Pde4b/Hif1a/Ptprc/Ddx3x/Litaf/Csnk1a1/Pde2a/Erbin/Rnf125/Itgb1/Dnaja1/Nfkbid/Spry2/Cblb/Cish/Dhrs3/Smad7/Plek/Rora/Dusp5/Nr4a2/Zc3h12a/Tnfaip3/Vegfa/Rgs2
GO:0048856	BP	GO:0048856	anatomical structure development	138	-0.230833	-1.48099	0.0322317	0.0322317	0.331477	129	tags=50%, list=43%, signal=53%	Batf/Serp1/Csnk1a1/Atp1b1/Sun2/Kras/Tra2b/Zfp36l2/Mbnl1/Kmt2e/Rock1/Ythdc1/Pde2a/Pim1/Sgk1/Itgb1/Nfkbid/Cd9/Junb/Actg1/Spry2/Cblb/Fosl2/Btg1/Ier2/Itk/Nr4a1/Gimap5/Ugcg/Fasl/Dhrs3/Qk/Csrnp1/Ddx5/Prr7/Bhlhe40/H3f3b/Spag9/Smad7/Pik3r1/Stk24/Jund/Cxcr4/Arf4/Tut4/Jak1/Chd7/Satb1/Cks2/Cdkn1a/Ifngr1/Rora/Kdm2b/Itga4/Klf7/Stat3/Dusp5/Kdm6b/4932438A13Rik/Nr4a2/Bcl2l11/Zc3h12a/Tnfaip3/Irf8/Nfkbiz/Vegfa/Rgs…
GO:0035150	BP	GO:0035150	regulation of tube size	5	-0.657457	-1.58448	0.0328008	0.0328008	0.331477	24	tags=60%, list=8%, signal=56%	Dusp5/Vegfa/Rgs2
GO:0035296	BP	GO:0035296	regulation of tube diameter	5	-0.657457	-1.58448	0.0328008	0.0328008	0.331477	24	tags=60%, list=8%, signal=56%	Dusp5/Vegfa/Rgs2
GO:0097746	BP	GO:0097746	blood vessel diameter maintenance	5	-0.657457	-1.58448	0.0328008	0.0328008	0.331477	24	tags=60%, list=8%, signal=56%	Dusp5/Vegfa/Rgs2
GO:0034660	BP	GO:0034660	ncRNA metabolic process	12	-0.484355	-1.59449	0.0328014	0.0328014	0.331477	67	tags=50%, list=22%, signal=41%	Ddx5/Tut4/Chd7/Stat3/Zc3h12a/Nfkb1
GO:0034756	BP	GO:0034756	regulation of iron ion transport	3	0.810403	1.55883	0.0328301	0.0328301	0.331477	22	tags=67%, list=7%, signal=62%	Lcn2/B2m
GO:0007154	BP	GO:0007154	cell communication	138	-0.230569	-1.47929	0.0330477	0.0330477	0.331477	111	tags=45%, list=37%, signal=52%	Pde2a/Pim1/P2ry10/Sgk1/Erbin/Rnf125/Itgb1/Dnaja1/Nfkbid/Il2rb/Spry2/Cblb/Dennd4a/Larp1/Pim3/Tpr/Itk/Nr4a1/Ugcg/Fasl/Cish/Dhrs3/Arhgap31/Csrnp1/Sub1/Ddx5/Prr7/Spag9/Smad7/Pik3r1/Stk24/Cxcr4/Stat4/Arf4/Gzmb/Tut4/Jak1/Stk17b/Nabp1/Arap2/Chd7/Plek/Cdkn1a/Ifngr1/Rora/Kctd12/Itga4/Klf7/Stat3/Dusp5/Il18rap/Nr4a2/Bcl2l11/Zc3h12a/Tnfaip3/Nfkbiz/Vegfa/Cxcl3/Rel/Rgs2/Nfkb1/Nr4a3
GO:0023052	BP	GO:0023052	signaling	138	-0.230569	-1.47929	0.0330477	0.0330477	0.331477	111	tags=45%, list=37%, signal=52%	Pde2a/Pim1/P2ry10/Sgk1/Erbin/Rnf125/Itgb1/Dnaja1/Nfkbid/Il2rb/Spry2/Cblb/Dennd4a/Larp1/Pim3/Tpr/Itk/Nr4a1/Ugcg/Fasl/Cish/Dhrs3/Arhgap31/Csrnp1/Sub1/Ddx5/Prr7/Spag9/Smad7/Pik3r1/Stk24/Cxcr4/Stat4/Arf4/Gzmb/Tut4/Jak1/Stk17b/Nabp1/Arap2/Chd7/Plek/Cdkn1a/Ifngr1/Rora/Kctd12/Itga4/Klf7/Stat3/Dusp5/Il18rap/Nr4a2/Bcl2l11/Zc3h12a/Tnfaip3/Nfkbiz/Vegfa/Cxcl3/Rel/Rgs2/Nfkb1/Nr4a3
GO:0009791	BP	GO:0009791	post-embryonic development	5	-0.65614	-1.58131	0.0331407	0.0331407	0.331477	17	tags=80%, list=6%, signal=77%	Csrnp1/Nr4a2/Bcl2l11/Vegfa
GO:1901576	BP	GO:1901576	organic substance biosynthetic process	133	-0.23251	-1.48947	0.0334353	0.0334353	0.332881	145	tags=54%, list=48%, signal=50%	Hif1a/Ccnl1/Gabpb1/Akna/Gls/Ddx3x/Sf3b1/Litaf/B4galnt1/Batf/Serp1/Rlim/Coq10b/Kras/Zfp36l2/Kmt2e/Rock1/Pde2a/Pim1/Zfp52/Erbin/Nfkbid/Spty2d1/Sms/Junb/Larp1/Fosl2/Tpr/Pabpc1/Ier2/Nr4a1/Ugcg/Fasl/Cish/Qk/Csrnp1/Sub1/Ddx5/Mlxip/Bhlhe40/Smad7/Pik3r1/Jund/Tax1bp1/Stat4/Arf4/Gzmb/Tut4/Ier5/Crem/Chd7/Satb1/Cks2/Plek/Cdkn1a/Rora/Kdm2b/Klf7/Stat3/Dusp5/Kdm6b/Il18rap/Nsd3/Nr4a2/Zc3h12a/Tnfaip3/Irf8/Vegfa/R…
GO:0002460	BP	GO:0002460	adaptive immune response based on somatic recombination of immune receptors built from immunoglobulin superfamily domains	19	-0.41611	-1.62202	0.0335463	0.0335463	0.332881	64	tags=53%, list=21%, signal=44%	Serpinb9/Smad7/Gzmb/Rora/Stat3/Il18rap/Zc3h12a/Tnfaip3/Nfkbiz/Vegfa
GO:0006482	BP	GO:0006482	protein demethylation	3	-0.766682	-1.53949	0.0347424	0.0347424	0.335926	29	tags=67%, list=10%, signal=61%	Kdm2b/Kdm6b
GO:0008214	BP	GO:0008214	protein dealkylation	3	-0.766682	-1.53949	0.0347424	0.0347424	0.335926	29	tags=67%, list=10%, signal=61%	Kdm2b/Kdm6b
GO:0016577	BP	GO:0016577	histone demethylation	3	-0.766682	-1.53949	0.0347424	0.0347424	0.335926	29	tags=67%, list=10%, signal=61%	Kdm2b/Kdm6b
GO:0070076	BP	GO:0070076	histone lysine demethylation	3	-0.766682	-1.53949	0.0347424	0.0347424	0.335926	29	tags=67%, list=10%, signal=61%	Kdm2b/Kdm6b
GO:0070988	BP	GO:0070988	demethylation	3	-0.766682	-1.53949	0.0347424	0.0347424	0.335926	29	tags=67%, list=10%, signal=61%	Kdm2b/Kdm6b
GO:0140096	MF	GO:0140096	catalytic activity, acting on a protein	44	-0.3127	-1.5973	0.0347682	0.0347682	0.335926	126	tags=59%, list=42%, signal=40%	Csnk1a1/Rlim/Clk1/Ssh2/Rock1/Ptp4a2/Pim1/Sgk1/Rnf125/Cblb/Pim3/Ube2h/Itk/Adamts14/Stk24/Gzmb/Jak1/Stk17b/Ppig/Cdkn1a/Kdm2b/Dusp5/Kdm6b/Nsd3/Zc3h12a/Tnfaip3
GO:0048522	BP	GO:0048522	positive regulation of cellular process	158	-0.228847	-1.47346	0.0347898	0.0347898	0.335926	205	tags=76%, list=68%, signal=51%	Ppp1r15a/Zc3hav1/Foxp1/Fus/Hmgb2/Diaph1/Gpr65/Map4k4/Slc38a2/Pdcd4/Zfp36l1/Birc3/Myh9/Cnbp/Dock2/Rap1b/Il4ra/Resf1/Aff1/Selenon/Bptf/Sar1a/Nfkb2/Rnf19a/Klf13/Srsf5/Suco/Map2k3/Vgll4/Akap13/Herpud1/Runx1/Tgfb1/Ets1/Trf/Wnk1/Hif1a/Cyfip2/Gabpb1/Akna/Ptprc/Ddx3x/Sf3b1/Litaf/Malat1/Batf/Serp1/Atp1b1/Sun2/Kras/Tra2b/Zfp36l2/Kmt2e/Ssh2/Rock1/Pim1/P2ry10/Sgk1/Erbin/Itgb1/Dnaja1/Nfkbid/Junb/Actg1/Spry2/C…
GO:0016441	BP	GO:0016441	post-transcriptional gene silencing	10	-0.51519	-1.58331	0.0350877	0.0350877	0.336559	76	tags=60%, list=25%, signal=46%	Celf2/Ddx5/Tut4/Stat3/Zc3h12a/Nfkb1
GO:0007275	BP	GO:0007275	multicellular organism development	126	-0.232209	-1.47435	0.0351235	0.0351235	0.336559	129	tags=50%, list=43%, signal=49%	Batf/Serp1/Atp1b1/Sun2/Kras/Tra2b/Zfp36l2/Mbnl1/Kmt2e/Rock1/Ythdc1/Pde2a/Pim1/Sgk1/Itgb1/Nfkbid/Cd9/Junb/Actg1/Spry2/Cblb/Btg1/Ier2/Itk/Nr4a1/Gimap5/Ugcg/Fasl/Dhrs3/Qk/Csrnp1/Prr7/Bhlhe40/H3f3b/Spag9/Smad7/Pik3r1/Stk24/Cxcr4/Arf4/Jak1/Chd7/Satb1/Cks2/Cdkn1a/Ifngr1/Rora/Kdm2b/Itga4/Klf7/Stat3/Dusp5/Kdm6b/Nr4a2/Bcl2l11/Zc3h12a/Tnfaip3/Irf8/Nfkbiz/Vegfa/Rgs2/Nfkb1/Nr4a3
GO:0032102	BP	GO:0032102	negative regulation of response to external stimulus	9	-0.534185	-1.58172	0.0358461	0.0358461	0.342177	104	tags=78%, list=34%, signal=53%	Rnf125/Cd9/Metrnl/Serpinb9/Rora/Tnfaip3/Nfkb1
GO:0030154	BP	GO:0030154	cell differentiation	116	-0.237051	-1.49427	0.0365095	0.0365095	0.344375	123	tags=48%, list=41%, signal=46%	Sun2/Kras/Zfp36l2/Mbnl1/Kmt2e/Rock1/Ythdc1/Pde2a/Pim1/Sgk1/Itgb1/Nfkbid/Cd9/Junb/Actg1/Spry2/Fosl2/Btg1/Ier2/Itk/Nr4a1/Gimap5/Ugcg/Fasl/Qk/Metrnl/Ddx5/Prr7/Bhlhe40/H3f3b/Spag9/Smad7/Pik3r1/Stk24/Jund/Cxcr4/Arf4/Tut4/Jak1/Chd7/Satb1/Ifngr1/Rora/Itga4/Klf7/Stat3/Kdm6b/4932438A13Rik/Nr4a2/Zc3h12a/Tnfaip3/Irf8/Nfkbiz/Vegfa/Rgs2/Nr4a3
GO:0048869	BP	GO:0048869	cellular developmental process	116	-0.237051	-1.49427	0.0365095	0.0365095	0.344375	123	tags=48%, list=41%, signal=46%	Sun2/Kras/Zfp36l2/Mbnl1/Kmt2e/Rock1/Ythdc1/Pde2a/Pim1/Sgk1/Itgb1/Nfkbid/Cd9/Junb/Actg1/Spry2/Fosl2/Btg1/Ier2/Itk/Nr4a1/Gimap5/Ugcg/Fasl/Qk/Metrnl/Ddx5/Prr7/Bhlhe40/H3f3b/Spag9/Smad7/Pik3r1/Stk24/Jund/Cxcr4/Arf4/Tut4/Jak1/Chd7/Satb1/Ifngr1/Rora/Itga4/Klf7/Stat3/Kdm6b/4932438A13Rik/Nr4a2/Zc3h12a/Tnfaip3/Irf8/Nfkbiz/Vegfa/Rgs2/Nr4a3
GO:0050728	BP	GO:0050728	negative regulation of inflammatory response	5	-0.652532	-1.57262	0.0365398	0.0365398	0.344375	71	tags=80%, list=24%, signal=62%	Metrnl/Rora/Tnfaip3/Nfkb1
GO:0010656	BP	GO:0010656	negative regulation of muscle cell apoptotic process	3	-0.765886	-1.53789	0.036625	0.036625	0.344375	74	tags=100%, list=25%, signal=76%	Pik3r1/Zc3h12a
GO:0009892	BP	GO:0009892	negative regulation of metabolic process	97	-0.245334	-1.50686	0.0376058	0.0376058	0.352278	94	tags=40%, list=31%, signal=41%	Spry2/Cblb/Larp1/Tpr/Pabpc1/Nr4a1/Gimap5/Fasl/Celf2/Qk/Sub1/Ddx5/Prr7/Serpinb9/Bhlhe40/H3f3b/Smad7/Pik3r1/Jund/Gzmb/Tut4/Crem/Satb1/Plek/Cdkn1a/Kdm2b/Klf7/Stat3/Dusp5/Nsd3/Nr4a2/Zc3h12a/Tnfaip3/Irf8/Vegfa/Rel/Rgs2/Nfkb1/Nr4a3
GO:0019221	BP	GO:0019221	cytokine-mediated signaling pathway	18	-0.418011	-1.59695	0.0379231	0.0379231	0.352545	53	tags=78%, list=18%, signal=68%	Wnk1/Hif1a/Ptprc/Kras/Il2rb/Ugcg/Cxcr4/Stat4/Tut4/Jak1/Ifngr1/Stat3/Il18rap/Cxcl3
GO:0099536	BP	GO:0099536	synaptic signaling	15	0.463666	1.69065	0.037995	0.037995	0.352545	10	tags=20%, list=3%, signal=20%	Ly6i/Ly6a/Ly6c2
GO:1901700	BP	GO:1901700	response to oxygen-containing compound	58	0.286489	1.56864	0.0383052	0.0383052	0.352545	14	tags=12%, list=5%, signal=14%	Lcn2/Slpi/Ly6i/Ly6a/Prdx5/Ly6c2/Gbp2
GO:0060021	BP	GO:0060021	roof of mouth development	3	-0.762542	-1.53118	0.0383365	0.0383365	0.352545	75	tags=100%, list=25%, signal=76%	Csrnp1/Chd7
GO:0060411	BP	GO:0060411	cardiac septum morphogenesis	3	-0.762542	-1.53118	0.0383365	0.0383365	0.352545	75	tags=100%, list=25%, signal=76%	Smad7/Chd7
GO:0022407	BP	GO:0022407	regulation of cell-cell adhesion	24	-0.378539	-1.60164	0.0389168	0.0389168	0.35494	155	tags=79%, list=51%, signal=42%	Runx1/Tgfb1/Ets1/Wnk1/Akna/Ptprc/Nfkbid/Cd9/Cblb/Gimap5/Smad7/Pik3r1/Jak1/Itga4/Zc3h12a/Tnfaip3/Nfkbiz/Vegfa/Nr4a3
GO:0001707	BP	GO:0001707	mesoderm formation	3	-0.761345	-1.52878	0.0390211	0.0390211	0.35494	23	tags=67%, list=8%, signal=62%	Kdm6b/Nr4a3
GO:0048332	BP	GO:0048332	mesoderm morphogenesis	3	-0.761345	-1.52878	0.0390211	0.0390211	0.35494	23	tags=67%, list=8%, signal=62%	Kdm6b/Nr4a3
GO:0008270	MF	GO:0008270	zinc ion binding	18	-0.415383	-1.58691	0.0393408	0.0393408	0.356303	47	tags=39%, list=16%, signal=35%	Tut4/Sytl3/Rora/Kdm2b/Nr4a2/Tnfaip3/Nr4a3
GO:1902532	BP	GO:1902532	negative regulation of intracellular signal transduction	24	-0.378013	-1.59942	0.0394548	0.0394548	0.356303	162	tags=79%, list=54%, signal=40%	Map2k3/Vgll4/Herpud1/Hif1a/Ptprc/Ddx3x/Litaf/Pde2a/Erbin/Rnf125/Itgb1/Dnaja1/Nfkbid/Spry2/Rora/Dusp5/Zc3h12a/Tnfaip3/Rgs2
GO:0030155	BP	GO:0030155	regulation of cell adhesion	33	-0.336588	-1.58245	0.0402028	0.0402028	0.360511	155	tags=73%, list=51%, signal=40%	Runx1/Tgfb1/Ets1/Wnk1/Cytip/Akna/Ptprc/Rock1/Itgb1/Nfkbid/Cd9/Actg1/Cblb/Gimap5/Smad7/Pik3r1/Cxcr4/Jak1/Itga4/Zc3h12a/Tnfaip3/Nfkbiz/Vegfa/Nr4a3
GO:0002181	BP	GO:0002181	cytoplasmic translation	6	0.628378	1.58423	0.0402913	0.0402913	0.360511	116	tags=100%, list=38%, signal=63%	Rplp0/Rpsa/Rpl32/Eif3a/Csde1/Cnbp
GO:0002250	BP	GO:0002250	adaptive immune response	24	-0.377691	-1.59806	0.0403515	0.0403515	0.360511	82	tags=62%, list=27%, signal=49%	Rnf125/Nfkbid/Itk/Gimap5/Prr7/Serpinb9/Smad7/Gzmb/Rora/Stat3/Il18rap/Zc3h12a/Tnfaip3/Nfkbiz/Vegfa
GO:0003279	BP	GO:0003279	cardiac septum development	5	-0.646465	-1.55799	0.0407886	0.0407886	0.363123	111	tags=100%, list=37%, signal=64%	Dhrs3/Smad7/Cxcr4/Chd7
GO:0034641	BP	GO:0034641	cellular nitrogen compound metabolic process	152	-0.225076	-1.44892	0.0409634	0.0409634	0.363391	133	tags=49%, list=44%, signal=55%	Sf3b1/Litaf/Malat1/B4galnt1/Batf/Serp1/Nudt4/Rlim/Kras/Tra2b/Zfp36l2/Mbnl1/Kmt2e/Clk1/Rock1/Ythdc1/Luc7l2/Pde2a/Pim1/Zfp52/Erbin/Nfkbid/Spty2d1/Sms/Junb/Larp1/Fosl2/Tpr/Pabpc1/Ier2/Nr4a1/Gimap5/Ugcg/Fasl/Celf2/Qk/Csrnp1/Sub1/Ddx5/Mlxip/Bhlhe40/Smad7/Pik3r1/Jund/Tax1bp1/Stat4/Arf4/Gzmb/Tut4/Ier5/Nabp1/Crem/Chd7/Satb1/Cks2/Cdkn1a/Ifngr1/Rora/Kdm2b/Klf7/Stat3/Dusp5/Kdm6b/Il18rap/Nsd3/Nr4a2/Zc3h12a/T…
GO:0030139	CC	GO:0030139	endocytic vesicle	5	0.670252	1.5677	0.0412321	0.0412321	0.364248	22	tags=60%, list=7%, signal=57%	Fth1/Ftl1/B2m
GO:1901360	BP	GO:1901360	organic cyclic compound metabolic process	136	-0.22707	-1.45628	0.0416242	0.0416242	0.364248	155	tags=57%, list=51%, signal=50%	Runx1/Tgfb1/Ets1/Trf/Ahnak/Hif1a/Ccnl1/Gabpb1/Akna/Ptprc/Ddx3x/Sf3b1/Litaf/Malat1/Batf/Nudt4/Rlim/Kras/Tra2b/Zfp36l2/Mbnl1/Kmt2e/Clk1/Rock1/Ythdc1/Luc7l2/Pde2a/Pim1/Zfp52/Erbin/Nfkbid/Spty2d1/Junb/Larp1/Fosl2/Tpr/Pabpc1/Ier2/Nr4a1/Fasl/Celf2/Qk/Csrnp1/Sub1/Ddx5/Mlxip/Bhlhe40/Smad7/Pik3r1/Jund/Tax1bp1/Stat4/Arf4/Tut4/Ier5/Nabp1/Crem/Chd7/Satb1/Cks2/Cdkn1a/Rora/Kdm2b/Klf7/Stat3/Dusp5/Kdm6b/Il18rap/…
GO:0007283	BP	GO:0007283	spermatogenesis	13	-0.462226	-1.56217	0.0416889	0.0416889	0.364248	130	tags=77%, list=43%, signal=46%	B4galnt1/Ythdc1/Dnaja1/Qk/H3f3b/Crem/Kdm2b/4932438A13Rik/Bcl2l11/Rgs2
GO:0048232	BP	GO:0048232	male gamete generation	13	-0.462226	-1.56217	0.0416889	0.0416889	0.364248	130	tags=77%, list=43%, signal=46%	B4galnt1/Ythdc1/Dnaja1/Qk/H3f3b/Crem/Kdm2b/4932438A13Rik/Bcl2l11/Rgs2
GO:0016570	BP	GO:0016570	histone modification	12	-0.472457	-1.55532	0.041844	0.041844	0.364248	37	tags=42%, list=12%, signal=38%	Satb1/Kdm2b/Kdm6b/Nsd3/Vegfa
GO:0046488	BP	GO:0046488	phosphatidylinositol metabolic process	3	-0.755853	-1.51775	0.0419305	0.0419305	0.364248	77	tags=100%, list=25%, signal=75%	Pik3r1/Plek
GO:0005667	CC	GO:0005667	transcription regulator complex	20	-0.397036	-1.57915	0.0423309	0.0423309	0.366458	96	tags=55%, list=32%, signal=40%	Junb/Fosl2/Nr4a1/Sub1/Smad7/Jund/Stat4/Crem/Stat3/Nr4a2/Nr4a3
GO:0007623	BP	GO:0007623	circadian rhythm	6	-0.600874	-1.54742	0.0426581	0.0426581	0.367196	67	tags=67%, list=22%, signal=53%	Ddx5/Bhlhe40/Crem/Rora
GO:0031397	BP	GO:0031397	negative regulation of protein ubiquitination	6	-0.599798	-1.54465	0.042998	0.042998	0.367196	102	tags=83%, list=34%, signal=56%	Dnaja1/Spry2/Prr7/Smad7/Tnfaip3
GO:1903321	BP	GO:1903321	negative regulation of protein modification by small protein conjugation or removal	6	-0.599798	-1.54465	0.042998	0.042998	0.367196	102	tags=83%, list=34%, signal=56%	Dnaja1/Spry2/Prr7/Smad7/Tnfaip3
GO:0071900	BP	GO:0071900	regulation of protein serine/threonine kinase activity	16	-0.428807	-1.57035	0.0430012	0.0430012	0.367196	158	tags=88%, list=52%, signal=44%	Akap13/Tgfb1/Ccnl1/Ptprc/Ddx3x/Kras/Pim1/Dnaja1/Spry2/Ccng2/Cdkn1a/Tnfaip3/Vegfa/Rgs2
GO:0097194	BP	GO:0097194	execution phase of apoptosis	3	-0.752508	-1.51103	0.0438131	0.0438131	0.372861	78	tags=100%, list=26%, signal=75%	Stk24/Zc3h12a
GO:0051172	BP	GO:0051172	negative regulation of nitrogen compound metabolic process	84	-0.251982	-1.50543	0.0440031	0.0440031	0.373213	94	tags=42%, list=31%, signal=40%	Spry2/Cblb/Larp1/Tpr/Pabpc1/Nr4a1/Gimap5/Fasl/Qk/Sub1/Ddx5/Prr7/Serpinb9/Bhlhe40/Smad7/Pik3r1/Jund/Gzmb/Tut4/Crem/Satb1/Cdkn1a/Kdm2b/Klf7/Stat3/Dusp5/Nsd3/Nr4a2/Zc3h12a/Tnfaip3/Irf8/Vegfa/Rgs2/Nfkb1/Nr4a3
GO:0046632	BP	GO:0046632	alpha-beta T cell differentiation	16	-0.427735	-1.56642	0.0444169	0.0444169	0.374906	82	tags=56%, list=27%, signal=43%	Itk/Gimap5/Prr7/Smad7/Satb1/Rora/Stat3/Zc3h12a/Nfkbiz
GO:0007127	BP	GO:0007127	meiosis I	3	-0.749944	-1.50588	0.0450111	0.0450111	0.374906	35	tags=67%, list=12%, signal=60%	Cks2/Bcl2l11
GO:0061982	BP	GO:0061982	meiosis I cell cycle process	3	-0.749944	-1.50588	0.0450111	0.0450111	0.374906	35	tags=67%, list=12%, signal=60%	Cks2/Bcl2l11
GO:0140013	BP	GO:0140013	meiotic nuclear division	3	-0.749944	-1.50588	0.0450111	0.0450111	0.374906	35	tags=67%, list=12%, signal=60%	Cks2/Bcl2l11
GO:0045927	BP	GO:0045927	positive regulation of growth	12	-0.469969	-1.54713	0.0452128	0.0452128	0.374906	136	tags=83%, list=45%, signal=48%	Ddx3x/Serp1/Pim1/Sgk1/H3f3b/Smad7/Cxcr4/Chd7/Kdm2b/Vegfa
GO:0072538	BP	GO:0072538	T-helper 17 type immune response	8	-0.542698	-1.54136	0.0452481	0.0452481	0.374906	59	tags=100%, list=20%, signal=83%	Batf/Nfkbid/Smad7/Rora/Stat3/Zc3h12a/Nfkbiz
GO:0072539	BP	GO:0072539	T-helper 17 cell differentiation	8	-0.542698	-1.54136	0.0452481	0.0452481	0.374906	59	tags=100%, list=20%, signal=83%	Batf/Nfkbid/Smad7/Rora/Stat3/Zc3h12a/Nfkbiz
GO:0044320	BP	GO:0044320	cellular response to leptin stimulus	3	-0.749164	-1.50432	0.0458668	0.0458668	0.375983	79	tags=100%, list=26%, signal=75%	Stat3/Nr4a3
GO:0044321	BP	GO:0044321	response to leptin	3	-0.749164	-1.50432	0.0458668	0.0458668	0.375983	79	tags=100%, list=26%, signal=75%	Stat3/Nr4a3
GO:0031324	BP	GO:0031324	negative regulation of cellular metabolic process	88	-0.246977	-1.49239	0.0460039	0.0460039	0.375983	94	tags=41%, list=31%, signal=40%	Spry2/Cblb/Larp1/Tpr/Pabpc1/Nr4a1/Gimap5/Fasl/Qk/Sub1/Ddx5/Prr7/Serpinb9/Bhlhe40/Smad7/Pik3r1/Jund/Gzmb/Tut4/Crem/Satb1/Plek/Cdkn1a/Kdm2b/Klf7/Stat3/Dusp5/Nsd3/Nr4a2/Zc3h12a/Tnfaip3/Irf8/Vegfa/Rgs2/Nfkb1/Nr4a3
GO:0008198	MF	GO:0008198	ferrous iron binding	3	0.787078	1.51396	0.0462497	0.0462497	0.375983	16	tags=67%, list=5%, signal=64%	Fth1/Ftl1
GO:0008199	MF	GO:0008199	ferric iron binding	3	0.787078	1.51396	0.0462497	0.0462497	0.375983	16	tags=67%, list=5%, signal=64%	Fth1/Ftl1
GO:0019207	MF	GO:0019207	kinase regulator activity	12	-0.468353	-1.54181	0.0462766	0.0462766	0.375983	154	tags=92%, list=51%, signal=47%	Tgfb1/Wnk1/Ccnl1/Ddx3x/Pim1/Spry2/Cish/Ccng2/Pik3r1/Cks2/Cdkn1a
GO:0051651	BP	GO:0051651	maintenance of location in cell	14	0.463161	1.64935	0.046586	0.046586	0.377275	16	tags=21%, list=5%, signal=21%	Lcn2/Fth1/Ftl1
GO:0007162	BP	GO:0007162	negative regulation of cell adhesion	16	-0.425917	-1.55976	0.0468944	0.0468944	0.378551	155	tags=88%, list=51%, signal=45%	Runx1/Tgfb1/Wnk1/Akna/Ptprc/Nfkbid/Cd9/Cblb/Gimap5/Smad7/Pik3r1/Zc3h12a/Tnfaip3/Vegfa
GO:0080134	BP	GO:0080134	regulation of response to stress	48	-0.293299	-1.53709	0.047346	0.047346	0.378805	104	tags=46%, list=34%, signal=36%	Rnf125/Itgb1/Dnaja1/Cd9/Actg1/Gimap5/Metrnl/Ddx5/Serpinb9/Pik3r1/Stk24/Cxcr4/Ier5/Klrb1c/Rora/Il18rap/Zc3h12a/Tnfaip3/Nfkbiz/Vegfa/Nfkb1/Nr4a3
GO:0032922	BP	GO:0032922	circadian regulation of gene expression	4	-0.680638	-1.52066	0.0473702	0.0473702	0.378805	62	tags=75%, list=21%, signal=60%	Bhlhe40/Crem/Rora
GO:0031347	BP	GO:0031347	regulation of defense response	21	-0.384069	-1.55673	0.047442	0.047442	0.378805	80	tags=48%, list=26%, signal=38%	Gimap5/Metrnl/Serpinb9/Klrb1c/Rora/Il18rap/Zc3h12a/Tnfaip3/Nfkbiz/Nfkb1
GO:0008361	BP	GO:0008361	regulation of cell size	6	-0.593478	-1.52838	0.0475867	0.0475867	0.378805	34	tags=50%, list=11%, signal=45%	Plek/Tmem123/Vegfa
GO:0000003	BP	GO:0000003	reproduction	37	-0.314652	-1.52858	0.0476802	0.0476802	0.378805	61	tags=68%, list=20%, signal=61%	Runx1/Tgfb1/Hif1a/Ddx3x/B4galnt1/Sun2/Ythdc1/Itgb1/Dnaja1/Cd9/Junb/Qk/H3f3b/Cxcr4/Tut4/Crem/Chd7/Cks2/Kdm2b/Itga4/Stat3/4932438A13Rik/Bcl2l11/Vegfa/Rgs2
GO:0002717	BP	GO:0002717	positive regulation of natural killer cell mediated immunity	3	-0.745819	-1.4976	0.048434	0.048434	0.378968	80	tags=100%, list=26%, signal=74%	Klrb1c/Il18rap
GO:0045954	BP	GO:0045954	positive regulation of natural killer cell mediated cytotoxicity	3	-0.745819	-1.4976	0.048434	0.048434	0.378968	80	tags=100%, list=26%, signal=74%	Klrb1c/Il18rap
GO:0046902	BP	GO:0046902	regulation of mitochondrial membrane permeability	3	-0.745819	-1.4976	0.048434	0.048434	0.378968	80	tags=100%, list=26%, signal=74%	Stat3/Bcl2l11
GO:0060612	BP	GO:0060612	adipose tissue development	3	-0.743838	-1.49362	0.0486052	0.0486052	0.378968	26	tags=67%, list=9%, signal=62%	Klf7/4932438A13Rik
GO:0001936	BP	GO:0001936	regulation of endothelial cell proliferation	5	-0.63442	-1.52897	0.0486064	0.0486064	0.378968	27	tags=80%, list=9%, signal=74%	Nr4a1/Itga4/Stat3/Vegfa
GO:0001938	BP	GO:0001938	positive regulation of endothelial cell proliferation	5	-0.63442	-1.52897	0.0486064	0.0486064	0.378968	27	tags=80%, list=9%, signal=74%	Nr4a1/Itga4/Stat3/Vegfa
GO:0035194	BP	GO:0035194	post-transcriptional gene silencing by RNA	9	-0.515834	-1.52739	0.0493762	0.0493762	0.382593	67	tags=56%, list=22%, signal=45%	Ddx5/Tut4/Stat3/Zc3h12a/Nfkb1
GO:0035195	BP	GO:0035195	miRNA-mediated gene silencing	9	-0.515834	-1.52739	0.0493762	0.0493762	0.382593	67	tags=56%, list=22%, signal=45%	Ddx5/Tut4/Stat3/Zc3h12a/Nfkb1

## Sheet: N4_GSEA
Column1	N4.ONTOLOGY	N4.ID	N4.Description	N4.setSize	N4.enrichmentScore	N4.NES	N4.pvalue	N4.p.adjust	N4.qvalues	N4.rank	N4.leading_edge	N4.core_enrichment
GO:0098542	BP	GO:0098542	defense response to other organism	103	0.472277	1.87625	0.000100513	0.000100513	0.0583585	116	tags=47%, list=29%, signal=45%	Gbp2/Cxcl10/Ccl5/Gbp5/Isg15/Irf1/Lcn2/Zbp1/Irgm1/Gbp7/B2m/Wfdc17/Stat1/H2-K1/Igtp/Ifit1/Ifit3/Rsad2/Tap1/Parp14/Rtp4/Ikbke/H2-Q7/Vim/Irf7/Capg/Plac8/Ifitm1/Wfdc21/Socs1/Ifitm3/Bst2/C3/Samhd1/Ifi204/Trim30a/Mpeg1/Cybb/Tnf/Irf2/Oasl2/Fcer1g/Herc6/Dtx3l/Spi1/Ptpn6/Tap2/Ifi207
GO:0045087	BP	GO:0045087	innate immune response	88	0.477911	1.88202	0.000100776	0.000100776	0.0583585	116	tags=48%, list=29%, signal=44%	Gbp2/Ccl5/Gbp5/Isg15/Irf1/Lcn2/Zbp1/Irgm1/Gbp7/B2m/Wfdc17/Stat1/Igtp/Ifit1/Ifit3/Rsad2/Tap1/Parp14/Ikbke/H2-Q7/Vim/Irf7/Capg/Ifitm1/Wfdc21/Socs1/Ifitm3/Bst2/C3/Samhd1/Ifi204/Trim30a/Mpeg1/Cybb/Oasl2/Fcer1g/Herc6/Dtx3l/Spi1/Ptpn6/Tap2/Ifi207
GO:0009615	BP	GO:0009615	response to virus	48	0.529832	1.96082	0.000103488	0.000103488	0.0583585	107	tags=54%, list=26%, signal=45%	Cxcl10/Ccl5/Isg15/Irf1/Lcn2/Zbp1/Irgm1/Gbp7/Stat1/Igtp/Ifit1/Ifit3/Rsad2/Rtp4/Ikbke/Irf7/Ifitm1/Ifitm3/Bst2/Samhd1/Ifi204/Trim30a/Tnf/Irf2/Oasl2/Dtx3l
GO:0034341	BP	GO:0034341	response to interferon-gamma	27	0.684389	2.29878	0.000109194	0.000109194	0.0583585	73	tags=59%, list=18%, signal=52%	Gbp2/Ccl5/Gbp5/Irf1/Irgm1/Gbp7/Stat1/Igtp/Parp14/H2-Q7/Vim/Capg/Ifitm1/Socs1/Ifitm3/Bst2
GO:0071346	BP	GO:0071346	cellular response to interferon-gamma	22	0.700352	2.25571	0.000112347	0.000112347	0.0583585	69	tags=59%, list=17%, signal=52%	Gbp2/Ccl5/Gbp5/Irf1/Irgm1/Gbp7/Stat1/Igtp/Parp14/H2-Q7/Vim/Capg/Socs1
GO:0035456	BP	GO:0035456	response to interferon-beta	16	0.800781	2.39056	0.000117911	0.000117911	0.0583585	82	tags=94%, list=20%, signal=78%	Gbp2/Ifi47/Irf1/Irgm1/Gbp7/Stat1/Igtp/Ifit1/Ifit3/Ikbke/Xaf1/Ifitm1/Ifitm3/Bst2/Ifi204
GO:0035458	BP	GO:0035458	cellular response to interferon-beta	11	0.861731	2.32675	0.00012596	0.00012596	0.0583585	32	tags=82%, list=8%, signal=77%	Gbp2/Ifi47/Irf1/Irgm1/Gbp7/Stat1/Igtp/Ifit1/Ifit3
GO:0006952	BP	GO:0006952	defense response	140	0.437035	1.76756	0.00020028	0.00020028	0.0597977	129	tags=46%, list=32%, signal=48%	Gbp2/Saa3/Cxcl10/Chil3/Ccl5/Ifi47/Gbp5/Isg15/Irf1/Lcn2/Zbp1/Irgm1/Ctss/Gbp7/B2m/Wfdc17/Stat1/H2-K1/Igtp/Ifit1/Ifit3/Rsad2/Tap1/Parp14/Tapbp/Rtp4/Ikbke/Chil1/H2-Q7/Vim/Irf7/Aoah/Tnip1/Capg/Plac8/Ifitm1/Wfdc21/Socs1/Ifitm3/Bst2/C3/Samhd1/Ifi204/Trim30a/Mpeg1/Cybb/Tnf/Irf2/Oasl2/Fcer1g/Herc6/Dtx3l/Spi1/Ninj1/Hmox1/Ptpn6/Tap2/Ifi207/Isg20/Fpr2/Itgb1/Hck/Gpx1/Nmi
GO:0044419	BP	GO:0044419	biological process involved in interspecies interaction between organisms	138	0.440662	1.78085	0.0002003	0.0002003	0.0597977	142	tags=50%, list=35%, signal=49%	Gbp2/Saa3/Cxcl10/Ccl5/Gbp5/Isg15/Irf1/Lcn2/Zbp1/AA467197/Irgm1/Gbp7/Ctsb/B2m/Wfdc17/Stat1/H2-K1/Igtp/Ifit1/Ifit3/Rsad2/Tap1/Psmb9/Parp14/Rtp4/Ikbke/H2-Q7/Vim/Irf7/Ly6a/Tnip1/Capg/Fcgr4/Plac8/Ifitm1/Ly6e/Wfdc21/Socs1/Ifitm3/Bst2/C3/Samhd1/Ifi204/Trim30a/Mpeg1/Cybb/Tnf/Cflar/Irf2/Oasl2/Fcer1g/Herc6/Dtx3l/Spi1/Ptpn6/Tap2/Ifi207/Isg20/Cd274/Hck/Gpx1/Nmi/Jun/Slc3a2/Lrg1/Tnfrsf1b/Trafd1/Abr/Lamp1
GO:0034097	BP	GO:0034097	response to cytokine	79	0.484591	1.89431	0.000201918	0.000201918	0.0597977	82	tags=37%, list=20%, signal=36%	Gbp2/Saa3/Cxcl10/Ccl5/Ifi47/Gbp5/Isg15/Irf1/Zbp1/Irgm1/Gbp7/Stat1/Igtp/Ifit1/Ifit3/Parp14/Ikbke/H2-Q7/Vim/Irf7/Capg/Xaf1/Ifitm1/Wfdc21/Socs1/Ifitm3/Bst2/Samhd1/Ifi204
GO:0071345	BP	GO:0071345	cellular response to cytokine stimulus	69	0.500758	1.93526	0.000202819	0.000202819	0.0597977	70	tags=35%, list=17%, signal=35%	Gbp2/Saa3/Cxcl10/Ccl5/Ifi47/Gbp5/Isg15/Irf1/Zbp1/Irgm1/Gbp7/Stat1/Igtp/Ifit1/Ifit3/Parp14/Ikbke/H2-Q7/Vim/Irf7/Capg/Ifitm1/Socs1/Ifitm3
GO:0009607	BP	GO:0009607	response to biotic stimulus	134	0.434077	1.75026	0.000300511	0.000300511	0.0655647	113	tags=41%, list=28%, signal=44%	Gbp2/Saa3/Cxcl10/Ccl5/Gbp5/Isg15/Irf1/Lcn2/Zbp1/AA467197/Irgm1/Gbp7/B2m/Wfdc17/Stat1/H2-K1/Igtp/Ifit1/Ifit3/Rsad2/Tap1/Psmb9/Parp14/Rtp4/Ikbke/H2-Q7/Vim/Irf7/Ly6a/Tnip1/Capg/Fcgr4/Plac8/Ifitm1/Wfdc21/Socs1/Ifitm3/Tspo/Bst2/C3/Samhd1/Ifi204/Trim30a/Mpeg1/Cybb/Tnf/Cflar/Irf2/Oasl2/Fcer1g/Herc6/Dtx3l/Spi1/Ptpn6/Tap2
GO:0043207	BP	GO:0043207	response to external biotic stimulus	130	0.438592	1.76565	0.000300571	0.000300571	0.0655647	113	tags=42%, list=28%, signal=44%	Gbp2/Saa3/Cxcl10/Ccl5/Gbp5/Isg15/Irf1/Lcn2/Zbp1/AA467197/Irgm1/Gbp7/B2m/Wfdc17/Stat1/H2-K1/Igtp/Ifit1/Ifit3/Rsad2/Tap1/Psmb9/Parp14/Rtp4/Ikbke/H2-Q7/Vim/Irf7/Ly6a/Tnip1/Capg/Fcgr4/Plac8/Ifitm1/Wfdc21/Socs1/Ifitm3/Bst2/C3/Samhd1/Ifi204/Trim30a/Mpeg1/Cybb/Tnf/Cflar/Irf2/Oasl2/Fcer1g/Herc6/Dtx3l/Spi1/Ptpn6/Tap2
GO:0051707	BP	GO:0051707	response to other organism	130	0.438592	1.76565	0.000300571	0.000300571	0.0655647	113	tags=42%, list=28%, signal=44%	Gbp2/Saa3/Cxcl10/Ccl5/Gbp5/Isg15/Irf1/Lcn2/Zbp1/AA467197/Irgm1/Gbp7/B2m/Wfdc17/Stat1/H2-K1/Igtp/Ifit1/Ifit3/Rsad2/Tap1/Psmb9/Parp14/Rtp4/Ikbke/H2-Q7/Vim/Irf7/Ly6a/Tnip1/Capg/Fcgr4/Plac8/Ifitm1/Wfdc21/Socs1/Ifitm3/Bst2/C3/Samhd1/Ifi204/Trim30a/Mpeg1/Cybb/Tnf/Cflar/Irf2/Oasl2/Fcer1g/Herc6/Dtx3l/Spi1/Ptpn6/Tap2
GO:0009617	BP	GO:0009617	response to bacterium	77	0.461499	1.79925	0.000303245	0.000303245	0.0655647	113	tags=44%, list=28%, signal=39%	Gbp2/Saa3/Cxcl10/Ccl5/Gbp5/Isg15/Lcn2/AA467197/Irgm1/Gbp7/B2m/Wfdc17/Stat1/H2-K1/Igtp/Ifit1/Ifit3/Psmb9/Vim/Ly6a/Tnip1/Fcgr4/Plac8/Wfdc21/C3/Ifi204/Trim30a/Mpeg1/Tnf/Cflar/Fcer1g/Herc6/Spi1/Tap2
GO:0051607	BP	GO:0051607	defense response to virus	36	0.558139	1.97628	0.000425125	0.000425125	0.0811028	120	tags=64%, list=29%, signal=49%	Cxcl10/Ccl5/Isg15/Irf1/Zbp1/Gbp7/Stat1/Ifit1/Ifit3/Rsad2/Rtp4/Irf7/Ifitm1/Ifitm3/Bst2/Samhd1/Ifi204/Trim30a/Irf2/Oasl2/Dtx3l/Ifi207/Isg20
GO:0140546	BP	GO:0140546	defense response to symbiont	36	0.558139	1.97628	0.000425125	0.000425125	0.0811028	120	tags=64%, list=29%, signal=49%	Cxcl10/Ccl5/Isg15/Irf1/Zbp1/Gbp7/Stat1/Ifit1/Ifit3/Rsad2/Rtp4/Irf7/Ifitm1/Ifitm3/Bst2/Samhd1/Ifi204/Trim30a/Irf2/Oasl2/Dtx3l/Ifi207/Isg20
GO:0005576	CC	GO:0005576	extracellular region	84	0.451001	1.76887	0.000504796	0.000504796	0.0894245	76	tags=33%, list=19%, signal=34%	Gbp2/Saa3/Cxcl10/Chil3/Ccl5/Isg15/Lcn2/Ctss/Cstb/Gbp7/Ctsb/B2m/Wfdc17/H2-K1/F10/Pnp/Ctsd/Il18bp/Chil1/H2-Q7/Ftl1/Aoah/Capg/Npc2/Fcgr4/Wfdc21/C3/Ctsz
GO:0001707	BP	GO:0001707	mesoderm formation	4	-0.92804	-2.19538	0.000579039	0.000579039	0.0894245	34	tags=100%, list=8%, signal=93%	Kdm6b/Nr4a3/Inhba
GO:0007498	BP	GO:0007498	mesoderm development	4	-0.92804	-2.19538	0.000579039	0.000579039	0.0894245	34	tags=100%, list=8%, signal=93%	Kdm6b/Nr4a3/Inhba
GO:0048332	BP	GO:0048332	mesoderm morphogenesis	4	-0.92804	-2.19538	0.000579039	0.000579039	0.0894245	34	tags=100%, list=8%, signal=93%	Kdm6b/Nr4a3/Inhba
GO:0042056	MF	GO:0042056	chemoattractant activity	6	0.846467	1.92459	0.000842933	0.000842933	0.120993	7	tags=50%, list=2%, signal=50%	Saa3/Cxcl10/Ccl5
GO:0070555	BP	GO:0070555	response to interleukin-1	10	0.736293	1.93938	0.00089537	0.00089537	0.120993	13	tags=40%, list=3%, signal=40%	Saa3/Ccl5/Irf1/Zbp1
GO:0071347	BP	GO:0071347	cellular response to interleukin-1	10	0.736293	1.93938	0.00089537	0.00089537	0.120993	13	tags=40%, list=3%, signal=40%	Saa3/Ccl5/Irf1/Zbp1
GO:0007369	BP	GO:0007369	gastrulation	7	-0.777494	-2.3717	0.0011257	0.0011257	0.146033	59	tags=86%, list=14%, signal=75%	Dusp2/Txnrd1/Kdm6b/Nr4a3/Inhba/Wnk1
GO:0007169	BP	GO:0007169	transmembrane receptor protein tyrosine kinase signaling pathway	30	-0.34055	-2.07457	0.0013459	0.0013459	0.167883	192	tags=83%, list=47%, signal=48%	Ubash3b/Lyn/Fgr/Mvp/Ccnd3/Txnip/Ctnnb1/Rac1/Sgpl1/Eif4ebp1/Il12a/Adam17/Ptpn2/Mmp9/Socs3/Rabgef1/Xbp1/Jak2/Tiparp/Hbegf/Tgfb1/Cass4/Nr4a3/Plaur/Thbs1
GO:0034340	BP	GO:0034340	response to type I interferon	11	0.71131	1.9206	0.00163749	0.00163749	0.176177	80	tags=73%, list=20%, signal=60%	Isg15/Zbp1/Stat1/Ikbke/Irf7/Ifitm1/Ifitm3/Samhd1
GO:0060337	BP	GO:0060337	type I interferon signaling pathway	11	0.71131	1.9206	0.00163749	0.00163749	0.176177	80	tags=73%, list=20%, signal=60%	Isg15/Zbp1/Stat1/Ikbke/Irf7/Ifitm1/Ifitm3/Samhd1
GO:0071357	BP	GO:0071357	cellular response to type I interferon	11	0.71131	1.9206	0.00163749	0.00163749	0.176177	80	tags=73%, list=20%, signal=60%	Isg15/Zbp1/Stat1/Ikbke/Irf7/Ifitm1/Ifitm3/Samhd1
GO:0019884	BP	GO:0019884	antigen processing and presentation of exogenous antigen	11	0.701489	1.89408	0.00163749	0.00163749	0.176177	50	tags=64%, list=12%, signal=57%	Psme2/Ctss/B2m/H2-K1/Tap1/Tapbp/Psme1
GO:0035455	BP	GO:0035455	response to interferon-alpha	6	0.810474	1.84276	0.00168587	0.00168587	0.176177	82	tags=100%, list=20%, signal=81%	Ifit1/Ifit3/Ifitm1/Ifitm3/Bst2/Ifi204
GO:0006955	BP	GO:0006955	immune response	146	0.394203	1.59605	0.00180198	0.00180198	0.176177	142	tags=47%, list=35%, signal=47%	Gbp2/Cxcl10/Ccl5/Gbp5/Isg15/Irf1/Lcn2/Zbp1/Irgm1/Ctss/Gbp7/B2m/Wfdc17/Stat1/H2-K1/Igtp/Ifit1/Ifit3/Pnp/Rsad2/Tap1/Parp14/Il18bp/Tapbp/Ikbke/H2-Q7/Vim/Irf7/Dock10/Tnip1/Capg/Fcgr4/Ifitm1/Wfdc21/Socs1/Ifitm3/Bst2/C3/Samhd1/Ifi204/Trim30a/Mpeg1/Cybb/Tnf/H2-T22/Oasl2/Fcer1g/Herc6/Dtx3l/Spi1/Ninj1/Hmox1/Ptpn6/Tap2/Ifi207/H2-Q4/Isg20/Cd274/Fpr2/Hck/Gpx1/Nmi/Ltb/Tnfrsf1b/Sppl2a/Trafd1/Abr/Lamp1
GO:0042742	BP	GO:0042742	defense response to bacterium	30	0.546925	1.87501	0.00183605	0.00183605	0.176177	28	tags=30%, list=7%, signal=30%	Gbp2/Isg15/Lcn2/Irgm1/Gbp7/B2m/Wfdc17/H2-K1/Igtp
GO:0016706	MF	GO:0016706	2-oxoglutarate-dependent dioxygenase activity	3	-0.920792	-1.92597	0.00184697	0.00184697	0.176177	36	tags=100%, list=9%, signal=92%	Kdm6b/Tet2
GO:0043621	MF	GO:0043621	protein self-association	3	0.920792	1.6819	0.00192895	0.00192895	0.178348	35	tags=100%, list=9%, signal=92%	Ccl5/Ctsb/Rsad2
GO:0051213	MF	GO:0051213	dioxygenase activity	4	-0.873449	-2.06624	0.00202664	0.00202664	0.178348	56	tags=100%, list=14%, signal=87%	Egln3/Kdm6b/Tet2
GO:0000045	BP	GO:0000045	autophagosome assembly	3	0.915842	1.67286	0.0020897	0.0020897	0.178348	37	tags=100%, list=9%, signal=92%	Irgm1/Igtp/Ctsd
GO:1905037	BP	GO:1905037	autophagosome organization	3	0.915842	1.67286	0.0020897	0.0020897	0.178348	37	tags=100%, list=9%, signal=92%	Irgm1/Igtp/Ctsd
GO:0090263	BP	GO:0090263	positive regulation of canonical Wnt signaling pathway	3	-0.903465	-1.88973	0.00263852	0.00263852	0.219414	43	tags=100%, list=11%, signal=90%	Nfkb1/Wnk1
GO:0061635	BP	GO:0061635	regulation of protein complex stability	3	0.905941	1.65477	0.00289343	0.00289343	0.234596	41	tags=100%, list=10%, signal=91%	Irgm1/Igtp/Tapbp
GO:1990111	CC	GO:1990111	spermatoproteasome complex	3	0.903465	1.65025	0.00321492	0.00321492	0.254304	42	tags=100%, list=10%, signal=90%	Psmb8/Psmb9/Psmb10
GO:0001704	BP	GO:0001704	formation of primary germ layer	6	-0.748844	-2.13681	0.003465	0.003465	0.264161	59	tags=83%, list=14%, signal=72%	Dusp2/Txnrd1/Kdm6b/Nr4a3/Inhba
GO:0003924	MF	GO:0003924	GTPase activity	21	0.585825	1.86756	0.00350243	0.00350243	0.264161	28	tags=29%, list=7%, signal=28%	Gbp2/Ifi47/Gbp5/Irgm1/Gbp7/Igtp
GO:0005789	CC	GO:0005789	endoplasmic reticulum membrane	23	0.562618	1.82807	0.00469536	0.00469536	0.338395	47	tags=39%, list=12%, signal=37%	Ifi47/Irgm1/B2m/H2-K1/Igtp/Rsad2/Tap1/Tapbp/H2-Q7
GO:0098827	CC	GO:0098827	endoplasmic reticulum subcompartment	23	0.562618	1.82807	0.00469536	0.00469536	0.338395	47	tags=39%, list=12%, signal=37%	Ifi47/Irgm1/B2m/H2-K1/Igtp/Rsad2/Tap1/Tapbp/H2-Q7
GO:0006950	BP	GO:0006950	response to stress	202	0.361517	1.4703	0.00560168	0.00560168	0.394938	129	tags=39%, list=32%, signal=53%	Gbp2/Saa3/Cxcl10/Chil3/Ccl5/Ifi47/Gbp5/Isg15/Irf1/Lcn2/Zbp1/Irgm1/Ctss/Gbp7/B2m/Wfdc17/Stat1/Prdx5/H2-K1/Igtp/Ifit1/F10/Ifit3/Pnp/Rsad2/Tap1/Parp14/Tapbp/Rtp4/Ikbke/Chil1/H2-Q7/Vim/Irf7/Aoah/Tnip1/Capg/Sod2/Plac8/Ifitm1/Tsc22d3/Wfdc21/Socs1/Ifitm3/Tspo/Bst2/C3/Samhd1/Ifi204/Trim30a/Mdm2/Igfbp6/Fnip2/Mpeg1/Cybb/Tnf/Cflar/Id2/Irf2/Oasl2/Fcer1g/Herc6/Dtx3l/Spi1/Ninj1/Hmox1/Ptpn6/Tap2/Ifi207/1600014C…
GO:0090026	BP	GO:0090026	positive regulation of monocyte chemotaxis	3	0.885408	1.61727	0.00578685	0.00578685	0.399312	7	tags=67%, list=2%, signal=66%	Cxcl10/Ccl5
GO:0061135	MF	GO:0061135	endopeptidase regulator activity	14	0.616059	1.77804	0.00723415	0.00723415	0.488781	75	tags=57%, list=18%, signal=48%	Psme2/Cstb/Wfdc17/Prdx5/Psme1/Wfdc21/Bst2/C3
GO:0031410	CC	GO:0031410	cytoplasmic vesicle	88	0.401123	1.57963	0.00765897	0.00765897	0.496368	125	tags=45%, list=31%, signal=40%	Gbp2/Chil3/Gbp5/Lcn2/Irgm1/Ctss/Gbp7/B2m/Prdx5/H2-K1/Slc31a2/Tap1/Ctsd/Tapbp/Atp6v0c/H2-Q7/Esd/Vim/Ftl1/Aoah/Capg/Ifitm1/Socs1/Ifitm3/Bst2/Ctsz/Mpeg1/Cybb/Ncf4/Slc31a1/Tnf/H2-T22/Gde1/Dtx3l/Rab32/Msn/H2-Q4/Cd274/Itgb1/Hck
GO:0097708	CC	GO:0097708	intracellular vesicle	88	0.401123	1.57963	0.00765897	0.00765897	0.496368	125	tags=45%, list=31%, signal=40%	Gbp2/Chil3/Gbp5/Lcn2/Irgm1/Ctss/Gbp7/B2m/Prdx5/H2-K1/Slc31a2/Tap1/Ctsd/Tapbp/Atp6v0c/H2-Q7/Esd/Vim/Ftl1/Aoah/Capg/Ifitm1/Socs1/Ifitm3/Bst2/Ctsz/Mpeg1/Cybb/Ncf4/Slc31a1/Tnf/H2-T22/Gde1/Dtx3l/Rab32/Msn/H2-Q4/Cd274/Itgb1/Hck
GO:1905144	BP	GO:1905144	response to acetylcholine	4	0.831266	1.65945	0.00870495	0.00870495	0.496368	72	tags=100%, list=18%, signal=83%	Ly6i/Ly6a/Ly6e/Tspo
GO:0017038	BP	GO:0017038	protein import	8	-0.601504	-1.96352	0.00873362	0.00873362	0.496368	168	tags=100%, list=41%, signal=60%	Txnip/Xbp1/Jak2/Rab8b/Ptgs2/Tgfb1/Cdkn1a
GO:0016462	MF	GO:0016462	pyrophosphatase activity	26	0.52472	1.74927	0.00878831	0.00878831	0.496368	36	tags=27%, list=9%, signal=26%	Gbp2/Ifi47/Gbp5/Irgm1/Gbp7/Igtp/Tap1
GO:0016817	MF	GO:0016817	hydrolase activity, acting on acid anhydrides	26	0.52472	1.74927	0.00878831	0.00878831	0.496368	36	tags=27%, list=9%, signal=26%	Gbp2/Ifi47/Gbp5/Irgm1/Gbp7/Igtp/Tap1
GO:0016818	MF	GO:0016818	hydrolase activity, acting on acid anhydrides, in phosphorus-containing anhydrides	26	0.52472	1.74927	0.00878831	0.00878831	0.496368	36	tags=27%, list=9%, signal=26%	Gbp2/Ifi47/Gbp5/Irgm1/Gbp7/Igtp/Tap1
GO:0017111	MF	GO:0017111	nucleoside-triphosphatase activity	26	0.52472	1.74927	0.00878831	0.00878831	0.496368	36	tags=27%, list=9%, signal=26%	Gbp2/Ifi47/Gbp5/Irgm1/Gbp7/Igtp/Tap1
GO:1904064	BP	GO:1904064	positive regulation of cation transmembrane transport	5	0.78819	1.69272	0.00888436	0.00888436	0.496368	18	tags=60%, list=4%, signal=58%	Cxcl10/Lcn2/Ctss
GO:0032692	BP	GO:0032692	negative regulation of interleukin-1 production	3	-0.85396	-1.78618	0.00897098	0.00897098	0.496368	63	tags=100%, list=15%, signal=85%	Il1r2/Nlrp3
GO:0030547	MF	GO:0030547	signaling receptor inhibitor activity	5	0.786691	1.6895	0.00903	0.00903	0.496368	66	tags=80%, list=16%, signal=68%	Ly6i/Ccl5/Ly6a/Ly6e
GO:0042175	CC	GO:0042175	nuclear outer membrane-endoplasmic reticulum membrane network	25	0.526297	1.7369	0.0105112	0.0105112	0.539791	47	tags=36%, list=12%, signal=34%	Ifi47/Irgm1/B2m/H2-K1/Igtp/Rsad2/Tap1/Tapbp/H2-Q7
GO:0001961	BP	GO:0001961	positive regulation of cytokine-mediated signaling pathway	13	0.614536	1.74086	0.0105122	0.0105122	0.539791	51	tags=46%, list=13%, signal=42%	Zbp1/Irgm1/Igtp/Parp14/Ikbke/Irf7
GO:1901136	BP	GO:1901136	carbohydrate derivative catabolic process	11	0.645956	1.74414	0.0107066	0.0107066	0.539791	81	tags=64%, list=20%, signal=52%	Chil3/Pnp/Chil1/Aoah/Upp1/Samhd1/Gns
GO:0090092	BP	GO:0090092	regulation of transmembrane receptor protein serine/threonine kinase signaling pathway	9	-0.561352	-1.94329	0.0109705	0.0109705	0.539791	139	tags=89%, list=34%, signal=60%	Ski/Adam17/Xbp1/Jak2/Tnfaip6/Tgfb1/Inhba/Thbs1
GO:0004860	MF	GO:0004860	protein kinase inhibitor activity	4	-0.771712	-1.82557	0.0112913	0.0112913	0.539791	97	tags=100%, list=24%, signal=77%	Lilrb4a/Cdkn1a/Wnk1
GO:0007033	BP	GO:0007033	vacuole organization	7	0.71506	1.7055	0.0117198	0.0117198	0.539791	43	tags=57%, list=11%, signal=52%	Irgm1/Igtp/Ctsd/Atp6v0c
GO:0044406	BP	GO:0044406	adhesion of symbiont to host	3	0.861689	1.57394	0.0118952	0.0118952	0.539791	21	tags=67%, list=5%, signal=64%	Gbp2/Gbp7
GO:0061097	BP	GO:0061097	regulation of protein tyrosine kinase activity	8	-0.578947	-1.88989	0.0119095	0.0119095	0.539791	177	tags=100%, list=43%, signal=58%	Prnp/Rap2c/Adam17/Ptpn2/Lilrb4a/Hbegf/Cass4
GO:0042157	BP	GO:0042157	lipoprotein metabolic process	4	0.820352	1.63766	0.011912	0.011912	0.539791	37	tags=75%, list=9%, signal=69%	Irgm1/Igtp/Ctsd
GO:0000502	CC	GO:0000502	proteasome complex	6	0.743784	1.69113	0.0119416	0.0119416	0.539791	50	tags=67%, list=12%, signal=59%	Psmb8/Psmb9/Psmb10/Psme1
GO:0060333	BP	GO:0060333	interferon-gamma-mediated signaling pathway	11	0.642146	1.73385	0.0120922	0.0120922	0.539791	69	tags=55%, list=17%, signal=47%	Irf1/Irgm1/Stat1/Igtp/Parp14/Socs1
GO:1904037	BP	GO:1904037	positive regulation of epithelial cell apoptotic process	5	-0.711443	-1.86324	0.0121058	0.0121058	0.539791	122	tags=100%, list=30%, signal=71%	Xbp1/Jak2/Rgcc/Thbs1
GO:0031982	CC	GO:0031982	vesicle	90	0.391024	1.54216	0.0122872	0.0122872	0.539791	125	tags=44%, list=31%, signal=40%	Gbp2/Chil3/Gbp5/Lcn2/Irgm1/Ctss/Gbp7/B2m/Prdx5/H2-K1/Slc31a2/Tap1/Ctsd/Tapbp/Atp6v0c/H2-Q7/Esd/Vim/Ftl1/Aoah/Capg/Ifitm1/Socs1/Ifitm3/Bst2/Ctsz/Mpeg1/Cybb/Ncf4/Slc31a1/Tnf/H2-T22/Gde1/Dtx3l/Rab32/Msn/H2-Q4/Cd274/Itgb1/Hck
GO:0002376	BP	GO:0002376	immune system process	201	0.350162	1.42403	0.0123049	0.0123049	0.539791	143	tags=43%, list=35%, signal=55%	Gbp2/Cxcl10/Ccl5/Gbp5/Isg15/Irf1/Lcn2/Zbp1/Irgm1/Psme2/Ctss/Psmb8/Gbp7/B2m/Wfdc17/Stat1/H2-K1/Igtp/Ifit1/Ifit3/Pnp/Rsad2/Tap1/Psmb9/Parp14/Il18bp/Tapbp/Psmb10/Ikbke/H2-Q7/Vim/Psme1/Irf7/Dock10/Tnip1/Capg/Sod2/Fcgr4/Ifitm1/Tsc22d3/Wfdc21/Socs1/Ifitm3/Bst2/C3/Klf13/Samhd1/Ifi204/Trim30a/Mpeg1/Cybb/Tnf/H2-T22/Id2/Irf2/Oasl2/Fcer1g/Herc6/Dtx3l/Rab32/Spi1/Ninj1/Hmox1/Ptpn6/Tap2/Msn/Zmiz1/Ifi207/Klf2/H…
GO:0030670	CC	GO:0030670	phagocytic vesicle membrane	9	0.668682	1.70854	0.0123166	0.0123166	0.539791	47	tags=56%, list=12%, signal=50%	B2m/H2-K1/Tap1/Tapbp/H2-Q7
GO:0045335	CC	GO:0045335	phagocytic vesicle	20	0.54597	1.72142	0.0129767	0.0129767	0.55766	92	tags=55%, list=23%, signal=45%	Irgm1/Ctss/B2m/H2-K1/Tap1/Tapbp/H2-Q7/Vim/Capg/Mpeg1/Cybb
GO:0042824	CC	GO:0042824	MHC class I peptide loading complex	6	0.738205	1.67844	0.0133464	0.0133464	0.55766	41	tags=67%, list=10%, signal=61%	B2m/H2-K1/Tap1/Tapbp
GO:0005615	CC	GO:0005615	extracellular space	70	0.412383	1.59486	0.0133779	0.0133779	0.55766	76	tags=31%, list=19%, signal=31%	Saa3/Cxcl10/Chil3/Ccl5/Lcn2/Ctss/Cstb/Ctsb/B2m/Wfdc17/H2-K1/F10/Ctsd/Il18bp/Chil1/H2-Q7/Capg/Npc2/Fcgr4/Wfdc21/C3/Ctsz
GO:0009605	BP	GO:0009605	response to external stimulus	172	0.352826	1.43214	0.0134121	0.0134121	0.55766	129	tags=40%, list=32%, signal=47%	Gbp2/Saa3/Cxcl10/Ccl5/Gbp5/Isg15/Irf1/Lcn2/Zbp1/AA467197/Irgm1/Ctss/Gbp7/B2m/Wfdc17/Stat1/H2-K1/Igtp/Ifit1/Ifit3/Rsad2/Tap1/Psmb9/Parp14/Rtp4/Ikbke/H2-Q7/Vim/Irf7/Ly6a/Aoah/Tnip1/Capg/Sod2/Fcgr4/Plac8/Ifitm1/Wfdc21/Socs1/Ifitm3/Bst2/C3/Samhd1/Ifi204/Trim30a/Mpeg1/Cybb/Tnf/Cflar/Id2/Irf2/Oasl2/Fcer1g/Herc6/Dtx3l/Rab32/Spi1/Ninj1/Ptpn6/Tap2/Ifi207/Isg20/Cd274/Fpr2/Hck/Fos/Gpx1/Nmi
GO:0006953	BP	GO:0006953	acute-phase response	4	0.811973	1.62093	0.0135919	0.0135919	0.557985	7	tags=50%, list=2%, signal=50%	Saa3/Ccl5
GO:0050687	BP	GO:0050687	negative regulation of defense response to virus	3	-0.831683	-1.73958	0.0145119	0.0145119	0.569997	72	tags=100%, list=18%, signal=83%	Fgl2/Riok3
GO:0050852	BP	GO:0050852	T cell receptor signaling pathway	10	-0.50453	-1.83775	0.0146453	0.0146453	0.569997	155	tags=80%, list=38%, signal=51%	Fyb/Ptpn2/Bcl2a1d/Tec/Lilrb4a/Pde4b/Nfkbiz/Wnk1
GO:0002478	BP	GO:0002478	antigen processing and presentation of exogenous peptide antigen	9	0.660899	1.68865	0.0148061	0.0148061	0.569997	41	tags=56%, list=10%, signal=51%	Ctss/B2m/H2-K1/Tap1/Tapbp
GO:0060760	BP	GO:0060760	positive regulation of response to cytokine stimulus	14	0.588686	1.69904	0.0151917	0.0151917	0.569997	51	tags=43%, list=13%, signal=39%	Zbp1/Irgm1/Igtp/Parp14/Ikbke/Irf7
GO:0045071	BP	GO:0045071	negative regulation of viral genome replication	15	0.579501	1.70303	0.0154873	0.0154873	0.569997	123	tags=80%, list=30%, signal=58%	Ccl5/Isg15/Rsad2/Ifitm1/Ifitm3/Bst2/Ifi204/Tnf/Oasl2/Ifi207/Isg20/Parp10
GO:0043255	BP	GO:0043255	regulation of carbohydrate biosynthetic process	4	-0.744749	-1.76179	0.015634	0.015634	0.569997	43	tags=100%, list=11%, signal=90%	Tgfb1/Plek/Nfkb1
GO:0005575	CC	GO:0005575	cellular_component	387	0.487385	1.60773	0.0156983	0.0156983	0.569997	125	tags=32%, list=31%, signal=452%	AW112010/Gbp2/Saa3/Ly6i/Cxcl10/Chil3/Ccl5/Ifi47/Gbp5/Isg15/Irf1/Lcn2/Zbp1/Plin2/AA467197/Irgm1/Psme2/Ctss/Cstb/Psmb8/Gbp7/Ctsb/B2m/Wfdc17/Stat1/Prdx5/H2-K1/Igtp/Ifit1/Slc31a2/F10/Ifit3/Bri3/Pnp/Rsad2/Tap1/Ctsd/Psmb9/Parp14/Il18bp/Tapbp/Psmb10/Atp6v0c/Rtp4/Ikbke/Chil1/H2-Q7/Esd/Vim/Psme1/Irf7/Ly6a/Ftl1/Aoah/Dock10/Tnip1/Capg/Sod2/Npc2/Mrpl52/Xaf1/Upp1/Fcgr4/Plac8/Ifitm1/Ly6e/Tsc22d3/Wfdc21/Socs1/I…
GO:0016787	MF	GO:0016787	hydrolase activity	74	0.401383	1.55928	0.0158023	0.0158023	0.569997	54	tags=24%, list=13%, signal=26%	Gbp2/Chil3/Ccl5/Ifi47/Gbp5/Irgm1/Ctss/Psmb8/Gbp7/Ctsb/Igtp/F10/Tap1/Ctsd/Psmb9/Psmb10/Esd/Aoah
GO:0002474	BP	GO:0002474	antigen processing and presentation of peptide antigen via MHC class I	11	0.629469	1.69962	0.015871	0.015871	0.569997	119	tags=82%, list=29%, signal=60%	B2m/H2-K1/Tap1/Tapbp/H2-Q7/H2-T22/Fcer1g/Tap2/H2-Q4
GO:0070486	BP	GO:0070486	leukocyte aggregation	5	-0.687325	-1.80007	0.0162472	0.0162472	0.569997	23	tags=60%, list=6%, signal=57%	Nr4a3/Adam8/Thbs1
GO:0006606	BP	GO:0006606	protein import into nucleus	7	-0.6	-1.83027	0.0168856	0.0168856	0.569997	168	tags=100%, list=41%, signal=60%	Txnip/Xbp1/Jak2/Ptgs2/Tgfb1/Cdkn1a
GO:0051170	BP	GO:0051170	import into nucleus	7	-0.6	-1.83027	0.0168856	0.0168856	0.569997	168	tags=100%, list=41%, signal=60%	Txnip/Xbp1/Jak2/Ptgs2/Tgfb1/Cdkn1a
GO:0030548	MF	GO:0030548	acetylcholine receptor regulator activity	3	0.844059	1.54174	0.0170391	0.0170391	0.569997	66	tags=100%, list=16%, signal=84%	Ly6i/Ly6a/Ly6e
GO:0030550	MF	GO:0030550	acetylcholine receptor inhibitor activity	3	0.844059	1.54174	0.0170391	0.0170391	0.569997	66	tags=100%, list=16%, signal=84%	Ly6i/Ly6a/Ly6e
GO:0095500	BP	GO:0095500	acetylcholine receptor signaling pathway	3	0.844059	1.54174	0.0170391	0.0170391	0.569997	66	tags=100%, list=16%, signal=84%	Ly6i/Ly6a/Ly6e
GO:0099602	MF	GO:0099602	neurotransmitter receptor regulator activity	3	0.844059	1.54174	0.0170391	0.0170391	0.569997	66	tags=100%, list=16%, signal=84%	Ly6i/Ly6a/Ly6e
GO:1905145	BP	GO:1905145	cellular response to acetylcholine	3	0.844059	1.54174	0.0170391	0.0170391	0.569997	66	tags=100%, list=16%, signal=84%	Ly6i/Ly6a/Ly6e
GO:0098742	BP	GO:0098742	cell-cell adhesion via plasma-membrane adhesion molecules	3	-0.824257	-1.72405	0.0176781	0.0176781	0.569997	75	tags=100%, list=18%, signal=82%	Wnk1/Jaml
GO:0043394	MF	GO:0043394	proteoglycan binding	3	0.841481	1.53703	0.018325	0.018325	0.569997	22	tags=67%, list=5%, signal=64%	Ctss/Ctsb
GO:0004298	MF	GO:0004298	threonine-type endopeptidase activity	4	0.800745	1.59852	0.0184789	0.0184789	0.569997	42	tags=75%, list=10%, signal=68%	Psmb8/Psmb9/Psmb10
GO:0019774	CC	GO:0019774	proteasome core complex, beta-subunit complex	4	0.800745	1.59852	0.0184789	0.0184789	0.569997	42	tags=75%, list=10%, signal=68%	Psmb8/Psmb9/Psmb10
GO:0070003	MF	GO:0070003	threonine-type peptidase activity	4	0.800745	1.59852	0.0184789	0.0184789	0.569997	42	tags=75%, list=10%, signal=68%	Psmb8/Psmb9/Psmb10
GO:0003159	BP	GO:0003159	morphogenesis of an endothelium	5	0.759299	1.63068	0.0184969	0.0184969	0.569997	12	tags=40%, list=3%, signal=39%	Cxcl10/Lcn2
GO:0061154	BP	GO:0061154	endothelial tube morphogenesis	5	0.759299	1.63068	0.0184969	0.0184969	0.569997	12	tags=40%, list=3%, signal=39%	Cxcl10/Lcn2
GO:1905368	CC	GO:1905368	peptidase complex	9	0.652601	1.66745	0.0187369	0.0187369	0.569997	75	tags=67%, list=18%, signal=56%	Psmb8/F10/Psmb9/Psmb10/Psme1/C3
GO:1905369	CC	GO:1905369	endopeptidase complex	9	0.652601	1.66745	0.0187369	0.0187369	0.569997	75	tags=67%, list=18%, signal=56%	Psmb8/F10/Psmb9/Psmb10/Psme1/C3
GO:0060485	BP	GO:0060485	mesenchyme development	7	-0.594018	-1.81202	0.0187617	0.0187617	0.569997	43	tags=57%, list=11%, signal=52%	Tgfb1/Rgcc/Plaur/Thbs1
GO:0043231	CC	GO:0043231	intracellular membrane-bounded organelle	287	0.347343	1.39073	0.0188056	0.0188056	0.569997	139	tags=38%, list=34%, signal=86%	Gbp2/Chil3/Ifi47/Gbp5/Isg15/Irf1/Lcn2/Zbp1/Plin2/AA467197/Irgm1/Psme2/Ctss/Cstb/Psmb8/Gbp7/Ctsb/B2m/Stat1/Prdx5/H2-K1/Igtp/Slc31a2/F10/Ifit3/Bri3/Pnp/Rsad2/Tap1/Ctsd/Psmb9/Parp14/Tapbp/Psmb10/Atp6v0c/Ikbke/Chil1/H2-Q7/Esd/Vim/Psme1/Irf7/Ftl1/Aoah/Dock10/Tnip1/Capg/Sod2/Npc2/Mrpl52/Xaf1/Upp1/Plac8/Ifitm1/Tsc22d3/Socs1/Ifitm3/Tspo/Bst2/Fosb/Ctsz/Slfn5/Klf13/Samhd1/Gns/Ifi204/Trim30a/Mdm2/Igfbp6/Fni…
GO:0061025	BP	GO:0061025	membrane fusion	3	-0.819307	-1.7137	0.0192612	0.0192612	0.5784	77	tags=100%, list=19%, signal=82%	Rab8b/Adam8
GO:2000353	BP	GO:2000353	positive regulation of endothelial cell apoptotic process	3	-0.813584	-1.70173	0.0203166	0.0203166	0.585961	16	tags=100%, list=4%, signal=97%	Rgcc/Thbs1
GO:0032695	BP	GO:0032695	negative regulation of interleukin-12 production	3	-0.812376	-1.6992	0.0203166	0.0203166	0.585961	12	tags=67%, list=3%, signal=65%	Nfkb1/Thbs1
GO:0070487	BP	GO:0070487	monocyte aggregation	3	-0.809225	-1.69261	0.021372	0.021372	0.585961	23	tags=100%, list=6%, signal=95%	Nr4a3/Thbs1
GO:0006479	BP	GO:0006479	protein methylation	6	-0.620948	-1.77186	0.021483	0.021483	0.585961	159	tags=100%, list=39%, signal=62%	Kmt5a/Xbp1/Btg1/Nsd3/Tet2
GO:0008213	BP	GO:0008213	protein alkylation	6	-0.620948	-1.77186	0.021483	0.021483	0.585961	159	tags=100%, list=39%, signal=62%	Kmt5a/Xbp1/Btg1/Nsd3/Tet2
GO:0031965	CC	GO:0031965	nuclear membrane	6	-0.620948	-1.77186	0.021483	0.021483	0.585961	159	tags=100%, list=39%, signal=62%	Prnp/Slc16a3/Dusp2/Ptgs2/Lmnb1
GO:0000323	CC	GO:0000323	lytic vacuole	38	0.456457	1.6316	0.0217437	0.0217437	0.585961	165	tags=71%, list=41%, signal=47%	Irgm1/Ctss/Ctsb/H2-K1/Bri3/Ctsd/Atp6v0c/H2-Q7/Ftl1/Npc2/Ifitm1/Ifitm3/Ctsz/Gns/Fnip2/H2-T22/Dtx3l/H2-Q4/Hck/Slc3a2/Sppl2a/Lamp1/Cd74/Znrf1/Grn/Cxcr4/H2-T23
GO:0005764	CC	GO:0005764	lysosome	38	0.456457	1.6316	0.0217437	0.0217437	0.585961	165	tags=71%, list=41%, signal=47%	Irgm1/Ctss/Ctsb/H2-K1/Bri3/Ctsd/Atp6v0c/H2-Q7/Ftl1/Npc2/Ifitm1/Ifitm3/Ctsz/Gns/Fnip2/H2-T22/Dtx3l/H2-Q4/Hck/Slc3a2/Sppl2a/Lamp1/Cd74/Znrf1/Grn/Cxcr4/H2-T23
GO:0048525	BP	GO:0048525	negative regulation of viral process	23	0.511383	1.6616	0.0217999	0.0217999	0.585961	123	tags=65%, list=30%, signal=48%	Ccl5/Isg15/Stat1/Rsad2/Ifitm1/Ly6e/Ifitm3/Bst2/Ifi204/Trim30a/Tnf/Oasl2/Ifi207/Isg20/Parp10
GO:0097352	BP	GO:0097352	autophagosome maturation	3	0.835047	1.52528	0.0218614	0.0218614	0.585961	28	tags=67%, list=7%, signal=63%	Irgm1/Igtp
GO:0007173	BP	GO:0007173	epidermal growth factor receptor signaling pathway	7	-0.5775	-1.76163	0.0221388	0.0221388	0.585961	177	tags=86%, list=43%, signal=49%	Adam17/Ptpn2/Mmp9/Hbegf/Tgfb1/Plaur
GO:0038127	BP	GO:0038127	ERBB signaling pathway	7	-0.5775	-1.76163	0.0221388	0.0221388	0.585961	177	tags=86%, list=43%, signal=49%	Adam17/Ptpn2/Mmp9/Hbegf/Tgfb1/Plaur
GO:0032481	BP	GO:0032481	positive regulation of type I interferon production	8	0.663477	1.64156	0.0223173	0.0223173	0.585961	51	tags=50%, list=13%, signal=45%	Isg15/Irf1/Stat1/Irf7
GO:0030666	CC	GO:0030666	endocytic vesicle membrane	10	0.629729	1.6587	0.0223842	0.0223842	0.585961	47	tags=50%, list=12%, signal=45%	B2m/H2-K1/Tap1/Tapbp/H2-Q7
GO:0051541	BP	GO:0051541	elastin metabolic process	3	-0.806931	-1.68781	0.0224274	0.0224274	0.585961	82	tags=100%, list=20%, signal=80%	Ctsl/Hbegf
GO:0085029	BP	GO:0085029	extracellular matrix assembly	3	-0.806931	-1.68781	0.0224274	0.0224274	0.585961	82	tags=100%, list=20%, signal=80%	Tgfb1/Rgcc
GO:0060338	BP	GO:0060338	regulation of type I interferon-mediated signaling pathway	8	0.662599	1.63939	0.0225845	0.0225845	0.585961	80	tags=62%, list=20%, signal=51%	Isg15/Zbp1/Ikbke/Irf7/Samhd1
GO:0016705	MF	GO:0016705	oxidoreductase activity, acting on paired donors, with incorporation or reduction of molecular oxygen	5	-0.660841	-1.73072	0.0235744	0.0235744	0.587035	56	tags=80%, list=14%, signal=70%	Ptgs2/Egln3/Kdm6b/Tet2
GO:0019079	BP	GO:0019079	viral genome replication	16	0.553217	1.65151	0.0238179	0.0238179	0.587035	123	tags=75%, list=30%, signal=54%	Ccl5/Isg15/Rsad2/Ifitm1/Ifitm3/Bst2/Ifi204/Tnf/Oasl2/Ifi207/Isg20/Parp10
GO:0045069	BP	GO:0045069	regulation of viral genome replication	16	0.553217	1.65151	0.0238179	0.0238179	0.587035	123	tags=75%, list=30%, signal=54%	Ccl5/Isg15/Rsad2/Ifitm1/Ifitm3/Bst2/Ifi204/Tnf/Oasl2/Ifi207/Isg20/Parp10
GO:0010818	BP	GO:0010818	T cell chemotaxis	4	0.788923	1.57492	0.0238241	0.0238241	0.587035	7	tags=50%, list=2%, signal=50%	Cxcl10/Ccl5
GO:0010819	BP	GO:0010819	regulation of T cell chemotaxis	4	0.788923	1.57492	0.0238241	0.0238241	0.587035	7	tags=50%, list=2%, signal=50%	Cxcl10/Ccl5
GO:1901623	BP	GO:1901623	regulation of lymphocyte chemotaxis	4	0.788923	1.57492	0.0238241	0.0238241	0.587035	7	tags=50%, list=2%, signal=50%	Cxcl10/Ccl5
GO:0034754	BP	GO:0034754	cellular hormone metabolic process	5	-0.659204	-1.72643	0.023893	0.023893	0.587035	143	tags=100%, list=35%, signal=66%	Rest/Dhrs7/Tiparp/Rdh12
GO:0001959	BP	GO:0001959	regulation of cytokine-mediated signaling pathway	21	0.514908	1.64149	0.02463	0.02463	0.594095	80	tags=43%, list=20%, signal=36%	Isg15/Zbp1/Irgm1/Igtp/Parp14/Ikbke/Irf7/Socs1/Samhd1
GO:0004175	MF	GO:0004175	endopeptidase activity	19	0.527125	1.63942	0.0248076	0.0248076	0.594095	76	tags=47%, list=19%, signal=40%	Ctss/Psmb8/Ctsb/F10/Ctsd/Psmb9/Psmb10/Asprv1/Ctsz
GO:0030139	CC	GO:0030139	endocytic vesicle	26	0.492739	1.64266	0.024827	0.024827	0.594095	57	tags=38%, list=14%, signal=35%	Irgm1/Ctss/B2m/H2-K1/Tap1/Tapbp/H2-Q7/Vim/Ftl1/Capg
GO:0043270	BP	GO:0043270	positive regulation of ion transport	16	0.550206	1.64252	0.025115	0.025115	0.594095	18	tags=25%, list=4%, signal=25%	Cxcl10/Ccl5/Lcn2/Ctss
GO:0005635	CC	GO:0005635	nuclear envelope	11	-0.456727	-1.74695	0.0251938	0.0251938	0.594095	188	tags=91%, list=46%, signal=50%	Shisa5/Ran/Ctnnb1/Prnp/Chmp2a/Slc16a3/Dusp2/Ptgs2/Lmnb1/Eif5a
GO:0001562	BP	GO:0001562	response to protozoan	7	0.681323	1.62503	0.0256201	0.0256201	0.594095	21	tags=29%, list=5%, signal=28%	Gbp2/Gbp7
GO:0042832	BP	GO:0042832	defense response to protozoan	7	0.681323	1.62503	0.0256201	0.0256201	0.594095	21	tags=29%, list=5%, signal=28%	Gbp2/Gbp7
GO:0048598	BP	GO:0048598	embryonic morphogenesis	18	-0.352347	-1.69419	0.0264511	0.0264511	0.594095	193	tags=83%, list=47%, signal=46%	Lmo4/Vasp/Brd2/Ctnnb1/Rac1/Ski/Rest/Socs3/Dusp2/Tgfb1/Txnrd1/Kdm6b/Nr4a3/Inhba/Wnk1
GO:0019221	BP	GO:0019221	cytokine-mediated signaling pathway	45	0.429779	1.57656	0.0266195	0.0266195	0.594095	112	tags=44%, list=28%, signal=36%	Cxcl10/Ccl5/Isg15/Irf1/Zbp1/Irgm1/Stat1/Igtp/Parp14/Ikbke/Irf7/Ifitm1/Socs1/Ifitm3/Samhd1/Tnf/Oasl2/Fcer1g/Spi1/Ptpn6
GO:0051262	BP	GO:0051262	protein tetramerization	5	0.74097	1.59131	0.0266531	0.0266531	0.594095	80	tags=80%, list=20%, signal=65%	Gbp5/B2m/Sod2/Samhd1
GO:0051289	BP	GO:0051289	protein homotetramerization	5	0.74097	1.59131	0.0266531	0.0266531	0.594095	80	tags=80%, list=20%, signal=65%	Gbp5/B2m/Sod2/Samhd1
GO:0016051	BP	GO:0016051	carbohydrate biosynthetic process	5	-0.649254	-1.70037	0.0267601	0.0267601	0.594095	147	tags=100%, list=36%, signal=65%	Ptpn2/Tgfb1/Plek/Nfkb1
GO:0090025	BP	GO:0090025	regulation of monocyte chemotaxis	5	0.740363	1.59001	0.0267987	0.0267987	0.594095	7	tags=40%, list=2%, signal=40%	Cxcl10/Ccl5
GO:0010799	BP	GO:0010799	regulation of peptidyl-threonine phosphorylation	4	0.782937	1.56297	0.0273366	0.0273366	0.594095	46	tags=75%, list=11%, signal=67%	Irgm1/Igtp/Chil1
GO:0010800	BP	GO:0010800	positive regulation of peptidyl-threonine phosphorylation	4	0.782937	1.56297	0.0273366	0.0273366	0.594095	46	tags=75%, list=11%, signal=67%	Irgm1/Igtp/Chil1
GO:0002483	BP	GO:0002483	antigen processing and presentation of endogenous peptide antigen	10	0.620689	1.63488	0.0275006	0.0275006	0.594095	119	tags=80%, list=29%, signal=58%	B2m/H2-K1/Tap1/Tapbp/H2-Q7/H2-T22/Tap2/H2-Q4
GO:0019883	BP	GO:0019883	antigen processing and presentation of endogenous antigen	10	0.620689	1.63488	0.0275006	0.0275006	0.594095	119	tags=80%, list=29%, signal=58%	B2m/H2-K1/Tap1/Tapbp/H2-Q7/H2-T22/Tap2/H2-Q4
GO:0019885	BP	GO:0019885	antigen processing and presentation of endogenous peptide antigen via MHC class I	10	0.620689	1.63488	0.0275006	0.0275006	0.594095	119	tags=80%, list=29%, signal=58%	B2m/H2-K1/Tap1/Tapbp/H2-Q7/H2-T22/Tap2/H2-Q4
GO:0061134	MF	GO:0061134	peptidase regulator activity	16	0.546302	1.63087	0.0280627	0.0280627	0.594095	75	tags=50%, list=18%, signal=42%	Psme2/Cstb/Wfdc17/Prdx5/Psme1/Wfdc21/Bst2/C3
GO:0048008	BP	GO:0048008	platelet-derived growth factor receptor signaling pathway	6	-0.605985	-1.72917	0.0280665	0.0280665	0.594095	165	tags=100%, list=41%, signal=60%	Sgpl1/Ptpn2/Jak2/Tiparp/Nr4a3
GO:0030595	BP	GO:0030595	leukocyte chemotaxis	30	-0.256583	-1.56306	0.0282638	0.0282638	0.594095	42	tags=30%, list=10%, signal=29%	Pde4b/Retnlg/Ccr1/Adam8/Ccl6/Wnk1/Jaml/Cxcl3/Thbs1
GO:0005773	CC	GO:0005773	vacuole	39	0.444366	1.59598	0.0287338	0.0287338	0.594095	165	tags=69%, list=41%, signal=46%	Irgm1/Ctss/Ctsb/H2-K1/Bri3/Ctsd/Atp6v0c/H2-Q7/Ftl1/Npc2/Ifitm1/Ifitm3/Ctsz/Gns/Fnip2/H2-T22/Dtx3l/H2-Q4/Hck/Slc3a2/Sppl2a/Lamp1/Cd74/Znrf1/Grn/Cxcr4/H2-T23
GO:0045088	BP	GO:0045088	regulation of innate immune response	39	0.444332	1.59586	0.0287338	0.0287338	0.594095	151	tags=62%, list=37%, signal=43%	Gbp5/Isg15/Irf1/Zbp1/Irgm1/Igtp/Tap1/Parp14/Ikbke/Irf7/Socs1/C3/Samhd1/Ifi204/Trim30a/Spi1/Tap2/Ifi207/Nmi/Trafd1/Lamp1/Rps19/Cd74/Ifi35
GO:0060389	BP	GO:0060389	pathway-restricted SMAD protein phosphorylation	3	-0.792079	-1.65675	0.0287599	0.0287599	0.594095	88	tags=100%, list=22%, signal=79%	Tgfb1/Inhba
GO:0060393	BP	GO:0060393	regulation of pathway-restricted SMAD protein phosphorylation	3	-0.792079	-1.65675	0.0287599	0.0287599	0.594095	88	tags=100%, list=22%, signal=79%	Tgfb1/Inhba
GO:0034767	BP	GO:0034767	positive regulation of ion transmembrane transport	9	0.635645	1.62413	0.028957	0.028957	0.594381	18	tags=33%, list=4%, signal=33%	Cxcl10/Lcn2/Ctss
GO:0031984	CC	GO:0031984	organelle subcompartment	29	0.472597	1.60748	0.0293032	0.0293032	0.596565	47	tags=31%, list=12%, signal=30%	Ifi47/Irgm1/B2m/H2-K1/Igtp/Rsad2/Tap1/Tapbp/H2-Q7
GO:0030545	MF	GO:0030545	signaling receptor regulator activity	25	0.4925	1.62536	0.0294313	0.0294313	0.596565	7	tags=16%, list=2%, signal=17%	Saa3/Ly6i/Cxcl10/Ccl5
GO:0062012	BP	GO:0062012	regulation of small molecule metabolic process	13	-0.396063	-1.64387	0.0296378	0.0296378	0.597018	56	tags=46%, list=14%, signal=41%	Ptgs2/Dgat1/Gk/Nr4a3/Plek/Nfkb1
GO:0010884	BP	GO:0010884	positive regulation of lipid storage	3	0.821782	1.50105	0.0308632	0.0308632	0.61355	75	tags=100%, list=18%, signal=82%	Plin2/Ikbke/C3
GO:0071219	BP	GO:0071219	cellular response to molecule of bacterial origin	33	0.454809	1.58857	0.031026	0.031026	0.61355	63	tags=30%, list=15%, signal=28%	Gbp2/Cxcl10/Ccl5/Irgm1/B2m/Stat1/Igtp/Vim/Tnip1/Fcgr4
GO:0071222	BP	GO:0071222	cellular response to lipopolysaccharide	33	0.454809	1.58857	0.031026	0.031026	0.61355	63	tags=30%, list=15%, signal=28%	Gbp2/Cxcl10/Ccl5/Irgm1/B2m/Stat1/Igtp/Vim/Tnip1/Fcgr4
GO:0050792	BP	GO:0050792	regulation of viral process	24	0.490877	1.60977	0.0318853	0.0318853	0.619502	123	tags=62%, list=30%, signal=46%	Ccl5/Isg15/Stat1/Rsad2/Ifitm1/Ly6e/Ifitm3/Bst2/Ifi204/Trim30a/Tnf/Oasl2/Ifi207/Isg20/Parp10
GO:0060759	BP	GO:0060759	regulation of response to cytokine stimulus	22	0.498101	1.60429	0.0321312	0.0321312	0.619502	80	tags=41%, list=20%, signal=35%	Isg15/Zbp1/Irgm1/Igtp/Parp14/Ikbke/Irf7/Socs1/Samhd1
GO:0002755	BP	GO:0002755	MyD88-dependent toll-like receptor signaling pathway	4	0.774153	1.54544	0.0322236	0.0322236	0.619502	56	tags=75%, list=14%, signal=65%	Irf1/Irf7/Tnip1
GO:0005839	CC	GO:0005839	proteasome core complex	5	0.730506	1.56884	0.0327702	0.0327702	0.619502	42	tags=60%, list=10%, signal=54%	Psmb8/Psmb9/Psmb10
GO:0033130	MF	GO:0033130	acetylcholine receptor binding	4	0.771127	1.5394	0.0334453	0.0334453	0.619502	66	tags=75%, list=16%, signal=63%	Ly6i/Ly6a/Ly6e
GO:0098926	BP	GO:0098926	postsynaptic signal transduction	4	0.771127	1.5394	0.0334453	0.0334453	0.619502	66	tags=75%, list=16%, signal=63%	Ly6i/Ly6a/Ly6e
GO:0043230	CC	GO:0043230	extracellular organelle	4	0.770901	1.53894	0.0334453	0.0334453	0.619502	21	tags=50%, list=5%, signal=48%	Gbp2/Gbp7
GO:0065010	CC	GO:0065010	extracellular membrane-bounded organelle	4	0.770901	1.53894	0.0334453	0.0334453	0.619502	21	tags=50%, list=5%, signal=48%	Gbp2/Gbp7
GO:0043227	CC	GO:0043227	membrane-bounded organelle	290	0.336887	1.3473	0.0338101	0.0338101	0.619502	139	tags=38%, list=34%, signal=87%	Gbp2/Chil3/Ifi47/Gbp5/Isg15/Irf1/Lcn2/Zbp1/Plin2/AA467197/Irgm1/Psme2/Ctss/Cstb/Psmb8/Gbp7/Ctsb/B2m/Stat1/Prdx5/H2-K1/Igtp/Slc31a2/F10/Ifit3/Bri3/Pnp/Rsad2/Tap1/Ctsd/Psmb9/Parp14/Tapbp/Psmb10/Atp6v0c/Ikbke/Chil1/H2-Q7/Esd/Vim/Psme1/Irf7/Ftl1/Aoah/Dock10/Tnip1/Capg/Sod2/Npc2/Mrpl52/Xaf1/Upp1/Plac8/Ifitm1/Tsc22d3/Socs1/Ifitm3/Tspo/Bst2/Fosb/Ctsz/Slfn5/Klf13/Samhd1/Gns/Ifi204/Trim30a/Mdm2/Igfbp6/Fni…
GO:0005525	MF	GO:0005525	GTP binding	19	0.513355	1.59659	0.0342253	0.0342253	0.619502	21	tags=21%, list=5%, signal=21%	Gbp2/Gbp5/Irgm1/Gbp7
GO:0019001	MF	GO:0019001	guanyl nucleotide binding	19	0.513355	1.59659	0.0342253	0.0342253	0.619502	21	tags=21%, list=5%, signal=21%	Gbp2/Gbp5/Irgm1/Gbp7
GO:0032561	MF	GO:0032561	guanyl ribonucleotide binding	19	0.513355	1.59659	0.0342253	0.0342253	0.619502	21	tags=21%, list=5%, signal=21%	Gbp2/Gbp5/Irgm1/Gbp7
GO:0004222	MF	GO:0004222	metalloendopeptidase activity	4	-0.692308	-1.63773	0.0344528	0.0344528	0.619502	129	tags=100%, list=32%, signal=69%	Mmp9/Mmp8/Adam8
GO:0045742	BP	GO:0045742	positive regulation of epidermal growth factor receptor signaling pathway	4	-0.692308	-1.63773	0.0344528	0.0344528	0.619502	129	tags=100%, list=32%, signal=69%	Mmp9/Hbegf/Plaur
GO:1901186	BP	GO:1901186	positive regulation of ERBB signaling pathway	4	-0.692308	-1.63773	0.0344528	0.0344528	0.619502	129	tags=100%, list=32%, signal=69%	Mmp9/Hbegf/Plaur
GO:0140534	CC	GO:0140534	endoplasmic reticulum protein-containing complex	8	0.640723	1.58526	0.0348791	0.0348791	0.619502	41	tags=50%, list=10%, signal=46%	B2m/H2-K1/Tap1/Tapbp
GO:0016530	MF	GO:0016530	metallochaperone activity	3	-0.772277	-1.61533	0.0350923	0.0350923	0.619502	96	tags=100%, list=24%, signal=77%	Atp7a/Trf
GO:0140104	MF	GO:0140104	molecular carrier activity	3	-0.772277	-1.61533	0.0350923	0.0350923	0.619502	96	tags=100%, list=24%, signal=77%	Atp7a/Trf
GO:1901565	BP	GO:1901565	organonitrogen compound catabolic process	52	0.407097	1.52209	0.0355194	0.0355194	0.619502	114	tags=44%, list=28%, signal=37%	Chil3/Isg15/Psme2/Ctss/Psmb8/Ctsb/Pnp/Ctsd/Psmb9/Psmb10/Chil1/Psme1/Upp1/Ctsz/Samhd1/Gns/Trim30a/Mdm2/Tnf/Herc6/Dtx3l/Hmox1/Msn
GO:1903900	BP	GO:1903900	regulation of viral life cycle	22	0.493448	1.58931	0.0360634	0.0360634	0.619502	123	tags=64%, list=30%, signal=47%	Ccl5/Isg15/Rsad2/Ifitm1/Ly6e/Ifitm3/Bst2/Ifi204/Trim30a/Tnf/Oasl2/Ifi207/Isg20/Parp10
GO:0050700	MF	GO:0050700	CARD domain binding	3	0.815739	1.49001	0.0363286	0.0363286	0.619502	28	tags=67%, list=7%, signal=63%	Irgm1/Igtp
GO:0035872	BP	GO:0035872	nucleotide-binding domain, leucine rich repeat containing receptor signaling pathway	3	0.81496	1.48859	0.0364893	0.0364893	0.619502	28	tags=67%, list=7%, signal=63%	Irgm1/Igtp
GO:0070423	BP	GO:0070423	nucleotide-binding oligomerization domain containing signaling pathway	3	0.81496	1.48859	0.0364893	0.0364893	0.619502	28	tags=67%, list=7%, signal=63%	Irgm1/Igtp
GO:0070431	BP	GO:0070431	nucleotide-binding oligomerization domain containing 2 signaling pathway	3	0.81496	1.48859	0.0364893	0.0364893	0.619502	28	tags=67%, list=7%, signal=63%	Irgm1/Igtp
GO:0001523	BP	GO:0001523	retinoid metabolic process	3	-0.767327	-1.60497	0.0366755	0.0366755	0.619502	98	tags=100%, list=24%, signal=76%	Rdh12/Dgat1
GO:0006720	BP	GO:0006720	isoprenoid metabolic process	3	-0.767327	-1.60497	0.0366755	0.0366755	0.619502	98	tags=100%, list=24%, signal=76%	Rdh12/Dgat1
GO:0006721	BP	GO:0006721	terpenoid metabolic process	3	-0.767327	-1.60497	0.0366755	0.0366755	0.619502	98	tags=100%, list=24%, signal=76%	Rdh12/Dgat1
GO:0016101	BP	GO:0016101	diterpenoid metabolic process	3	-0.767327	-1.60497	0.0366755	0.0366755	0.619502	98	tags=100%, list=24%, signal=76%	Rdh12/Dgat1
GO:1901701	BP	GO:1901701	cellular response to oxygen-containing compound	73	0.377967	1.46676	0.0373595	0.0373595	0.623173	69	tags=26%, list=17%, signal=26%	Gbp2/Ly6i/Cxcl10/Ccl5/Irf1/Lcn2/Irgm1/B2m/Stat1/Prdx5/Igtp/Esd/Vim/Ly6a/Tnip1/Sod2/Fcgr4/Ly6e/Socs1
GO:0006520	BP	GO:0006520	cellular amino acid metabolic process	5	-0.626866	-1.64173	0.0375916	0.0375916	0.623173	156	tags=100%, list=38%, signal=62%	Hdc/Arg2/Atp7a/Txnrd1
GO:0043229	CC	GO:0043229	intracellular organelle	297	0.33644	1.34039	0.0380038	0.0380038	0.623173	139	tags=38%, list=34%, signal=92%	Gbp2/Chil3/Ifi47/Gbp5/Isg15/Irf1/Lcn2/Zbp1/Plin2/AA467197/Irgm1/Psme2/Ctss/Cstb/Psmb8/Gbp7/Ctsb/B2m/Stat1/Prdx5/H2-K1/Igtp/Slc31a2/F10/Ifit3/Bri3/Pnp/Rsad2/Tap1/Ctsd/Psmb9/Parp14/Tapbp/Psmb10/Atp6v0c/Ikbke/Chil1/H2-Q7/Esd/Vim/Psme1/Irf7/Ftl1/Aoah/Dock10/Tnip1/Capg/Sod2/Npc2/Mrpl52/Xaf1/Upp1/Plac8/Ifitm1/Tsc22d3/Socs1/Ifitm3/Tspo/Bst2/Fosb/Ctsz/Slfn5/Klf13/Samhd1/Gns/Ifi204/Trim30a/Mdm2/Igfbp6/Fni…
GO:0070233	BP	GO:0070233	negative regulation of T cell apoptotic process	4	0.762297	1.52177	0.0380269	0.0380269	0.623173	67	tags=75%, list=16%, signal=63%	Ccl5/Pnp/Tsc22d3
GO:0048167	BP	GO:0048167	regulation of synaptic plasticity	5	-0.621891	-1.62871	0.0388659	0.0388659	0.623173	158	tags=100%, list=39%, signal=62%	Prnp/Ywhag/Mmp9/Ptgs2
GO:0002762	BP	GO:0002762	negative regulation of myeloid leukocyte differentiation	7	-0.54	-1.64724	0.0393996	0.0393996	0.623173	192	tags=100%, list=47%, signal=54%	Lyn/Ctnnb1/Ptpn2/Trib1/Tnfaip6/Lilrb4a
GO:0048762	BP	GO:0048762	mesenchymal cell differentiation	5	-0.619545	-1.62256	0.0401402	0.0401402	0.623173	43	tags=100%, list=11%, signal=91%	Sema4a/Tgfb1/Rgcc/Plaur
GO:0090100	BP	GO:0090100	positive regulation of transmembrane receptor protein serine/threonine kinase signaling pathway	6	-0.579565	-1.65378	0.040194	0.040194	0.623173	81	tags=67%, list=20%, signal=54%	Jak2/Tgfb1/Inhba/Thbs1
GO:0046641	BP	GO:0046641	positive regulation of alpha-beta T cell proliferation	4	-0.682382	-1.61425	0.0405327	0.0405327	0.623173	133	tags=100%, list=33%, signal=68%	Il23a/Cd80/Jak2
GO:0097529	BP	GO:0097529	myeloid leukocyte migration	28	-0.255674	-1.51113	0.0406404	0.0406404	0.623173	42	tags=32%, list=10%, signal=31%	Pde4b/Retnlg/Rhoh/Ccr1/Adam8/Ccl6/Jaml/Cxcl3/Thbs1
GO:0010033	BP	GO:0010033	response to organic substance	149	0.335438	1.35874	0.041041	0.041041	0.623173	73	tags=23%, list=18%, signal=30%	Gbp2/Saa3/Ly6i/Cxcl10/Ccl5/Ifi47/Gbp5/Isg15/Irf1/Zbp1/Irgm1/Gbp7/B2m/Stat1/Igtp/Ifit1/Ifit3/Parp14/Ikbke/H2-Q7/Esd/Vim/Irf7/Ly6a/Tnip1/Capg/Xaf1/Fcgr4/Ifitm1/Ly6e/Wfdc21/Socs1/Ifitm3/Tspo/Bst2
GO:0072073	BP	GO:0072073	kidney epithelium development	5	-0.619403	-1.62219	0.0410959	0.0410959	0.623173	159	tags=100%, list=39%, signal=62%	Cd44/Basp1/Arg2/Tgfb1
GO:1905330	BP	GO:1905330	regulation of morphogenesis of an epithelium	5	0.71871	1.54351	0.0415089	0.0415089	0.623173	12	tags=40%, list=3%, signal=39%	Cxcl10/Lcn2
GO:0009166	BP	GO:0009166	nucleotide catabolic process	3	0.809406	1.47845	0.0416332	0.0416332	0.623173	80	tags=100%, list=20%, signal=81%	Pnp/Upp1/Samhd1
GO:0009262	BP	GO:0009262	deoxyribonucleotide metabolic process	3	0.809406	1.47845	0.0416332	0.0416332	0.623173	80	tags=100%, list=20%, signal=81%	Pnp/Upp1/Samhd1
GO:0009264	BP	GO:0009264	deoxyribonucleotide catabolic process	3	0.809406	1.47845	0.0416332	0.0416332	0.623173	80	tags=100%, list=20%, signal=81%	Pnp/Upp1/Samhd1
GO:0009394	BP	GO:0009394	2'-deoxyribonucleotide metabolic process	3	0.809406	1.47845	0.0416332	0.0416332	0.623173	80	tags=100%, list=20%, signal=81%	Pnp/Upp1/Samhd1
GO:0019692	BP	GO:0019692	deoxyribose phosphate metabolic process	3	0.809406	1.47845	0.0416332	0.0416332	0.623173	80	tags=100%, list=20%, signal=81%	Pnp/Upp1/Samhd1
GO:0046386	BP	GO:0046386	deoxyribose phosphate catabolic process	3	0.809406	1.47845	0.0416332	0.0416332	0.623173	80	tags=100%, list=20%, signal=81%	Pnp/Upp1/Samhd1
GO:0046434	BP	GO:0046434	organophosphate catabolic process	3	0.809406	1.47845	0.0416332	0.0416332	0.623173	80	tags=100%, list=20%, signal=81%	Pnp/Upp1/Samhd1
GO:1901292	BP	GO:1901292	nucleoside phosphate catabolic process	3	0.809406	1.47845	0.0416332	0.0416332	0.623173	80	tags=100%, list=20%, signal=81%	Pnp/Upp1/Samhd1
GO:0042306	BP	GO:0042306	regulation of protein import into nucleus	5	-0.615056	-1.6108	0.0420516	0.0420516	0.623173	88	tags=80%, list=22%, signal=63%	Xbp1/Jak2/Ptgs2/Tgfb1
GO:0042307	BP	GO:0042307	positive regulation of protein import into nucleus	5	-0.615056	-1.6108	0.0420516	0.0420516	0.623173	88	tags=80%, list=22%, signal=63%	Xbp1/Jak2/Ptgs2/Tgfb1
GO:1904589	BP	GO:1904589	regulation of protein import	5	-0.615056	-1.6108	0.0420516	0.0420516	0.623173	88	tags=80%, list=22%, signal=63%	Xbp1/Jak2/Ptgs2/Tgfb1
GO:1904591	BP	GO:1904591	positive regulation of protein import	5	-0.615056	-1.6108	0.0420516	0.0420516	0.623173	88	tags=80%, list=22%, signal=63%	Xbp1/Jak2/Ptgs2/Tgfb1
GO:0050900	BP	GO:0050900	leukocyte migration	42	-0.21727	-1.50866	0.0420561	0.0420561	0.623173	43	tags=26%, list=11%, signal=26%	Tgfb1/Pde4b/Retnlg/Rhoh/Ccr1/Adam8/Ccl6/Wnk1/Jaml/Cxcl3/Thbs1
GO:0042058	BP	GO:0042058	regulation of epidermal growth factor receptor signaling pathway	6	-0.57606	-1.64378	0.042273	0.042273	0.623173	177	tags=100%, list=43%, signal=57%	Adam17/Ptpn2/Mmp9/Hbegf/Plaur
GO:1901184	BP	GO:1901184	regulation of ERBB signaling pathway	6	-0.57606	-1.64378	0.042273	0.042273	0.623173	177	tags=100%, list=43%, signal=57%	Adam17/Ptpn2/Mmp9/Hbegf/Plaur
GO:0019882	BP	GO:0019882	antigen processing and presentation	28	0.463076	1.56659	0.0431991	0.0431991	0.627556	119	tags=57%, list=29%, signal=43%	Psme2/Ctss/Psmb8/B2m/H2-K1/Tap1/Psmb9/Tapbp/H2-Q7/Psme1/Fcgr4/H2-T22/Fcer1g/Rab32/Tap2/H2-Q4
GO:0007492	BP	GO:0007492	endoderm development	4	-0.674478	-1.59556	0.0440069	0.0440069	0.627556	59	tags=75%, list=14%, signal=65%	Dusp2/Tgfb1/Inhba
GO:0030135	CC	GO:0030135	coated vesicle	5	-0.613058	-1.60557	0.0442816	0.0442816	0.627556	82	tags=80%, list=20%, signal=65%	Atp7a/Rab8b/Trf/Tmed5
GO:0042590	BP	GO:0042590	antigen processing and presentation of exogenous peptide antigen via MHC class I	4	0.754342	1.50589	0.0442883	0.0442883	0.627556	103	tags=100%, list=25%, signal=75%	H2-K1/Tap1/Tapbp/Fcer1g
GO:0070161	CC	GO:0070161	anchoring junction	26	-0.262467	-1.50915	0.0444939	0.0444939	0.627556	308	tags=100%, list=76%, signal=26%	Ptpn6/Msn/Itgb1/Hck/Clic4/Cxcr4/Vav1/Rnd1/Cyba/Pxn/Rhoa/Lasp1/Lyn/Vasp/Ywhah/Klhl24/Ctnnb1/Rap2c/Adam17/Gsn/Jak2/Tec/Cass4/Tes/Jaml
GO:0046165	BP	GO:0046165	alcohol biosynthetic process	3	-0.754455	-1.57805	0.044591	0.044591	0.627556	20	tags=100%, list=5%, signal=96%	Plek/Nfkb1
GO:0062014	BP	GO:0062014	negative regulation of small molecule metabolic process	3	-0.754455	-1.57805	0.044591	0.044591	0.627556	20	tags=100%, list=5%, signal=96%	Plek/Nfkb1
GO:1902930	BP	GO:1902930	regulation of alcohol biosynthetic process	3	-0.754455	-1.57805	0.044591	0.044591	0.627556	20	tags=100%, list=5%, signal=96%	Plek/Nfkb1
GO:1902931	BP	GO:1902931	negative regulation of alcohol biosynthetic process	3	-0.754455	-1.57805	0.044591	0.044591	0.627556	20	tags=100%, list=5%, signal=96%	Plek/Nfkb1
GO:0060330	BP	GO:0060330	regulation of response to interferon-gamma	7	0.653765	1.5593	0.0446988	0.0446988	0.627556	69	tags=57%, list=17%, signal=48%	Irgm1/Igtp/Parp14/Socs1
GO:0060334	BP	GO:0060334	regulation of interferon-gamma-mediated signaling pathway	7	0.653765	1.5593	0.0446988	0.0446988	0.627556	69	tags=57%, list=17%, signal=48%	Irgm1/Igtp/Parp14/Socs1
GO:0048705	BP	GO:0048705	skeletal system morphogenesis	6	-0.568579	-1.62243	0.0453915	0.0453915	0.629984	180	tags=100%, list=44%, signal=57%	Ctnnb1/Sgpl1/Ski/Tiparp/Thbs1
GO:0044403	BP	GO:0044403	biological process involved in symbiotic interaction	21	0.489634	1.56091	0.0454186	0.0454186	0.629984	83	tags=38%, list=20%, signal=32%	Gbp2/Ccl5/Gbp7/Ctsb/Ifitm1/Ly6e/Ifitm3/Trim30a
GO:0051216	BP	GO:0051216	cartilage development	4	-0.671392	-1.58825	0.0454545	0.0454545	0.629984	82	tags=75%, list=20%, signal=60%	Atp7a/Tgfb1/Thbs1
GO:0031532	BP	GO:0031532	actin cytoskeleton reorganization	8	-0.484425	-1.58134	0.04605	0.04605	0.632359	77	tags=62%, list=19%, signal=52%	Ctsl/Tgfb1/Gpr65/Cass4/Plek
GO:0051434	MF	GO:0051434	BH3 domain binding	3	0.804663	1.46978	0.0462948	0.0462948	0.632359	28	tags=67%, list=7%, signal=63%	Irgm1/Igtp
GO:0070513	MF	GO:0070513	death domain binding	3	0.804663	1.46978	0.0462948	0.0462948	0.632359	28	tags=67%, list=7%, signal=63%	Irgm1/Igtp
GO:0060070	BP	GO:0060070	canonical Wnt signaling pathway	5	-0.611093	-1.60043	0.0468302	0.0468302	0.632359	43	tags=60%, list=11%, signal=54%	Tgfb1/Nfkb1/Wnk1
GO:0060828	BP	GO:0060828	regulation of canonical Wnt signaling pathway	5	-0.611093	-1.60043	0.0468302	0.0468302	0.632359	43	tags=60%, list=11%, signal=54%	Tgfb1/Nfkb1/Wnk1
GO:0035457	BP	GO:0035457	cellular response to interferon-alpha	3	0.804455	1.4694	0.0469378	0.0469378	0.632359	82	tags=100%, list=20%, signal=80%	Ifit1/Ifit3/Ifi204
GO:0002831	BP	GO:0002831	regulation of response to biotic stimulus	52	0.396708	1.48324	0.0473592	0.0473592	0.632359	83	tags=33%, list=20%, signal=30%	Ccl5/Gbp5/Isg15/Irf1/Zbp1/Irgm1/Stat1/Igtp/Tap1/Parp14/Ikbke/Irf7/Socs1/C3/Samhd1/Ifi204/Trim30a
GO:0004866	MF	GO:0004866	endopeptidase inhibitor activity	11	0.578868	1.563	0.0474871	0.0474871	0.632359	75	tags=55%, list=18%, signal=46%	Cstb/Wfdc17/Prdx5/Wfdc21/Bst2/C3
GO:0030414	MF	GO:0030414	peptidase inhibitor activity	11	0.578868	1.563	0.0474871	0.0474871	0.632359	75	tags=55%, list=18%, signal=46%	Cstb/Wfdc17/Prdx5/Wfdc21/Bst2/C3
GO:0043388	BP	GO:0043388	positive regulation of DNA binding	8	-0.480096	-1.5672	0.047638	0.047638	0.632359	159	tags=88%, list=39%, signal=54%	Ctnnb1/Ski/Mmp9/Mmp8/Jak2/Tgfb1/Plaur
GO:0090101	BP	GO:0090101	negative regulation of transmembrane receptor protein serine/threonine kinase signaling pathway	4	-0.667494	-1.57903	0.0477707	0.0477707	0.632359	139	tags=100%, list=34%, signal=67%	Adam17/Xbp1/Tnfaip6
GO:0071216	BP	GO:0071216	cellular response to biotic stimulus	36	0.428451	1.51708	0.048358	0.048358	0.635804	63	tags=28%, list=15%, signal=26%	Gbp2/Cxcl10/Ccl5/Irgm1/B2m/Stat1/Igtp/Vim/Tnip1/Fcgr4
GO:0006109	BP	GO:0006109	regulation of carbohydrate metabolic process	5	-0.609265	-1.59564	0.0484231	0.0484231	0.635804	43	tags=80%, list=11%, signal=72%	Ptpn2/Tgfb1/Plek/Nfkb1

## Sheet: N3_GSEA
Column1	N3.ONTOLOGY	N3.ID	N3.Description	N3.setSize	N3.enrichmentScore	N3.NES	N3.pvalue	N3.p.adjust	N3.qvalues	N3.rank	N3.leading_edge	N3.core_enrichment
GO:0006950	BP	GO:0006950	response to stress	649	0.302693	1.60474	0.00010009	0.00010009	0.0210913	382	tags=25%, list=18%, signal=30%	Saa3/Ccl5/Cxcl9/Gbp2/Lcn2/Chil3/Ifi47/Gbp5/Irf1/Itpr2/Psap/Capg/Irgm1/F10/Prdx5/Gbp7/Aoah/Gbp4/Zbp1/Ctss/Wfdc21/Igtp/B2m/Sod2/Gbp3/H2-Q7/Chil1/Cybb/Tapbp/Bst2/Stat1/Fnip2/Ikbke/Nos2/Lgals3/H2-K1/Pnp/Mdm2/Prdx1/Tnip1/Mpeg1/Slamf7/Lamp1/Tap1/Fos/Bst1/Vim/Gclm/Tsc22d3/Bax/Ifit2/C3/Klf4/Hmox1/Wfdc17/Ccl2/Socs1/Trim30c/Rtp4/Mif/Fcer1g/Cd68/Cflar/Itgb1/Ddit3/Ninj1/Psmb5/Cyba/Lyz2/Tap2/Ppia/Ifi35/Grn/Gb…
GO:0002376	BP	GO:0002376	immune system process	527	0.352201	1.85758	0.000100251	0.000100251	0.0210913	331	tags=27%, list=15%, signal=30%	Ccl5/Cxcl9/Gbp2/Lcn2/Psme2/Psmb8/Gbp5/Il18bp/Irf1/Psap/Capg/Irgm1/Gbp7/Psmb10/Gbp4/Zbp1/Ctss/Wfdc21/Igtp/Psmb9/B2m/Sod2/Gbp3/H2-Q7/Cybb/Psme1/Tapbp/Bst2/Stat1/Ikbke/Nos2/Lgals3/H2-K1/Pnp/Prdx1/Fcgr4/Tnip1/Mpeg1/Slamf7/Lamp1/Dock10/Tap1/Fos/Bst1/Vim/Zmiz1/Tsc22d3/Bax/Ifit2/C3/Klf4/Hmox1/Wfdc17/Tapbpl/Ccl2/Socs1/Fam20c/Trim30c/Mif/Fcer1g/Cd68/Itgb1/Ninj1/Rab32/H2-T22/Cyba/Cd274/Tap2/Ppia/Ifi35/Grn/…
GO:0009605	BP	GO:0009605	response to external stimulus	467	0.35031	1.84102	0.000100361	0.000100361	0.0210913	406	tags=31%, list=19%, signal=32%	Saa3/Ccl5/Cxcl9/Gbp2/Lcn2/Gbp5/Irf1/Capg/Irgm1/Gbp7/Aoah/Gbp4/Zbp1/Ctss/Wfdc21/AA467197/Igtp/Psmb9/B2m/Sod2/Gbp3/H2-Q7/Cybb/Bst2/Stat1/Ikbke/Nos2/Lgals3/H2-K1/Prdx1/Fcgr4/Tnip1/Mpeg1/Ly6a/Slamf7/Lamp1/Tap1/Fos/Rgs1/Bst1/Vim/Bax/Ifit2/C3/Gdf15/Klf4/Wfdc17/Ccl2/Socs1/Trim30c/Rtp4/Mif/Fcer1g/Cd68/Cflar/Ddit3/Ninj1/Rab32/Cyba/Cd274/Lyz2/Tap2/Ppia/Ifi35/Grn/Cd63/Gbp9/Rps19/Vav1/Nmi/Ifit3/Irf2/Fpr2/Id2…
GO:0031982	CC	GO:0031982	vesicle	359	0.360559	1.87388	0.000100837	0.000100837	0.0210913	490	tags=34%, list=23%, signal=31%	Gbp2/Lcn2/Chil3/Esd/Gbp5/Slc31a2/Itpr2/Psap/Capg/Irgm1/Prdx5/Ctsd/Ftl1/Gbp7/Aoah/Gbp4/Ctss/B2m/Gbp3/H2-Q7/Cybb/Tapbp/Bst2/Nos2/H2-K1/Atp6v0c/Mpeg1/Gde1/Slc31a1/Lamp1/Tap1/Ctsz/Vim/Ccl2/Socs1/Ran/Cd68/Itgb1/Ddit3/Atp6v0b/Rab32/H2-T22/Cyba/Cd274/Lyz2/Clcn7/Clic4/Stxbp5/Grn/Znrf1/Cd63/Gbp9/Ncf4/Mreg/Ggta1/Dtx3l/Ctsh/Vdac2/Lamtor1/Camp/Clta/Atp6v1c1/Chmp2a/Atp6v1a/H2-Q6/Gbp6/Abcc5/Sqstm1/Msn/Tpp1/Agt…
GO:0006955	BP	GO:0006955	immune response	351	0.366095	1.89944	0.000100888	0.000100888	0.0210913	331	tags=29%, list=15%, signal=29%	Ccl5/Cxcl9/Gbp2/Lcn2/Gbp5/Il18bp/Irf1/Capg/Irgm1/Gbp7/Gbp4/Zbp1/Ctss/Wfdc21/Igtp/B2m/Gbp3/H2-Q7/Cybb/Tapbp/Bst2/Stat1/Ikbke/Nos2/Lgals3/H2-K1/Pnp/Prdx1/Fcgr4/Tnip1/Mpeg1/Slamf7/Lamp1/Dock10/Tap1/Vim/Bax/Ifit2/C3/Hmox1/Wfdc17/Tapbpl/Ccl2/Socs1/Trim30c/Mif/Fcer1g/Cd68/Ninj1/H2-T22/Cyba/Cd274/Tap2/Ifi35/Grn/Gbp9/Rps19/Vav1/Nmi/Ifit3/Fpr2/Cfb/Abr/Dtx3l/Ctsh/Tnfrsf1b/Cxcl16/Camp/Smpdl3b/Pycard/Samhd1/…
GO:0044419	BP	GO:0044419	biological process involved in interspecies interaction between organisms	348	0.405169	2.10026	0.000100939	0.000100939	0.0210913	382	tags=34%, list=18%, signal=33%	Saa3/Ccl5/Cxcl9/Gbp2/Lcn2/Ctsb/Gbp5/Irf1/Capg/Irgm1/Gbp7/Gbp4/Zbp1/Wfdc21/AA467197/Igtp/Psmb9/B2m/Gbp3/H2-Q7/Cybb/Bst2/Stat1/Ikbke/Nos2/Lgals3/H2-K1/Prdx1/Fcgr4/Tnip1/Mpeg1/Ly6a/Slamf7/Lamp1/Tap1/Rgs1/Vim/Bax/Ifit2/C3/Wfdc17/Ccl2/Socs1/Trim30c/Rtp4/Mif/Fcer1g/Cd68/Cflar/Cyba/Cd274/Lyz2/Tap2/Ifi35/Grn/Gbp9/Rps19/Vav1/Nmi/Ifit3/Irf2/St13/Cfb/Jun/Abr/Dtx3l/Tnfrsf1b/Batf2/Cxcl16/Camp/Slc3a2/Plaat3/Sm…
GO:0006952	BP	GO:0006952	defense response	347	0.37546	1.94605	0.000100949	0.000100949	0.0210913	331	tags=29%, list=15%, signal=29%	Saa3/Ccl5/Cxcl9/Gbp2/Lcn2/Chil3/Ifi47/Gbp5/Irf1/Capg/Irgm1/Gbp7/Aoah/Gbp4/Zbp1/Ctss/Wfdc21/Igtp/B2m/Gbp3/H2-Q7/Chil1/Cybb/Tapbp/Bst2/Stat1/Ikbke/Nos2/Lgals3/H2-K1/Prdx1/Tnip1/Mpeg1/Slamf7/Lamp1/Tap1/Bst1/Vim/Ifit2/C3/Klf4/Hmox1/Wfdc17/Ccl2/Socs1/Trim30c/Rtp4/Mif/Fcer1g/Cd68/Itgb1/Ninj1/Cyba/Lyz2/Tap2/Ifi35/Grn/Gbp9/Rps19/Vav1/Nmi/Ifit3/Irf2/Fpr2/Cfb/Jun/Abr/Dtx3l/Tnfrsf1b/Batf2/Cxcl16/Camp/Smpdl3…
GO:0031410	CC	GO:0031410	cytoplasmic vesicle	341	0.362228	1.876	0.000100959	0.000100959	0.0210913	490	tags=34%, list=23%, signal=31%	Gbp2/Lcn2/Chil3/Esd/Gbp5/Slc31a2/Itpr2/Psap/Capg/Irgm1/Prdx5/Ctsd/Ftl1/Gbp7/Aoah/Gbp4/Ctss/B2m/Gbp3/H2-Q7/Cybb/Tapbp/Bst2/H2-K1/Atp6v0c/Mpeg1/Gde1/Slc31a1/Lamp1/Tap1/Ctsz/Vim/Ccl2/Socs1/Ran/Cd68/Itgb1/Ddit3/Atp6v0b/Rab32/H2-T22/Cyba/Cd274/Lyz2/Clcn7/Clic4/Stxbp5/Grn/Znrf1/Cd63/Gbp9/Ncf4/Mreg/Dtx3l/Ctsh/Vdac2/Lamtor1/Camp/Clta/Atp6v1c1/Chmp2a/Atp6v1a/H2-Q6/Gbp6/Abcc5/Sqstm1/Msn/Tpp1/Agtrap/H2-T23/…
GO:0097708	CC	GO:0097708	intracellular vesicle	341	0.362228	1.876	0.000100959	0.000100959	0.0210913	490	tags=34%, list=23%, signal=31%	Gbp2/Lcn2/Chil3/Esd/Gbp5/Slc31a2/Itpr2/Psap/Capg/Irgm1/Prdx5/Ctsd/Ftl1/Gbp7/Aoah/Gbp4/Ctss/B2m/Gbp3/H2-Q7/Cybb/Tapbp/Bst2/H2-K1/Atp6v0c/Mpeg1/Gde1/Slc31a1/Lamp1/Tap1/Ctsz/Vim/Ccl2/Socs1/Ran/Cd68/Itgb1/Ddit3/Atp6v0b/Rab32/H2-T22/Cyba/Cd274/Lyz2/Clcn7/Clic4/Stxbp5/Grn/Znrf1/Cd63/Gbp9/Ncf4/Mreg/Dtx3l/Ctsh/Vdac2/Lamtor1/Camp/Clta/Atp6v1c1/Chmp2a/Atp6v1a/H2-Q6/Gbp6/Abcc5/Sqstm1/Msn/Tpp1/Agtrap/H2-T23/…
GO:0009607	BP	GO:0009607	response to biotic stimulus	330	0.403019	2.08357	0.000101082	0.000101082	0.0210913	335	tags=32%, list=16%, signal=31%	Saa3/Ccl5/Cxcl9/Gbp2/Lcn2/Gbp5/Irf1/Capg/Irgm1/Gbp7/Gbp4/Zbp1/Wfdc21/AA467197/Igtp/Psmb9/B2m/Gbp3/H2-Q7/Cybb/Bst2/Stat1/Ikbke/Nos2/Lgals3/H2-K1/Prdx1/Fcgr4/Tnip1/Mpeg1/Ly6a/Slamf7/Lamp1/Tap1/Rgs1/Vim/Bax/Ifit2/C3/Klf4/Wfdc17/Ccl2/Socs1/Trim30c/Rtp4/Mif/Fcer1g/Cd68/Cflar/Ddit3/Cyba/Cd274/Lyz2/Tap2/Ifi35/Grn/Gbp9/Rps19/Vav1/Nmi/Ifit3/Irf2/St13/Cfb/Abr/Dtx3l/Tspo/Tnfrsf1b/Batf2/Cxcl16/Camp/Plaat3/Sm…
GO:0043207	BP	GO:0043207	response to external biotic stimulus	319	0.403905	2.0855	0.000101133	0.000101133	0.0210913	335	tags=32%, list=16%, signal=31%	Saa3/Ccl5/Cxcl9/Gbp2/Lcn2/Gbp5/Irf1/Capg/Irgm1/Gbp7/Gbp4/Zbp1/Wfdc21/AA467197/Igtp/Psmb9/B2m/Gbp3/H2-Q7/Cybb/Bst2/Stat1/Ikbke/Nos2/Lgals3/H2-K1/Prdx1/Fcgr4/Tnip1/Mpeg1/Ly6a/Slamf7/Lamp1/Tap1/Rgs1/Vim/Bax/Ifit2/C3/Wfdc17/Ccl2/Socs1/Trim30c/Rtp4/Mif/Fcer1g/Cd68/Cflar/Cyba/Cd274/Lyz2/Tap2/Ifi35/Grn/Gbp9/Rps19/Vav1/Nmi/Ifit3/Irf2/St13/Cfb/Abr/Dtx3l/Tnfrsf1b/Batf2/Cxcl16/Camp/Plaat3/Smpdl3b/Pycard/Sam…
GO:0051707	BP	GO:0051707	response to other organism	319	0.403905	2.0855	0.000101133	0.000101133	0.0210913	335	tags=32%, list=16%, signal=31%	Saa3/Ccl5/Cxcl9/Gbp2/Lcn2/Gbp5/Irf1/Capg/Irgm1/Gbp7/Gbp4/Zbp1/Wfdc21/AA467197/Igtp/Psmb9/B2m/Gbp3/H2-Q7/Cybb/Bst2/Stat1/Ikbke/Nos2/Lgals3/H2-K1/Prdx1/Fcgr4/Tnip1/Mpeg1/Ly6a/Slamf7/Lamp1/Tap1/Rgs1/Vim/Bax/Ifit2/C3/Wfdc17/Ccl2/Socs1/Trim30c/Rtp4/Mif/Fcer1g/Cd68/Cflar/Cyba/Cd274/Lyz2/Tap2/Ifi35/Grn/Gbp9/Rps19/Vav1/Nmi/Ifit3/Irf2/St13/Cfb/Abr/Dtx3l/Tnfrsf1b/Batf2/Cxcl16/Camp/Plaat3/Smpdl3b/Pycard/Sam…
GO:0002682	BP	GO:0002682	regulation of immune system process	309	0.32479	1.67251	0.000101348	0.000101348	0.0210913	331	tags=28%, list=15%, signal=27%	Ccl5/Gbp5/Irf1/Irgm1/Zbp1/Igtp/B2m/H2-Q7/Tapbp/Bst2/Stat1/Ikbke/Lgals3/H2-K1/Pnp/Fcgr4/Tnip1/Slamf7/Lamp1/Tap1/Fos/Bst1/Zmiz1/Tsc22d3/Bax/C3/Hmox1/Tapbpl/Ccl2/Socs1/Mif/Fcer1g/Cd68/Ninj1/H2-T22/Cyba/Cd274/Tap2/Ifi35/Grn/Rps19/Klf13/Vav1/Nmi/Fpr2/Id2/Cfb/Jun/Abr/Ctsh/Tnfrsf1b/Smpdl3b/Pycard/Ubash3b/Samhd1/Isg15/Fpr1/H2-Q6/Cxcl10/Tmbim6/Irf7/Msn/Dgkz/Ifi211/Lacc1/Nlrc5/Zfp36l2/H2-T23/Nme2/Parp14/If…
GO:0098542	BP	GO:0098542	defense response to other organism	250	0.40367	2.04957	0.000102249	0.000102249	0.0210913	331	tags=32%, list=15%, signal=30%	Ccl5/Cxcl9/Gbp2/Lcn2/Gbp5/Irf1/Capg/Irgm1/Gbp7/Gbp4/Zbp1/Wfdc21/Igtp/B2m/Gbp3/H2-Q7/Cybb/Bst2/Stat1/Ikbke/Nos2/Lgals3/H2-K1/Prdx1/Mpeg1/Slamf7/Lamp1/Tap1/Vim/Ifit2/C3/Wfdc17/Ccl2/Socs1/Trim30c/Rtp4/Mif/Fcer1g/Cyba/Lyz2/Tap2/Ifi35/Grn/Gbp9/Rps19/Vav1/Nmi/Ifit3/Irf2/Cfb/Dtx3l/Batf2/Cxcl16/Camp/Smpdl3b/Pycard/Samhd1/1810058I24Rik/Isg15/Gbp6/Cxcl10/Tgtp1/Irf7/Ifi211/Lacc1/Nlrc5/Parp14/Ifi207/Cebpg/If…
GO:0005576	CC	GO:0005576	extracellular region	216	0.44113	2.21358	0.00010321	0.00010321	0.0210913	225	tags=30%, list=10%, signal=29%	Saa3/Ccl5/Cxcl9/Gbp2/Lcn2/Cstb/Chil3/Ctsb/Il18bp/Psap/Capg/F10/Ctsd/Ftl1/Gbp7/Npc2/Aoah/Ctss/Wfdc21/B2m/Gbp3/H2-Q7/Chil1/Creg1/Nos2/Lgals3/H2-K1/Pnp/Rnh1/Fcgr4/Ctsz/C3/Gdf15/Wfdc17/Ccl2/Fam20c/Mif/Ninj1/H2-T22/Cd274/Lyz2/Ppia/Ifi35/Grn/Cd63/Ggh/Gbp9/Nmi/Txn1/Cfb/Cpd/Ctsh/Ebi3/Cxcl16/Camp/Smpdl3b/Pycard/Nupr1/Isg15/Timp2/H2-Q6/Fuca2/Gbp6/Cxcl10
GO:0045087	BP	GO:0045087	innate immune response	205	0.434821	2.17063	0.000103745	0.000103745	0.0210913	331	tags=34%, list=15%, signal=32%	Ccl5/Gbp2/Lcn2/Gbp5/Irf1/Capg/Irgm1/Gbp7/Gbp4/Zbp1/Wfdc21/Igtp/B2m/Gbp3/H2-Q7/Cybb/Bst2/Stat1/Ikbke/Nos2/Lgals3/Prdx1/Mpeg1/Slamf7/Lamp1/Tap1/Vim/Ifit2/C3/Wfdc17/Ccl2/Socs1/Trim30c/Mif/Fcer1g/Cyba/Tap2/Ifi35/Grn/Gbp9/Rps19/Vav1/Nmi/Ifit3/Cfb/Dtx3l/Cxcl16/Camp/Smpdl3b/Pycard/Samhd1/1810058I24Rik/Isg15/Gbp6/Tgtp1/Irf7/Ifi211/Lacc1/Nlrc5/Parp14/Ifi207/Cebpg/Ifnar2/Tifa/Spi1/Clec4a3/Herc6/Ifi209/Slc1…
GO:0006811	BP	GO:0006811	ion transport	175	0.365221	1.7932	0.000104789	0.000104789	0.0210913	390	tags=31%, list=18%, signal=28%	Ccl5/Cxcl9/Lcn2/Slc31a2/Itpr2/Psap/Ctss/Calhm6/B2m/Cybb/Nos2/Lgals3/Atp6v0c/Slc31a1/Slc25a37/Bax/Ccl2/Mif/Fcer1g/Itgb1/Ddit3/Atp6v0b/Cyba/Clcn7/Clic4/Cd63/Slc43a2/Clic5/Tspo/Lasp1/Vdac2/Ywhae/Slc3a2/Arl6ip1/Ubash3b/Atp6v1c1/Atp6v1a/Cxcl10/Tmbim6/Abcc5/Klhl24/Atp6v1d/Bak1/Dtnbp1/Atp6v1f/P2rx4/Slc11a1/Rhoa/Ctnnb1/Hvcn1/Atf4/Atp5k/Ptpn6/Nfe2l1/Atp6v1g1
GO:0009617	BP	GO:0009617	response to bacterium	167	0.453794	2.21909	0.000104965	0.000104965	0.0210913	241	tags=32%, list=11%, signal=31%	Saa3/Ccl5/Cxcl9/Gbp2/Lcn2/Gbp5/Irgm1/Gbp7/Gbp4/Wfdc21/AA467197/Igtp/Psmb9/B2m/Gbp3/Stat1/Nos2/H2-K1/Fcgr4/Tnip1/Mpeg1/Ly6a/Rgs1/Vim/C3/Wfdc17/Ccl2/Mif/Fcer1g/Cd68/Cflar/Cyba/Cd274/Lyz2/Tap2/Grn/Gbp9/Rps19/Ifit3/St13/Abr/Tnfrsf1b/Cxcl16/Camp/Plaat3/Pycard/Isg15/Fuca2/Gbp6/Cxcl10/Tgtp1/Ncl/Ifi211/Mtdh
GO:0005615	CC	GO:0005615	extracellular space	161	0.441631	2.15076	0.000105186	0.000105186	0.0210913	225	tags=30%, list=10%, signal=29%	Saa3/Ccl5/Cxcl9/Lcn2/Cstb/Chil3/Ctsb/Il18bp/Psap/Capg/F10/Ctsd/Npc2/Ctss/Wfdc21/B2m/H2-Q7/Chil1/Creg1/Nos2/Lgals3/H2-K1/Fcgr4/Ctsz/C3/Gdf15/Wfdc17/Ccl2/Fam20c/Mif/H2-T22/Cd274/Lyz2/Ppia/Ifi35/Grn/Cd63/Ggh/Nmi/Cpd/Ctsh/Ebi3/Cxcl16/Camp/Smpdl3b/Timp2/H2-Q6/Fuca2/Cxcl10
GO:0005773	CC	GO:0005773	vacuole	148	0.426051	2.05523	0.000105809	0.000105809	0.0210913	490	tags=43%, list=23%, signal=36%	Ctsb/Psap/Irgm1/Ctsd/Ftl1/Npc2/Bri3/Ctss/H2-Q7/Fnip2/H2-K1/Gns/Atp6v0c/Lamp1/Ctsz/Cd68/Atp6v0b/H2-T22/Clcn7/Grn/Znrf1/Cd63/Ggh/Mreg/Dtx3l/Ctsh/Lamtor1/Slc3a2/Plaat3/Atp6v1c1/Chmp2a/Atp6v1a/H2-Q6/Fuca2/Sqstm1/Tpp1/Gla/H2-T23/Laptm4a/Arl8a/Fnip1/Atp6v1f/Hexb/Npc1/H2-Q4/Slc11a1/Scarb2/Gabarap/Glmp/Vps35/Hck/Atp6v1g1/Calr/Lamtor5/H2-D1/Rab9/Atp6v1b2/Chmp3/Cln3/Gpr137b/Chmp5/Rragc/Plekhm2/Hexa
GO:0000323	CC	GO:0000323	lytic vacuole	131	0.437187	2.07987	0.000107331	0.000107331	0.0210913	490	tags=45%, list=23%, signal=37%	Ctsb/Psap/Irgm1/Ctsd/Ftl1/Npc2/Bri3/Ctss/H2-Q7/Fnip2/H2-K1/Gns/Atp6v0c/Lamp1/Ctsz/Cd68/H2-T22/Clcn7/Grn/Znrf1/Cd63/Ggh/Mreg/Dtx3l/Ctsh/Lamtor1/Slc3a2/Plaat3/Chmp2a/H2-Q6/Fuca2/Sqstm1/Tpp1/Gla/H2-T23/Laptm4a/Arl8a/Fnip1/Hexb/Npc1/H2-Q4/Slc11a1/Scarb2/Gabarap/Glmp/Vps35/Hck/Atp6v1g1/Calr/Lamtor5/H2-D1/Rab9/Chmp3/Cln3/Gpr137b/Chmp5/Rragc/Plekhm2/Hexa
GO:0005764	CC	GO:0005764	lysosome	131	0.437187	2.07987	0.000107331	0.000107331	0.0210913	490	tags=45%, list=23%, signal=37%	Ctsb/Psap/Irgm1/Ctsd/Ftl1/Npc2/Bri3/Ctss/H2-Q7/Fnip2/H2-K1/Gns/Atp6v0c/Lamp1/Ctsz/Cd68/H2-T22/Clcn7/Grn/Znrf1/Cd63/Ggh/Mreg/Dtx3l/Ctsh/Lamtor1/Slc3a2/Plaat3/Chmp2a/H2-Q6/Fuca2/Sqstm1/Tpp1/Gla/H2-T23/Laptm4a/Arl8a/Fnip1/Hexb/Npc1/H2-Q4/Slc11a1/Scarb2/Gabarap/Glmp/Vps35/Hck/Atp6v1g1/Calr/Lamtor5/H2-D1/Rab9/Chmp3/Cln3/Gpr137b/Chmp5/Rragc/Plekhm2/Hexa
GO:0002831	BP	GO:0002831	regulation of response to biotic stimulus	106	0.427877	1.97897	0.000109745	0.000109745	0.0210913	331	tags=34%, list=15%, signal=30%	Ccl5/Gbp5/Irf1/Irgm1/Gbp4/Zbp1/Igtp/Stat1/Ikbke/Lamp1/Tap1/C3/Socs1/Mif/Cyba/Cd274/Tap2/Ifi35/Grn/Rps19/Vav1/Nmi/Dtx3l/Smpdl3b/Pycard/Samhd1/Isg15/Irf7/Ifi211/Nlrc5/Parp14/Ifi207/Spi1/Ddx60/Ifi209/Irak3
GO:0005774	CC	GO:0005774	vacuolar membrane	72	0.450181	1.95459	0.000115181	0.000115181	0.0210913	586	tags=54%, list=27%, signal=41%	Ctsd/H2-Q7/H2-K1/Atp6v0c/Lamp1/Cd68/Atp6v0b/H2-T22/Clcn7/Grn/Cd63/Lamtor1/Atp6v1c1/Chmp2a/Atp6v1a/H2-Q6/H2-T23/Laptm4a/Arl8a/Fnip1/Atp6v1f/Npc1/H2-Q4/Scarb2/Gabarap/Atp6v1g1/Lamtor5/H2-D1/Atp6v1b2/Chmp3/Cln3/Gpr137b/Chmp5/Plekhm2/Slc26a11/Sppl2a/Stx7/H2-M3/Tcirg1
GO:0045088	BP	GO:0045088	regulation of innate immune response	71	0.48317	2.09394	0.000115407	0.000115407	0.0210913	331	tags=39%, list=15%, signal=35%	Gbp5/Irf1/Irgm1/Zbp1/Igtp/Ikbke/Lamp1/Tap1/C3/Socs1/Tap2/Ifi35/Grn/Rps19/Vav1/Nmi/Smpdl3b/Pycard/Samhd1/Isg15/Irf7/Ifi211/Nlrc5/Parp14/Ifi207/Spi1/Ifi209/Irak3
GO:0003924	MF	GO:0003924	GTPase activity	64	0.489319	2.07925	0.000116945	0.000116945	0.0210913	524	tags=53%, list=24%, signal=41%	Gbp2/Ifi47/Gbp5/Irgm1/Gbp7/Gbp4/Igtp/Gbp3/Ran/Rab32/Gbp9/Gna13/Gnb1/Gbp6/Tgtp1/Gtpbp2/Rab5c/Arl8a/Rab10/Arf6/Rhoa/Rab15/Rac1/Irgm2/Rnd1/Rap2c/Adssl1/Rab9/Arhgdib/Rhog/Rragc/Gnaq/Eef1a1/Tubb4b
GO:0042742	BP	GO:0042742	defense response to bacterium	63	0.526084	2.22858	0.000117014	0.000117014	0.0210913	222	tags=37%, list=10%, signal=34%	Gbp2/Lcn2/Irgm1/Gbp7/Gbp4/Wfdc21/Igtp/B2m/Gbp3/Nos2/H2-K1/Mpeg1/Wfdc17/Fcer1g/Cyba/Lyz2/Grn/Gbp9/Rps19/Camp/Pycard/Isg15/Gbp6
GO:0034341	BP	GO:0034341	response to interferon-gamma	56	0.568479	2.35466	0.000118694	0.000118694	0.0210913	266	tags=43%, list=12%, signal=39%	Ccl5/Gbp2/Gbp5/Irf1/Capg/Irgm1/Gbp7/Gbp4/Igtp/Gbp3/H2-Q7/Bst2/Stat1/Nos2/Vim/Ccl2/Socs1/Gbp9/Nmi/Cxcl16/Gbp6/Tgtp1/Nlrc5/Parp14
GO:0001906	BP	GO:0001906	cell killing	51	0.529056	2.15739	0.000119403	0.000119403	0.0210913	318	tags=47%, list=15%, signal=41%	Cxcl9/B2m/H2-Q7/Nos2/Lgals3/H2-K1/Pnp/Prdx1/Lamp1/Tap1/C3/Ccl2/H2-T22/Lyz2/Tap2/Rps19/Vav1/Ctsh/H2-Q6/Cxcl10/H2-T23/Cebpg/Spi1/H2-Q4
GO:0019882	BP	GO:0019882	antigen processing and presentation	48	0.59002	2.37627	0.000120685	0.000120685	0.0210913	330	tags=52%, list=15%, signal=45%	Psme2/Psmb8/Psap/Ctss/Psmb9/B2m/H2-Q7/Psme1/Tapbp/H2-K1/Fcgr4/Tap1/Tapbpl/Fcer1g/Cd68/Rab32/H2-T22/Tap2/Pycard/H2-Q6/H2-T23/Rab10/Clec4a3/H2-Q4/Slc11a1
GO:0071346	BP	GO:0071346	cellular response to interferon-gamma	43	0.629855	2.48296	0.000121951	0.000121951	0.0210913	148	tags=42%, list=7%, signal=40%	Ccl5/Gbp2/Gbp5/Irf1/Capg/Irgm1/Gbp7/Gbp4/Igtp/Gbp3/H2-Q7/Stat1/Nos2/Vim/Ccl2/Socs1/Gbp9/Nmi
GO:0000502	CC	GO:0000502	proteasome complex	38	0.529144	2.03357	0.000124008	0.000124008	0.0210913	838	tags=79%, list=39%, signal=49%	Psmb8/Psmb10/Psmb9/Psme1/Psmb5/Psma5/Psmb6/Psma7/Psma2/Psmd7/Psma4/Psmb4/Psma3/Psmd4/Psmd8/Psma6/Psmc3/Psma1/Psmc2/Psmc5/Psmb1/Adrm1/Psmc6/Psmb3/Psmd10/Vcp/Psmd2/Psmd12/Psmd11/Psmc4
GO:0035456	BP	GO:0035456	response to interferon-beta	35	0.646461	2.43207	0.000125565	0.000125565	0.0210913	338	tags=54%, list=16%, signal=47%	Gbp2/Ifi47/Irf1/Irgm1/Gbp7/Igtp/Gbp3/Bst2/Stat1/Ikbke/Xaf1/Ifit3/Gbp6/Tgtp1/Ifi211/Ifi207/Ifnar2/Ifi209/Cdc34
GO:0048002	BP	GO:0048002	antigen processing and presentation of peptide antigen	29	0.631094	2.27342	0.000127747	0.000127747	0.0210913	436	tags=66%, list=20%, signal=53%	Ctss/B2m/H2-Q7/Tapbp/H2-K1/Tap1/Tapbpl/Fcer1g/H2-T22/Tap2/Pycard/H2-Q6/H2-T23/Clec4a3/H2-Q4/Slc11a1/Clec4a1/Calr/H2-D1
GO:0035458	BP	GO:0035458	cellular response to interferon-beta	28	0.64626	2.30623	0.000128899	0.000128899	0.0210913	338	tags=54%, list=16%, signal=46%	Gbp2/Ifi47/Irf1/Irgm1/Gbp7/Igtp/Gbp3/Stat1/Ifit3/Gbp6/Tgtp1/Ifi211/Ifi207/Ifi209/Cdc34
GO:0002474	BP	GO:0002474	antigen processing and presentation of peptide antigen via MHC class I	23	0.647676	2.20713	0.000132013	0.000132013	0.0210913	483	tags=74%, list=22%, signal=58%	B2m/H2-Q7/Tapbp/H2-K1/Tap1/Tapbpl/Fcer1g/H2-T22/Tap2/H2-Q6/H2-T23/Clec4a3/H2-Q4/Clec4a1/Calr/H2-D1/Erap1
GO:0019884	BP	GO:0019884	antigen processing and presentation of exogenous antigen	19	0.727371	2.3517	0.000135501	0.000135501	0.0210913	129	tags=47%, list=6%, signal=45%	Psme2/Ctss/B2m/Psme1/Tapbp/H2-K1/Tap1/Fcer1g/Tap2
GO:0018995	CC	GO:0018995	host cellular component	5	0.898882	1.94705	0.000164609	0.000164609	0.0210913	222	tags=100%, list=10%, signal=90%	Gbp2/Gbp7/Gbp3/Gbp9/Gbp6
GO:0020003	CC	GO:0020003	symbiont-containing vacuole	5	0.898882	1.94705	0.000164609	0.000164609	0.0210913	222	tags=100%, list=10%, signal=90%	Gbp2/Gbp7/Gbp3/Gbp9/Gbp6
GO:0020005	CC	GO:0020005	symbiont-containing vacuole membrane	5	0.898882	1.94705	0.000164609	0.000164609	0.0210913	222	tags=100%, list=10%, signal=90%	Gbp2/Gbp7/Gbp3/Gbp9/Gbp6
GO:0030430	CC	GO:0030430	host cell cytoplasm	5	0.898882	1.94705	0.000164609	0.000164609	0.0210913	222	tags=100%, list=10%, signal=90%	Gbp2/Gbp7/Gbp3/Gbp9/Gbp6
GO:0033643	CC	GO:0033643	host cell part	5	0.898882	1.94705	0.000164609	0.000164609	0.0210913	222	tags=100%, list=10%, signal=90%	Gbp2/Gbp7/Gbp3/Gbp9/Gbp6
GO:0033646	CC	GO:0033646	host intracellular part	5	0.898882	1.94705	0.000164609	0.000164609	0.0210913	222	tags=100%, list=10%, signal=90%	Gbp2/Gbp7/Gbp3/Gbp9/Gbp6
GO:0033655	CC	GO:0033655	host cell cytoplasm part	5	0.898882	1.94705	0.000164609	0.000164609	0.0210913	222	tags=100%, list=10%, signal=90%	Gbp2/Gbp7/Gbp3/Gbp9/Gbp6
GO:0043656	CC	GO:0043656	host intracellular region	5	0.898882	1.94705	0.000164609	0.000164609	0.0210913	222	tags=100%, list=10%, signal=90%	Gbp2/Gbp7/Gbp3/Gbp9/Gbp6
GO:0043657	CC	GO:0043657	host cell	5	0.898882	1.94705	0.000164609	0.000164609	0.0210913	222	tags=100%, list=10%, signal=90%	Gbp2/Gbp7/Gbp3/Gbp9/Gbp6
GO:0044406	BP	GO:0044406	adhesion of symbiont to host	5	0.898882	1.94705	0.000164609	0.000164609	0.0210913	222	tags=100%, list=10%, signal=90%	Gbp2/Gbp7/Gbp3/Gbp9/Gbp6
GO:1990111	CC	GO:1990111	spermatoproteasome complex	3	0.982775	1.81028	0.000177117	0.000177117	0.0217676	40	tags=100%, list=2%, signal=98%	Psmb8/Psmb10/Psmb9
GO:0048245	BP	GO:0048245	eosinophil chemotaxis	3	0.955307	1.75969	0.000177117	0.000177117	0.0217676	99	tags=100%, list=5%, signal=96%	Ccl5/Lgals3/Ccl2
GO:0002833	BP	GO:0002833	positive regulation of response to biotic stimulus	56	0.483662	2.00335	0.000237389	0.000237389	0.0277568	423	tags=45%, list=20%, signal=37%	Gbp5/Irgm1/Zbp1/Igtp/Ikbke/Lamp1/Mif/Cyba/Cd274/Ifi35/Grn/Rps19/Vav1/Nmi/Pycard/Irf7/Ifi211/Nlrc5/Ifi207/Spi1/Ddx60/Ifi209/Trim30a/Tbk1/Ly96
GO:0070487	BP	GO:0070487	monocyte aggregation	4	-0.969259	-2.15723	0.000242365	0.000242365	0.0277568	71	tags=100%, list=3%, signal=97%	Cd44/Thbs1/Nr4a3
GO:0030213	BP	GO:0030213	hyaluronan biosynthetic process	4	-0.890685	-1.98235	0.000242365	0.000242365	0.0277568	71	tags=75%, list=3%, signal=73%	Il1b/Tgfb1/Nfkb1
GO:2000318	BP	GO:2000318	positive regulation of T-helper 17 type immune response	6	-0.819169	-2.1701	0.000260213	0.000260213	0.0277568	125	tags=100%, list=6%, signal=94%	Malt1/Nfkbid/Nlrp3/Il23a/Nfkbiz
GO:0032691	BP	GO:0032691	negative regulation of interleukin-1 beta production	6	-0.817249	-2.16502	0.000260213	0.000260213	0.0277568	399	tags=100%, list=19%, signal=82%	Tnfaip3/Cd33/Zc3h12a/Lilrb4a/Nlrp3
GO:0032692	BP	GO:0032692	negative regulation of interleukin-1 production	7	-0.817631	-2.31168	0.000273373	0.000273373	0.0277568	399	tags=100%, list=19%, signal=82%	Tnfaip3/Cd33/Zc3h12a/Lilrb4a/Nlrp3/Il1r2
GO:0030212	BP	GO:0030212	hyaluronan metabolic process	7	-0.807544	-2.28316	0.000273373	0.000273373	0.0277568	310	tags=86%, list=14%, signal=74%	Tnfaip6/Il15/Il1b/Cd44/Tgfb1/Nfkb1
GO:0005839	CC	GO:0005839	proteasome core complex	17	0.684729	2.15291	0.000274839	0.000274839	0.0277568	334	tags=65%, list=16%, signal=55%	Psmb8/Psmb10/Psmb9/Psmb5/Psma5/Psmb6/Psma7/Psma2/Psma4/Psmb4/Psma3
GO:0002478	BP	GO:0002478	antigen processing and presentation of exogenous peptide antigen	16	0.67761	2.09615	0.000276129	0.000276129	0.0277568	129	tags=44%, list=6%, signal=41%	Ctss/B2m/Tapbp/H2-K1/Tap1/Fcer1g/Tap2
GO:0060333	BP	GO:0060333	interferon-gamma-mediated signaling pathway	13	0.725992	2.11457	0.000283607	0.000283607	0.0277568	266	tags=62%, list=12%, signal=54%	Irf1/Irgm1/Igtp/Stat1/Socs1/Nmi/Nlrc5/Parp14
GO:2000319	BP	GO:2000319	regulation of T-helper 17 cell differentiation	8	-0.75445	-2.25603	0.000286123	0.000286123	0.0277568	155	tags=75%, list=7%, signal=70%	Malt1/Zc3h12a/Nfkbid/Nlrp3/Il23a/Nfkbiz
GO:0001780	BP	GO:0001780	neutrophil homeostasis	8	-0.743892	-2.22445	0.000286123	0.000286123	0.0277568	274	tags=75%, list=13%, signal=66%	Slc7a11/Anxa1/Cxcr2/Lilrb4a/Cd44/Pde4b
GO:0070486	BP	GO:0070486	leukocyte aggregation	9	-0.81405	-2.56493	0.000294985	0.000294985	0.0277568	85	tags=78%, list=4%, signal=75%	Adam8/Il1b/Cd44/S100a8/Thbs1/Nr4a3/S100a9
GO:0002102	CC	GO:0002102	podosome	9	-0.788991	-2.48598	0.000294985	0.000294985	0.0277568	209	tags=78%, list=10%, signal=71%	Tpm4/Ptpn12/Actb/Actr3/Adam8/Gsn/Asap1
GO:2000316	BP	GO:2000316	regulation of T-helper 17 type immune response	9	-0.723384	-2.27926	0.000294985	0.000294985	0.0277568	155	tags=67%, list=7%, signal=62%	Malt1/Zc3h12a/Nfkbid/Nlrp3/Il23a/Nfkbiz
GO:0042221	BP	GO:0042221	response to chemical	634	0.278525	1.47607	0.00030024	0.00030024	0.0278166	331	tags=22%, list=15%, signal=26%	Saa3/Ly6i/Ccl5/Cxcl9/Gbp2/Lcn2/Ifi47/Esd/Gbp5/Irf1/Itpr2/Psap/Capg/Irgm1/Prdx5/Gbp7/Gbp4/Zbp1/Wfdc21/Igtp/B2m/Sod2/Gbp3/H2-Q7/Bst2/Stat1/Ikbke/Nos2/Lgals3/Pnp/Mdm2/Prdx1/Fcgr4/Tnip1/Xaf1/Ly6a/Slc31a1/Fos/Bst1/Vim/Zmiz1/Gclm/Bax/Ifit2/Gdf15/Klf4/Hmox1/Ccl2/Socs1/Fam20c/Fosb/Rtp4/Mif/Fcer1g/Cd68/Cflar/Itgb1/Ddit3/Ninj1/Cyba/Cd274/Clic4/Mien1/Tap2/Ppia/Grn/Cd63/Ggh/Gbp9/Rps19/Vav1/Nmi/Ifit3/Fpr2/Txn…
GO:0072539	BP	GO:0072539	T-helper 17 cell differentiation	10	-0.732788	-2.39279	0.000306091	0.000306091	0.027929	155	tags=70%, list=7%, signal=65%	Malt1/Zc3h12a/Nfkbid/Nlrp3/Tgfb1/Il23a/Nfkbiz
GO:0072538	BP	GO:0072538	T-helper 17 type immune response	12	-0.684323	-2.38719	0.000328947	0.000328947	0.0291573	155	tags=50%, list=7%, signal=47%	Zc3h12a/Nfkbid/Nlrp3/Tgfb1/Il23a/Nfkbiz
GO:0098771	BP	GO:0098771	inorganic ion homeostasis	106	0.403672	1.86702	0.000329236	0.000329236	0.0291573	390	tags=38%, list=18%, signal=32%	Ccl5/Cxcl9/Lcn2/Slc31a2/Itpr2/Ftl1/B2m/Sod2/Atp6v0c/Slc31a1/Bax/Hmox1/Fbxl5/Ccl2/Ddit3/Cyba/Clic4/Grn/Fpr2/Mafg/Gna13/Gnb1/Frrs1/Ywhae/1600014C10Rik/Ubash3b/Fpr1/Atp6v1a/Cxcl10/Tmbim6/Lacc1/Bak1/Hmox2/Hexb/P2rx4/Slc11a1/Hvcn1/Atf4/Ptpn6/Atp6v1g1
GO:0051213	MF	GO:0051213	dioxygenase activity	13	-0.630996	-2.26238	0.000338983	0.000338983	0.0295672	281	tags=54%, list=13%, signal=47%	Kdm7a/P4hb/Alox5ap/Ptgs2/Egln3/Kdm6b/Tet2
GO:0019001	MF	GO:0019001	guanyl nucleotide binding	67	0.43474	1.86298	0.000348594	0.000348594	0.0295672	524	tags=48%, list=24%, signal=37%	Gbp2/Gbp5/Irgm1/Gbp7/Gbp4/Gbp3/Ran/Rab32/Gbp9/Gna13/Samhd1/Gbp6/Tgtp1/Gtpbp2/Nme2/Rab5c/Arl8a/Rab10/Arf6/Rhoa/Eif5/Rab15/Rac1/Rnd1/Rap2c/Adssl1/Rab9/Rhog/Rragc/Gnaq/Eef1a1/Tubb4b
GO:0032561	MF	GO:0032561	guanyl ribonucleotide binding	67	0.43474	1.86298	0.000348594	0.000348594	0.0295672	524	tags=48%, list=24%, signal=37%	Gbp2/Gbp5/Irgm1/Gbp7/Gbp4/Gbp3/Ran/Rab32/Gbp9/Gna13/Samhd1/Gbp6/Tgtp1/Gtpbp2/Nme2/Rab5c/Arl8a/Rab10/Arf6/Rhoa/Eif5/Rab15/Rac1/Rnd1/Rap2c/Adssl1/Rab9/Rhog/Rragc/Gnaq/Eef1a1/Tubb4b
GO:0019863	MF	GO:0019863	IgE binding	3	0.951117	1.75197	0.000354233	0.000354233	0.0296282	108	tags=100%, list=5%, signal=95%	Lgals3/Fcgr4/Fcer1g
GO:0045335	CC	GO:0045335	phagocytic vesicle	43	0.509515	2.00857	0.000365854	0.000365854	0.0301809	119	tags=30%, list=6%, signal=29%	Capg/Irgm1/Ctss/B2m/H2-Q7/Cybb/Tapbp/H2-K1/Mpeg1/Lamp1/Tap1/Vim/Rab32
GO:0048306	MF	GO:0048306	calcium-dependent protein binding	18	-0.546012	-2.18539	0.000377644	0.000377644	0.0306235	238	tags=44%, list=11%, signal=40%	Anxa11/Ddx5/Anxa2/Anxa1/S100a6/S100a8/S100a9/S100a11
GO:0004896	MF	GO:0004896	cytokine receptor activity	19	-0.554986	-2.27803	0.000381388	0.000381388	0.0306235	181	tags=47%, list=8%, signal=44%	Il1rap/F3/Cxcr2/Csf3r/Il18rap/Cd44/Il10ra/Ccr1/Il1r2
GO:0031532	BP	GO:0031532	actin cytoskeleton reorganization	26	-0.497666	-2.26458	0.000431034	0.000431034	0.03221	169	tags=38%, list=8%, signal=36%	Anxa1/Gmfg/Ptpn1/Actr3/Gsn/Gpr65/Tgfb1/Cass4/Plek/S100a9
GO:0034220	BP	GO:0034220	ion transmembrane transport	112	0.377878	1.7591	0.000437254	0.000437254	0.03221	244	tags=26%, list=11%, signal=24%	Cxcl9/Lcn2/Slc31a2/Itpr2/Ctss/Cybb/Atp6v0c/Slc31a1/Slc25a37/Bax/Ccl2/Itgb1/Ddit3/Atp6v0b/Cyba/Clic4/Cd63/Slc43a2/Clic5/Vdac2/Ywhae/Slc3a2/Arl6ip1/Ubash3b/Atp6v1c1/Atp6v1a/Cxcl10/Abcc5/Klhl24
GO:0055080	BP	GO:0055080	cation homeostasis	107	0.392598	1.81757	0.000438596	0.000438596	0.03221	390	tags=37%, list=18%, signal=32%	Ccl5/Cxcl9/Lcn2/Slc31a2/Itpr2/Ftl1/B2m/Sod2/Atp6v0c/Slc31a1/Bax/Hmox1/Fbxl5/Ccl2/Ddit3/Cyba/Clic4/Grn/Fpr2/Mafg/Gna13/Gnb1/Frrs1/Ywhae/1600014C10Rik/Ubash3b/Fpr1/Atp6v1a/Cxcl10/Tmbim6/Lacc1/Bak1/Hmox2/Hexb/P2rx4/Slc11a1/Hvcn1/Atf4/Ptpn6/Atp6v1g1
GO:0050801	BP	GO:0050801	ion homeostasis	108	0.389637	1.80496	0.000438837	0.000438837	0.03221	390	tags=37%, list=18%, signal=32%	Ccl5/Cxcl9/Lcn2/Slc31a2/Itpr2/Ftl1/B2m/Sod2/Atp6v0c/Slc31a1/Bax/Hmox1/Fbxl5/Ccl2/Ddit3/Cyba/Clic4/Grn/Fpr2/Mafg/Gna13/Gnb1/Frrs1/Ywhae/1600014C10Rik/Ubash3b/Fpr1/Atp6v1a/Cxcl10/Tmbim6/Lacc1/Bak1/Hmox2/Hexb/P2rx4/Slc11a1/Hvcn1/Atf4/Ptpn6/Atp6v1g1
GO:0042743	BP	GO:0042743	hydrogen peroxide metabolic process	10	0.75287	2.02257	0.000445434	0.000445434	0.03221	230	tags=60%, list=11%, signal=54%	Prdx5/Sod2/Cybb/Prdx1/Cyba/Cycs
GO:0031392	BP	GO:0031392	regulation of prostaglandin biosynthetic process	3	-0.923184	-1.83189	0.000459137	0.000459137	0.03221	169	tags=100%, list=8%, signal=92%	Il1b/Ptgs2
GO:0031394	BP	GO:0031394	positive regulation of prostaglandin biosynthetic process	3	-0.923184	-1.83189	0.000459137	0.000459137	0.03221	169	tags=100%, list=8%, signal=92%	Il1b/Ptgs2
GO:0042629	CC	GO:0042629	mast cell granule	3	-0.923184	-1.83189	0.000459137	0.000459137	0.03221	169	tags=100%, list=8%, signal=92%	Cxcr2/Srgn
GO:2001279	BP	GO:2001279	regulation of unsaturated fatty acid biosynthetic process	3	-0.923184	-1.83189	0.000459137	0.000459137	0.03221	169	tags=100%, list=8%, signal=92%	Il1b/Ptgs2
GO:2001280	BP	GO:2001280	positive regulation of unsaturated fatty acid biosynthetic process	3	-0.923184	-1.83189	0.000459137	0.000459137	0.03221	169	tags=100%, list=8%, signal=92%	Il1b/Ptgs2
GO:0050852	BP	GO:0050852	T cell receptor signaling pathway	29	-0.475476	-2.23689	0.000459982	0.000459982	0.03221	354	tags=55%, list=16%, signal=47%	Ptpn2/Traf6/Malt1/Txk/Themis2/Ptprj/Ptprc/Lcp2/Zc3h12a/Tec/Nfkbid/Lilrb4a/Bcl2a1d/Pde4b/Nfkbiz/Wnk1
GO:0004175	MF	GO:0004175	endopeptidase activity	51	0.47629	1.94222	0.000477612	0.000477612	0.0330601	335	tags=35%, list=16%, signal=31%	Ctsb/Psmb8/F10/Ctsd/Psmb10/Ctss/Psmb9/Ctsz/Cflar/Psmb5/Cfb/Psmb6/Ctsh/Pycard/Tpp1/Psma4/Psmb4/Usp18
GO:2000321	BP	GO:2000321	positive regulation of T-helper 17 cell differentiation	5	-0.862936	-2.11112	0.000509295	0.000509295	0.0335456	125	tags=100%, list=6%, signal=94%	Nfkbid/Nlrp3/Il23a/Nfkbiz
GO:0032740	BP	GO:0032740	positive regulation of interleukin-17 production	5	-0.862459	-2.10996	0.000509295	0.000509295	0.0335456	174	tags=80%, list=8%, signal=74%	Il15/Osm/Tgfb1/Il23a
GO:1990266	BP	GO:1990266	neutrophil migration	37	-0.413194	-2.08464	0.000511771	0.000511771	0.0335456	122	tags=41%, list=6%, signal=39%	Rhoh/Cxcr2/Csf3r/C5ar1/Adam8/Trem1/Il1b/Pde4b/S100a8/Cxcl2/Il23a/Ccl6/S100a9/Jaml/Cxcl3
GO:0045580	BP	GO:0045580	regulation of T cell differentiation	38	-0.437732	-2.22368	0.000515996	0.000515996	0.0335456	186	tags=39%, list=9%, signal=37%	Ptprc/Il15/Anxa1/Zc3h12a/Nfkbid/Rhoh/Adam8/Lilrb4a/Cd44/Nlrp3/Tgfb1/Fgl2/Il23a/Xbp1/Nfkbiz
GO:0050776	BP	GO:0050776	regulation of immune response	207	0.336836	1.68329	0.000518296	0.000518296	0.0335456	331	tags=29%, list=15%, signal=28%	Gbp5/Irf1/Irgm1/Zbp1/Igtp/B2m/H2-Q7/Tapbp/Ikbke/Lgals3/H2-K1/Pnp/Fcgr4/Tnip1/Lamp1/Tap1/Bax/C3/Hmox1/Tapbpl/Socs1/Mif/Fcer1g/Ninj1/H2-T22/Cyba/Cd274/Tap2/Ifi35/Grn/Rps19/Vav1/Nmi/Fpr2/Cfb/Abr/Ctsh/Tnfrsf1b/Smpdl3b/Pycard/Samhd1/Isg15/Fpr1/H2-Q6/Irf7/Dgkz/Ifi211/Lacc1/Nlrc5/H2-T23/Parp14/Ifi207/Tifa/Spi1/Psmb4/Arf6/H2-Q4/Ddx60/Ifi209/Slc11a1/Irak3
GO:0071621	BP	GO:0071621	granulocyte chemotaxis	39	-0.402114	-2.05913	0.000521376	0.000521376	0.0335456	198	tags=44%, list=9%, signal=40%	Ptprj/Ccl3/Anxa1/Cxcr2/Csf3r/C5ar1/Trem1/Il1b/Pde4b/S100a8/Cxcl2/Thbs1/Il23a/Ccl6/S100a9/Jaml/Cxcl3
GO:0012506	CC	GO:0012506	vesicle membrane	124	0.386384	1.82243	0.000541067	0.000541067	0.0335456	489	tags=39%, list=23%, signal=32%	Gbp2/Itpr2/Ctsd/B2m/H2-Q7/Tapbp/Nos2/H2-K1/Lamp1/Tap1/Cd68/Rab32/H2-T22/Cd274/Stxbp5/Cd63/Ncf4/Mreg/Lamtor1/Clta/Chmp2a/H2-Q6/Msn/H2-T23/Laptm4a/Dtnbp1/Rab10/Arf6/H2-Q4/Slc11a1/Scarb2/Bsg/Bcl2l1/Vps35/Igf2r/Rab15/Rac1/Tmed10/Lamtor5/H2-D1/Rap2c/Rab9/Grb2/Chmp3/Cln3/Chmp5/Plekhm2/Ubap1
GO:0009615	BP	GO:0009615	response to virus	100	0.396488	1.81703	0.000553342	0.000553342	0.0335456	399	tags=34%, list=19%, signal=29%	Ccl5/Cxcl9/Lcn2/Irf1/Irgm1/Gbp7/Gbp4/Zbp1/Igtp/Bst2/Stat1/Ikbke/Bax/Ifit2/Rtp4/Nmi/Ifit3/Irf2/Dtx3l/Pycard/Samhd1/Isg15/Cxcl10/Tgtp1/Irf7/Ifi207/Ifnar2/Pou2f2/Ddx60/Irak3/Bcl2l1/Trim30a/Apobec3/Tbk1
GO:0019883	BP	GO:0019883	antigen processing and presentation of endogenous antigen	15	0.669976	2.03063	0.000557958	0.000557958	0.0335456	318	tags=67%, list=15%, signal=57%	B2m/H2-Q7/Tapbp/H2-K1/Tap1/H2-T22/Tap2/H2-Q6/H2-T23/H2-Q4
GO:0097530	BP	GO:0097530	granulocyte migration	44	-0.407172	-2.15836	0.000558036	0.000558036	0.0335456	198	tags=43%, list=9%, signal=40%	Ptprj/Ccl3/Anxa1/Rhoh/Cxcr2/Csf3r/C5ar1/Adam8/Trem1/Il1b/Pde4b/S100a8/Cxcl2/Thbs1/Il23a/Ccl6/S100a9/Jaml/Cxcl3
GO:0002429	BP	GO:0002429	immune response-activating cell surface receptor signaling pathway	44	-0.380753	-2.01832	0.000558036	0.000558036	0.0335456	354	tags=48%, list=16%, signal=41%	Ptpn2/Traf6/Malt1/Ffar2/Txk/Themis2/Plscr1/Ptprj/Ptprc/Lcp2/Zc3h12a/Tec/Nfkbid/Rabgef1/C5ar1/Lilrb4a/Bcl2a1d/Pde4b/Nr4a3/Nfkbiz/Wnk1
GO:0022857	MF	GO:0022857	transmembrane transporter activity	93	0.409591	1.85517	0.000558347	0.000558347	0.0335456	680	tags=54%, list=32%, signal=38%	Itpr2/Calhm6/Cybb/Atp6v0c/Slc31a1/Tap1/Slc25a37/Bax/Atp6v0b/Clcn7/Clic4/Tap2/Slc43a2/Clic5/Lasp1/Vdac2/Slc3a2/Atp6v1c1/Atp6v1a/Cox7a2/Abcc5/Atp6v1d/Uqcrq/Slc43a3/Mfsd7a/Atp6v1f/P2rx4/Slc11a1/Hvcn1/Atp5k/Atp6v1g1/Tmed10/Cox7b/Atp5b/Anxa5/Cox5a/Slc26a11/Ndufs7/Tomm20/Ndufb7/Mfsd1/Slco3a1/Trpm7/Atp5a1/Abcg1/Timm23/Gsdmd/Atp5j/Atp6v0e/Atp5o
GO:0002757	BP	GO:0002757	immune response-activating signal transduction	45	-0.375317	-2.00677	0.000560538	0.000560538	0.0335456	354	tags=47%, list=16%, signal=40%	Ptpn2/Traf6/Malt1/Ffar2/Txk/Themis2/Plscr1/Ptprj/Ptprc/Lcp2/Zc3h12a/Tec/Nfkbid/Rabgef1/C5ar1/Lilrb4a/Bcl2a1d/Pde4b/Nr4a3/Nfkbiz/Wnk1
GO:0045619	BP	GO:0045619	regulation of lymphocyte differentiation	46	-0.395391	-2.12308	0.000568182	0.000568182	0.0335456	202	tags=37%, list=9%, signal=34%	Zfp36l1/Ptprc/Il15/Anxa1/Zc3h12a/Nfkbid/Rhoh/Adam8/Lilrb4a/Cd44/Nlrp3/Pglyrp1/Tgfb1/Fgl2/Il23a/Xbp1/Nfkbiz
GO:0002768	BP	GO:0002768	immune response-regulating cell surface receptor signaling pathway	46	-0.379029	-2.03523	0.000568182	0.000568182	0.0335456	354	tags=48%, list=16%, signal=41%	Ptpn2/Traf6/Malt1/Ffar2/Txk/Clec4d/Themis2/Plscr1/Ptprj/Ptprc/Lcp2/Zc3h12a/Tec/Nfkbid/Rabgef1/C5ar1/Lilrb4a/Bcl2a1d/Pde4b/Nr4a3/Nfkbiz/Wnk1
GO:0045923	BP	GO:0045923	positive regulation of fatty acid metabolic process	10	-0.681652	-2.22581	0.000612182	0.000612182	0.0357925	169	tags=60%, list=8%, signal=56%	Anxa1/Elovl5/Dgat1/Il1b/Ptgs2/Nr4a3
GO:0005215	MF	GO:0005215	transporter activity	107	0.381361	1.76554	0.000657895	0.000657895	0.0380953	680	tags=51%, list=32%, signal=37%	Itpr2/Npc2/Calhm6/Cybb/Atp6v0c/Slc31a1/Tap1/Slc25a37/Bax/Atp6v0b/Clcn7/Clic4/Tap2/Slc43a2/Clic5/Lasp1/Vdac2/Slc3a2/Atp6v1c1/Atp6v1a/Cox7a2/Abcc5/Atp6v1d/Uqcrq/Slc43a3/Mfsd7a/Osbpl3/Atp6v1f/P2rx4/Npc1/Slc11a1/Hvcn1/Atp5k/Atp6v1g1/Tmed10/Cox7b/Atp5b/Anxa5/Cox5a/Slc26a11/Prelid1/Ndufs7/Tomm20/Ndufb7/Mfsd1/Slco3a1/Trpm7/Atp5a1/Abcg1/Timm23/Vmp1/Gsdmd/Atp5j/Atp6v0e/Atp5o
GO:0022409	BP	GO:0022409	positive regulation of cell-cell adhesion	62	-0.367504	-2.1335	0.000688705	0.000688705	0.0393628	430	tags=60%, list=20%, signal=49%	Tnfsf14/Il4ra/Hlx/Cyld/Ptafr/Adam19/Selenok/Traf6/Gcnt2/Malt1/Itga4/Flot1/Sirpb1b/Emilin2/Sirpb1c/Ptprc/Il15/Anxa1/Cd80/Nfat5/Gm5150/Gm9733/Nfkbid/Rhoh/Coro1a/Jak2/Adam8/Lilrb4a/Il1b/Cd44/Nlrp3/Tgfb1/Nr4a3/Il23a/Xbp1/Nfkbiz/Plaur
GO:0005525	MF	GO:0005525	GTP binding	66	0.429024	1.83447	0.000697593	0.000697593	0.0393628	524	tags=47%, list=24%, signal=37%	Gbp2/Gbp5/Irgm1/Gbp7/Gbp4/Gbp3/Ran/Rab32/Gbp9/Gna13/Samhd1/Gbp6/Tgtp1/Gtpbp2/Rab5c/Arl8a/Rab10/Arf6/Rhoa/Eif5/Rab15/Rac1/Rnd1/Rap2c/Adssl1/Rab9/Rhog/Rragc/Gnaq/Eef1a1/Tubb4b
GO:0030139	CC	GO:0030139	endocytic vesicle	62	0.435403	1.84076	0.000701754	0.000701754	0.0393628	119	tags=24%, list=6%, signal=24%	Capg/Irgm1/Ftl1/Ctss/B2m/H2-Q7/Cybb/Tapbp/H2-K1/Mpeg1/Lamp1/Tap1/Vim/Ccl2/Rab32
GO:0042802	MF	GO:0042802	identical protein binding	364	0.299778	1.5585	0.00070593	0.00070593	0.0393628	451	tags=29%, list=21%, signal=27%	Ccl5/Gbp2/Lcn2/Psme2/Esd/Gbp5/Psap/Ftl1/Bri3/Zbp1/B2m/Sod2/Gbp3/H2-Q7/Bst2/Stat1/Ikbke/Nos2/H2-K1/Pnp/Mdm2/Prdx1/Tnip1/Slamf7/Slc31a1/Tap1/Fos/Vim/Bax/Gdf15/Hmox1/Trim30c/Mif/Fcer1g/Ddit3/H2-T22/Lyz2/Tap2/Ifi35/Rps19/Nmi/Ifit3/Txn1/Mafg/St13/Jun/Upp1/Psma7/Syne1/Ywhae/Arl6ip1/Pycard/Ubash3b/Samhd1/H2-Q6/Ncl/Sqstm1/Gtpbp2/Gla/Tpi1/Agtrap/Ywhag/Psmd7/H2-T23/Nme2/Bak1/Ifi207/Alas1/Derl1/Ski/Mvp/Rest…
GO:0030595	BP	GO:0030595	leukocyte chemotaxis	67	-0.367782	-2.18563	0.000716332	0.000716332	0.0395764	115	tags=28%, list=5%, signal=28%	Coro1a/Cxcr2/Csf3r/C5ar1/Adam8/Trem1/Il1b/Pde4b/S100a8/Cxcl2/Thbs1/Ccr1/Il23a/Ccl6/S100a9/Wnk1/Retnlg/Jaml/Cxcl3
GO:0042060	BP	GO:0042060	wound healing	72	-0.320074	-1.94364	0.000757576	0.000757576	0.040855	308	tags=36%, list=14%, signal=32%	Txk/F5/Hif1a/Slc7a11/Cnn2/Nfe2l2/Emilin2/Anxa2/Ptprj/Cdkn1a/Anxa1/Tec/F3/Jak2/Entpd1/Lilrb4a/Hbegf/Cd44/Serpinb2/Actg1/Tgfb1/Thbs1/Plek/Xbp1/S100a9/Jaml
GO:1903037	BP	GO:1903037	regulation of leukocyte cell-cell adhesion	73	-0.337918	-2.06154	0.000765697	0.000765697	0.040855	430	tags=56%, list=20%, signal=47%	Tnfsf14/Il4ra/Hlx/Cyld/Cebpb/Ptafr/Zfp608/Ptpn2/Selenok/Traf6/Ripor2/Malt1/Itga4/Sirpb1b/Arg2/Sirpb1c/Tarm1/Ptprc/Il15/Anxa1/Cd80/Nfat5/Zc3h12a/Gm5150/Gm9733/Nfkbid/Rhoh/Coro1a/Jak2/Adam8/Lilrb4a/Il1b/Cd44/Nlrp3/Tgfb1/Nr4a3/Fgl2/Il23a/Xbp1/Nfkbiz/Wnk1
GO:0060326	BP	GO:0060326	cell chemotaxis	74	-0.334687	-2.04711	0.00076746	0.00076746	0.040855	132	tags=28%, list=6%, signal=28%	Nr4a1/Coro1a/Cxcr2/Csf3r/C5ar1/Adam8/Trem1/Hbegf/Il1b/Pde4b/S100a8/Cxcl2/Thbs1/Ccr1/Il23a/Ccl6/S100a9/Wnk1/Retnlg/Jaml/Cxcl3
GO:0017111	MF	GO:0017111	nucleoside-triphosphatase activity	107	0.378921	1.75425	0.000767544	0.000767544	0.040855	760	tags=57%, list=35%, signal=39%	Gbp2/Ifi47/Gbp5/Irgm1/Gbp7/Gbp4/Igtp/Gbp3/Tap1/Ran/Rab32/Tap2/Gbp9/Gna13/Gnb1/Gbp6/Tgtp1/Abcc5/Gtpbp2/Rab5c/Arl8a/Rab10/Arf6/Hspa9/Rhoa/Atp6v1g1/Rab15/Rac1/Irgm2/Rnd1/Rap2c/Adssl1/Rab9/Arhgdib/Rhog/Atp5b/Rragc/Gnaq/Eef1a1/Psmc3/Tubb4b/Gm12185/Ralb/Hsp90b1/Atp5a1/Abcg1/Psmc2/Rala/Hsp90aa1/Psmc5/Atp5j/Atp5o/Arl8b/Psmc6/Rab14/Nras/Vcp/Rap2b/Tgtp2/Eif5b/Rnf213
GO:0031341	BP	GO:0031341	regulation of cell killing	28	0.567927	2.02669	0.000773395	0.000773395	0.040855	318	tags=54%, list=15%, signal=46%	B2m/H2-Q7/Nos2/H2-K1/Pnp/Lamp1/Tap1/Ccl2/H2-T22/Tap2/Vav1/H2-Q6/H2-T23/Spi1/H2-Q4
GO:0050867	BP	GO:0050867	positive regulation of cell activation	76	-0.30175	-1.86038	0.000782473	0.000782473	0.0409751	432	tags=54%, list=20%, signal=45%	Tlr4/Tnfsf14/Prdm1/Il4ra/Hlx/Cyld/Ptafr/Cd177/Selenok/Traf6/Acta2/Mmp8/Malt1/Cd300lb/Sirpb1b/Clec4d/Sirpb1c/Ptprj/Ptprc/Cdkn1a/Il15/Anxa1/Cd80/Gm5150/Gm9733/Dgat1/Nfkbid/Rhoh/Coro1a/Jak2/Adam8/Lilrb4a/Il1b/Nlrp3/Tgfb1/Thbs1/Nr4a3/Il23a/Plek/Xbp1/Nfkbiz
GO:0009743	BP	GO:0009743	response to carbohydrate	22	-0.495037	-2.13136	0.000812678	0.000812678	0.0421899	493	tags=64%, list=23%, signal=50%	Hmgcr/Prkcb/Ppp3ca/Igf1r/Ncf2/Sesn2/Hif1a/Egr1/Grk2/Zfp36l1/Il1b/Thbs1/Nfkb1/Xbp1
GO:1901701	BP	GO:1901701	cellular response to oxygen-containing compound	218	0.330901	1.66156	0.000825168	0.000825168	0.0424722	371	tags=28%, list=17%, signal=25%	Ly6i/Ccl5/Cxcl9/Gbp2/Lcn2/Esd/Irf1/Itpr2/Psap/Irgm1/Prdx5/Igtp/B2m/Sod2/Stat1/Nos2/Mdm2/Prdx1/Fcgr4/Tnip1/Ly6a/Fos/Vim/Gdf15/Ccl2/Socs1/Mif/Cd68/Cflar/Cd274/Fpr2/Txn1/Jun/Pxn/Akr1a1/Tnfrsf1b/Lamtor1/Cxcl16/Pycard/Gbp6/Cxcl10/Ncl/Msn/Mtdh/Hk3/Agtrap/Ywhag/Pdcd1lg2/Ly6e/Dtnbp1/Rab10/Spi1/P2rx4/Leprotl1/Bcl2l1/Rhoa/Vps35/Ctnnb1/Trim30a/Atf4
GO:0042803	MF	GO:0042803	protein homodimerization activity	118	0.367606	1.72235	0.000870227	0.000870227	0.0440686	348	tags=30%, list=16%, signal=26%	Ccl5/Gbp2/Gbp5/Psap/B2m/Gbp3/H2-Q7/Bst2/Stat1/Nos2/H2-K1/Tap1/Bax/Gdf15/Hmox1/Trim30c/Fcer1g/H2-T22/Tap2/Txn1/Syne1/Pycard/H2-Q6/Gla/Tpi1/Psmd7/H2-T23/Bak1/H2-Q4/Usf2/Eno1/Slc11a1/Irak3/Scarb2/Bcl2l1
GO:0060964	BP	GO:0060964	regulation of miRNA-mediated gene silencing	9	-0.678615	-2.1382	0.000884956	0.000884956	0.0440686	227	tags=56%, list=11%, signal=50%	Ddx5/Zfp36/Zc3h12a/Tgfb1/Nfkb1
GO:0007159	BP	GO:0007159	leukocyte cell-cell adhesion	86	-0.332504	-2.08911	0.000893655	0.000893655	0.0440686	430	tags=55%, list=20%, signal=46%	Tnfsf14/Il4ra/Hlx/Olr1/Cyld/Cebpb/Ptafr/Cd177/Zfp608/Ptpn2/Selenok/Traf6/Selplg/Ripor2/Malt1/Itga4/Sirpb1b/Arg2/Sirpb1c/Tarm1/Ptprc/Il15/Anxa1/Cd80/Nfat5/Zc3h12a/Gm5150/Gm9733/Nfkbid/Rhoh/Coro1a/Jak2/Adam8/Lilrb4a/Il1b/Cd44/Nlrp3/S100a8/Tgfb1/Thbs1/Nr4a3/Fgl2/Il23a/Xbp1/Nfkbiz/S100a9/Wnk1
GO:0007169	BP	GO:0007169	transmembrane receptor protein tyrosine kinase signaling pathway	86	-0.281734	-1.77012	0.000893655	0.000893655	0.0440686	198	tags=23%, list=9%, signal=22%	Ptprj/Ptpn12/Mmp9/Lcp2/F3/Ptpn1/Jak2/Tiparp/Rabgef1/Sorl1/Csrnp1/Hbegf/Il1b/Socs3/Tgfb1/Thbs1/Cass4/Nr4a3/Xbp1/Plaur
GO:0022407	BP	GO:0022407	regulation of cell-cell adhesion	89	-0.34742	-2.19986	0.00090009	0.00090009	0.0440686	450	tags=57%, list=21%, signal=47%	Alox5/Cd9/Tnfsf14/Il4ra/Hlx/Cyld/Cebpb/Ptafr/Zfp608/Adam19/Tnfaip3/Ptpn2/Selenok/Traf6/Gcnt2/Ripor2/Malt1/Itga4/Flot1/Sirpb1b/Arg2/Emilin2/Sirpb1c/Myadm/Tarm1/Ptprc/Il15/Anxa1/Cd80/Nfat5/Zc3h12a/Gm5150/Gm9733/Rgcc/Nfkbid/Rhoh/Coro1a/Jak2/Adam8/Lilrb4a/Il1b/Cd44/Nlrp3/Tgfb1/Nr4a3/Fgl2/Il23a/Xbp1/Nfkbiz/Wnk1/Plaur
GO:0050900	BP	GO:0050900	leukocyte migration	89	-0.327591	-2.0743	0.00090009	0.00090009	0.0440686	122	tags=29%, list=6%, signal=29%	Ptprj/Ccl3/Mmp9/Anxa1/Rhoh/Coro1a/Cxcr2/Csf3r/Rabgef1/C5ar1/Adam8/Trem1/Il1b/Pde4b/S100a8/Cxcl2/Tgfb1/Thbs1/Ccr1/Il23a/Ccl6/S100a9/Wnk1/Retnlg/Jaml/Cxcl3
GO:1902624	BP	GO:1902624	positive regulation of neutrophil migration	10	-0.656976	-2.14524	0.000918274	0.000918274	0.0442395	328	tags=70%, list=15%, signal=60%	Ripor2/Camk1d/Cxcr2/C5ar1/Adam8/Il1b/Il23a
GO:0004908	MF	GO:0004908	interleukin-1 receptor activity	3	-0.917598	-1.8208	0.000918274	0.000918274	0.0442395	181	tags=100%, list=8%, signal=92%	Il18rap/Il1r2
GO:0045785	BP	GO:0045785	positive regulation of cell adhesion	92	-0.310162	-1.97109	0.000938967	0.000938967	0.0448775	345	tags=41%, list=16%, signal=36%	Selenok/Traf6/Gcnt2/Tgm2/Malt1/Itga4/Flot1/Sirpb1b/Emilin2/P4hb/Sirpb1c/Myadm/Ptprj/Ptprc/Il15/Anxa1/Cd80/Nfat5/Gm5150/Gm9733/Nfkbid/Rhoh/Coro1a/Jak2/Adam8/Lilrb4a/Trem1/Il1b/Cd44/Nlrp3/Tgfb1/Thbs1/Cass4/Nr4a3/Il23a/Xbp1/Nfkbiz/Plaur
GO:0010663	BP	GO:0010663	positive regulation of striated muscle cell apoptotic process	4	-0.872657	-1.94223	0.000969462	0.000969462	0.0455518	108	tags=100%, list=5%, signal=95%	Cxcr2/Trem1/Eif5a
GO:0010666	BP	GO:0010666	positive regulation of cardiac muscle cell apoptotic process	4	-0.872657	-1.94223	0.000969462	0.000969462	0.0455518	108	tags=100%, list=5%, signal=95%	Cxcr2/Trem1/Eif5a
GO:0030659	CC	GO:0030659	cytoplasmic vesicle membrane	118	0.364486	1.70773	0.000979006	0.000979006	0.0455518	489	tags=38%, list=23%, signal=31%	Itpr2/Ctsd/B2m/H2-Q7/Tapbp/H2-K1/Lamp1/Tap1/Cd68/Rab32/H2-T22/Cd274/Stxbp5/Cd63/Ncf4/Mreg/Lamtor1/Clta/Chmp2a/H2-Q6/Msn/H2-T23/Laptm4a/Dtnbp1/Rab10/Arf6/H2-Q4/Slc11a1/Scarb2/Bsg/Bcl2l1/Vps35/Igf2r/Rab15/Rac1/Tmed10/Lamtor5/H2-D1/Rap2c/Rab9/Chmp3/Cln3/Chmp5/Plekhm2/Ubap1
GO:0038066	BP	GO:0038066	p38MAPK cascade	12	-0.624943	-2.18005	0.000986842	0.000986842	0.0455518	459	tags=83%, list=21%, signal=66%	Dusp1/Cyld/Map3k5/Mapkapk2/Per1/Map2k3/Zfp36l1/Zfp36/Zc3h12a/Il1b
GO:0006935	BP	GO:0006935	chemotaxis	96	-0.326205	-2.09244	0.00100301	0.00100301	0.0455518	198	tags=30%, list=9%, signal=29%	Ptprj/Ccl3/Lsp1/Anxa1/Nr4a1/Rhoh/Coro1a/Cxcr2/Csf3r/C5ar1/Emb/Adam8/Trem1/Hbegf/Il1b/Pde4b/S100a8/Cxcl2/Tgfb1/Thbs1/Ccr1/Nr4a3/Il23a/Ccl6/S100a9/Wnk1/Retnlg/Jaml/Cxcl3
GO:0072672	BP	GO:0072672	neutrophil extravasation	5	-0.826188	-2.02122	0.00101859	0.00101859	0.0455518	379	tags=100%, list=18%, signal=83%	Ripor2/Adam8/Trem1/Jaml
GO:0022836	MF	GO:0022836	gated channel activity	11	0.723821	2.00304	0.00102115	0.00102115	0.0455518	364	tags=73%, list=17%, signal=61%	Itpr2/Cybb/Clcn7/Clic4/Clic5/Vdac2/P2rx4/Hvcn1
GO:0004298	MF	GO:0004298	threonine-type endopeptidase activity	11	0.722732	2.00003	0.00102115	0.00102115	0.0455518	311	tags=64%, list=14%, signal=55%	Psmb8/Psmb10/Psmb9/Psmb5/Psmb6/Psma4/Psmb4
GO:0070003	MF	GO:0070003	threonine-type peptidase activity	11	0.722732	2.00003	0.00102115	0.00102115	0.0455518	311	tags=64%, list=14%, signal=55%	Psmb8/Psmb10/Psmb9/Psmb5/Psmb6/Psma4/Psmb4
GO:0042330	BP	GO:0042330	taxis	98	-0.319347	-2.05126	0.00102881	0.00102881	0.0455557	132	tags=30%, list=6%, signal=29%	Ptprj/Ccl3/Lsp1/Anxa1/Nr4a1/Rhoh/Coro1a/Cxcr2/Csf3r/C5ar1/Emb/Adam8/Trem1/Hbegf/Il1b/Pde4b/S100a8/Cxcl2/Tgfb1/Thbs1/Ccr1/Nr4a3/Il23a/Ccl6/S100a9/Wnk1/Retnlg/Jaml/Cxcl3
GO:0050830	BP	GO:0050830	defense response to Gram-positive bacterium	25	0.573165	1.99386	0.00104425	0.00104425	0.0459021	222	tags=44%, list=10%, signal=40%	Gbp2/Gbp7/Gbp4/B2m/Gbp3/Mpeg1/Lyz2/Gbp9/Camp/Pycard/Gbp6
GO:0034765	BP	GO:0034765	regulation of ion transmembrane transport	57	0.441198	1.83467	0.00106521	0.00106521	0.0459494	244	tags=32%, list=11%, signal=29%	Cxcl9/Lcn2/Slc31a2/Ctss/Cybb/Bax/Ccl2/Itgb1/Cyba/Clic4/Cd63/Slc43a2/Clic5/Ywhae/Arl6ip1/Ubash3b/Cxcl10/Klhl24
GO:0048066	BP	GO:0048066	developmental pigmentation	8	0.771587	1.93148	0.0010756	0.0010756	0.0459494	156	tags=62%, list=7%, signal=58%	Sod2/Bax/Rab32/Cd63/Mreg
GO:0042824	CC	GO:0042824	MHC class I peptide loading complex	8	0.770232	1.92809	0.0010756	0.0010756	0.0459494	129	tags=62%, list=6%, signal=59%	B2m/Tapbp/H2-K1/Tap1/Tap2
GO:0002285	BP	GO:0002285	lymphocyte activation involved in immune response	41	-0.369436	-1.92462	0.00107585	0.00107585	0.0459494	243	tags=39%, list=11%, signal=35%	Clec4d/Gapt/Atp7a/Ptprc/Anxa1/Zc3h12a/Nfkbid/Coro1a/Lilrb4a/Nlrp3/Pglyrp1/Tgfb1/Fgl2/Il23a/Xbp1/Nfkbiz
GO:0055072	BP	GO:0055072	iron ion homeostasis	18	0.61991	1.98163	0.00108784	0.00108784	0.0461346	390	tags=61%, list=18%, signal=50%	Lcn2/Ftl1/B2m/Sod2/Hmox1/Fbxl5/Frrs1/Atp6v1a/Hmox2/Slc11a1/Atp6v1g1
GO:0042832	BP	GO:0042832	defense response to protozoan	17	0.63718	2.0034	0.00109935	0.00109935	0.0462967	406	tags=59%, list=19%, signal=48%	Gbp2/Gbp7/Gbp4/Gbp3/Gbp9/Batf2/Gbp6/Ccdc88b/Slc11a1/Irgm2
GO:0055065	BP	GO:0055065	metal ion homeostasis	94	0.391505	1.77579	0.00111744	0.00111744	0.0465935	227	tags=28%, list=11%, signal=26%	Ccl5/Cxcl9/Lcn2/Slc31a2/Itpr2/Ftl1/B2m/Sod2/Slc31a1/Bax/Hmox1/Fbxl5/Ccl2/Ddit3/Cyba/Fpr2/Gna13/Gnb1/Frrs1/Ywhae/1600014C10Rik/Ubash3b/Fpr1/Atp6v1a/Cxcl10/Tmbim6
GO:0098772	MF	GO:0098772	molecular function regulator activity	268	0.312651	1.59656	0.00112188	0.00112188	0.0465935	240	tags=20%, list=11%, signal=20%	Saa3/Ly6i/Ccl5/Cxcl9/Cstb/Psme2/Irgm1/Prdx5/Wfdc21/Igtp/Psme1/Bst2/Fnip2/Ikbke/Nos2/Lgals3/Rnh1/Ly6a/Rps20/Dock10/Rgs1/Gclm/C3/Gdf15/Klf4/Wfdc17/Ccl2/Socs1/Mif/Cflar/Ddit3/Stxbp5/Grn/Ncf4/Ppp4r2/Vav1/Id2/Jun/Abr/Dtx3l/Ctsh/Ebi3/Lamtor1/Ywhae/Cxcl16/Pycard/Nupr1/Timp2/Cxcl10/Ralgds/Tmbim6/Dgkz/Psenen
GO:0050665	BP	GO:0050665	hydrogen peroxide biosynthetic process	5	0.844125	1.82844	0.00115226	0.00115226	0.0475277	230	tags=80%, list=11%, signal=72%	Sod2/Cybb/Cyba/Cycs
GO:0001910	BP	GO:0001910	regulation of leukocyte mediated cytotoxicity	25	0.567	1.97241	0.00117478	0.00117478	0.0480554	318	tags=56%, list=15%, signal=48%	B2m/H2-Q7/H2-K1/Pnp/Lamp1/Tap1/Ccl2/H2-T22/Tap2/Vav1/H2-Q6/H2-T23/Spi1/H2-Q4
GO:0002694	BP	GO:0002694	regulation of leukocyte activation	114	-0.256299	-1.71951	0.00120627	0.00120627	0.0480554	432	tags=48%, list=20%, signal=41%	Tlr4/Tnfsf14/Prdm1/Il4ra/Hlx/Cyld/Cebpb/Ptafr/Cd177/Ptpre/Zfp608/Tnfaip3/Ptpn2/Selenok/Traf6/Mmp8/Ripor2/Malt1/Cd300lb/Sirpb1b/Clec4d/Arg2/Sirpb1c/Themis2/Plscr1/Zfp36l1/Tarm1/Ptprc/Cdkn1a/Cd33/Il15/Anxa1/Samsn1/Cd80/Zc3h12a/Gm5150/Gm9733/Nfkbid/Rhoh/Coro1a/Jak2/Rabgef1/Adam8/Lilrb4a/Il1b/Cd44/Nlrp3/Pglyrp1/Tgfb1/Thbs1/Nr4a3/Fgl2/Il23a/Xbp1/Nfkbiz
GO:0006873	BP	GO:0006873	cellular ion homeostasis	98	0.386076	1.7652	0.00121816	0.00121816	0.0480554	390	tags=37%, list=18%, signal=32%	Ccl5/Cxcl9/Lcn2/Slc31a2/Itpr2/Ftl1/Atp6v0c/Slc31a1/Bax/Hmox1/Ccl2/Ddit3/Cyba/Clic4/Grn/Fpr2/Mafg/Gna13/Gnb1/Frrs1/Ywhae/1600014C10Rik/Ubash3b/Fpr1/Atp6v1a/Cxcl10/Tmbim6/Lacc1/Bak1/Hexb/P2rx4/Slc11a1/Hvcn1/Atf4/Ptpn6/Atp6v1g1
GO:0030003	BP	GO:0030003	cellular cation homeostasis	98	0.386076	1.7652	0.00121816	0.00121816	0.0480554	390	tags=37%, list=18%, signal=32%	Ccl5/Cxcl9/Lcn2/Slc31a2/Itpr2/Ftl1/Atp6v0c/Slc31a1/Bax/Hmox1/Ccl2/Ddit3/Cyba/Clic4/Grn/Fpr2/Mafg/Gna13/Gnb1/Frrs1/Ywhae/1600014C10Rik/Ubash3b/Fpr1/Atp6v1a/Cxcl10/Tmbim6/Lacc1/Bak1/Hexb/P2rx4/Slc11a1/Hvcn1/Atf4/Ptpn6/Atp6v1g1
GO:0030335	BP	GO:0030335	positive regulation of cell migration	116	-0.278615	-1.87519	0.00123916	0.00123916	0.0480554	198	tags=27%, list=9%, signal=26%	Ptprj/Atp7a/Ptprc/Mmp9/Anxa1/Zc3h12a/Spag9/Furin/Hspa5/Tmsb4x/F3/Coro1a/Jak2/Cxcr2/C5ar1/Actr3/Adam8/Trem1/Hbegf/Il1b/Ptgs2/Actg1/Tgfb1/Thbs1/Ccr1/Cass4/Nr4a3/Il23a/Xbp1/S100a11/Wnk1
GO:0002483	BP	GO:0002483	antigen processing and presentation of endogenous peptide antigen	14	0.689668	2.05086	0.00126476	0.00126476	0.0480554	318	tags=71%, list=15%, signal=61%	B2m/H2-Q7/Tapbp/H2-K1/Tap1/H2-T22/Tap2/H2-Q6/H2-T23/H2-Q4
GO:0019885	BP	GO:0019885	antigen processing and presentation of endogenous peptide antigen via MHC class I	14	0.689668	2.05086	0.00126476	0.00126476	0.0480554	318	tags=71%, list=15%, signal=61%	B2m/H2-Q7/Tapbp/H2-K1/Tap1/H2-T22/Tap2/H2-Q6/H2-T23/H2-Q4
GO:0040017	BP	GO:0040017	positive regulation of locomotion	120	-0.278715	-1.89405	0.00126582	0.00126582	0.0480554	198	tags=27%, list=9%, signal=26%	Ptprj/Atp7a/Ptprc/Mmp9/Anxa1/Zc3h12a/Spag9/Furin/Hspa5/Trf/Tmsb4x/F3/Coro1a/Jak2/Cxcr2/C5ar1/Actr3/Adam8/Trem1/Hbegf/Il1b/Ptgs2/Actg1/Tgfb1/Thbs1/Ccr1/Cass4/Nr4a3/Il23a/Xbp1/S100a11/Wnk1
GO:1903039	BP	GO:1903039	positive regulation of leukocyte cell-cell adhesion	56	-0.352542	-2.00157	0.00126823	0.00126823	0.0480554	186	tags=38%, list=9%, signal=35%	Ptprc/Il15/Anxa1/Cd80/Nfat5/Gm5150/Gm9733/Nfkbid/Rhoh/Coro1a/Jak2/Adam8/Lilrb4a/Il1b/Cd44/Nlrp3/Tgfb1/Nr4a3/Il23a/Xbp1/Nfkbiz
GO:0051272	BP	GO:0051272	positive regulation of cellular component movement	119	-0.28161	-1.90635	0.00127065	0.00127065	0.0480554	198	tags=27%, list=9%, signal=26%	Ptprj/Atp7a/Ptprc/Mmp9/Anxa1/Zc3h12a/Spag9/Furin/Hspa5/Trf/Tmsb4x/F3/Coro1a/Jak2/Cxcr2/C5ar1/Actr3/Adam8/Trem1/Hbegf/Il1b/Ptgs2/Actg1/Tgfb1/Thbs1/Ccr1/Cass4/Nr4a3/Il23a/Xbp1/S100a11/Wnk1
GO:2000147	BP	GO:2000147	positive regulation of cell motility	119	-0.28161	-1.90635	0.00127065	0.00127065	0.0480554	198	tags=27%, list=9%, signal=26%	Ptprj/Atp7a/Ptprc/Mmp9/Anxa1/Zc3h12a/Spag9/Furin/Hspa5/Trf/Tmsb4x/F3/Coro1a/Jak2/Cxcr2/C5ar1/Actr3/Adam8/Trem1/Hbegf/Il1b/Ptgs2/Actg1/Tgfb1/Thbs1/Ccr1/Cass4/Nr4a3/Il23a/Xbp1/S100a11/Wnk1
GO:0070168	BP	GO:0070168	negative regulation of biomineral tissue development	5	-0.815353	-1.99472	0.00127324	0.00127324	0.0480554	52	tags=100%, list=2%, signal=98%	Hif1a/Srgn/Tgfb1/Ccr1
GO:0110150	BP	GO:0110150	negative regulation of biomineralization	5	-0.815353	-1.99472	0.00127324	0.00127324	0.0480554	52	tags=100%, list=2%, signal=98%	Hif1a/Srgn/Tgfb1/Ccr1
GO:0046977	MF	GO:0046977	TAP binding	12	0.701506	1.9916	0.00129273	0.00129273	0.0480554	318	tags=75%, list=15%, signal=64%	H2-Q7/Tapbp/H2-K1/Tap1/H2-T22/Tap2/H2-Q6/H2-T23/H2-Q4
GO:0046978	MF	GO:0046978	TAP1 binding	12	0.701506	1.9916	0.00129273	0.00129273	0.0480554	318	tags=75%, list=15%, signal=64%	H2-Q7/Tapbp/H2-K1/Tap1/H2-T22/Tap2/H2-Q6/H2-T23/H2-Q4
GO:0046979	MF	GO:0046979	TAP2 binding	12	0.701506	1.9916	0.00129273	0.00129273	0.0480554	318	tags=75%, list=15%, signal=64%	H2-Q7/Tapbp/H2-K1/Tap1/H2-T22/Tap2/H2-Q6/H2-T23/H2-Q4
GO:0031343	BP	GO:0031343	positive regulation of cell killing	26	0.565876	1.98512	0.00130174	0.00130174	0.0480935	318	tags=54%, list=15%, signal=46%	B2m/H2-Q7/Nos2/H2-K1/Pnp/Lamp1/Ccl2/H2-T22/Tap2/Vav1/H2-Q6/H2-T23/Spi1/H2-Q4
GO:0050865	BP	GO:0050865	regulation of cell activation	125	-0.27546	-1.88566	0.00133511	0.00133511	0.0486297	432	tags=50%, list=20%, signal=42%	Tlr4/Tnfsf14/Prdm1/Il4ra/Hlx/Cyld/Cebpb/Ptafr/Cd177/Ptpre/Zfp608/Tnfaip3/Ptpn2/Selenok/Traf6/Acta2/Mmp8/Ripor2/Malt1/Txk/Cd300lb/Sirpb1b/Clec4d/Arg2/Emilin2/Sirpb1c/Themis2/Plscr1/Zfp36l1/Ptprj/Tarm1/Ptprc/Cdkn1a/Cd33/Il15/Anxa1/Samsn1/Cd80/Zc3h12a/Gm5150/Gm9733/Dgat1/Tec/Nfkbid/Rhoh/Coro1a/Jak2/Rabgef1/Adam8/Lilrb4a/Il1b/Cd44/Nlrp3/Pglyrp1/Tgfb1/Thbs1/Nr4a3/Fgl2/Il23a/Plek/Xbp1/Nfkbiz
GO:0035710	BP	GO:0035710	CD4-positive, alpha-beta T cell activation	28	-0.429728	-2.00463	0.0013369	0.0013369	0.0486297	237	tags=43%, list=11%, signal=39%	Arg2/Atp7a/Tarm1/Anxa1/Zc3h12a/Nfkbid/Lilrb4a/Cd44/Nlrp3/Tgfb1/Il23a/Nfkbiz
GO:0097529	BP	GO:0097529	myeloid leukocyte migration	61	-0.362071	-2.10541	0.00134048	0.00134048	0.0486297	122	tags=34%, list=6%, signal=33%	Ptprj/Ccl3/Anxa1/Rhoh/Cxcr2/Csf3r/C5ar1/Adam8/Trem1/Il1b/Pde4b/S100a8/Cxcl2/Thbs1/Ccr1/Il23a/Ccl6/S100a9/Retnlg/Jaml/Cxcl3
GO:0001818	BP	GO:0001818	negative regulation of cytokine production	62	-0.325854	-1.89171	0.00137741	0.00137741	0.0496701	257	tags=37%, list=12%, signal=34%	Rnf125/Arg2/Pdcd4/Zfp36/Atp2b1/Ptprc/Cd33/Anxa1/Zc3h12a/Acod1/Furin/Rgcc/Rabgef1/Lilrb4a/Rel/Nlrp3/Srgn/Pglyrp1/Tgfb1/Thbs1/Nfkb1/Il1r2/Il23a
GO:0019217	BP	GO:0019217	regulation of fatty acid metabolic process	14	-0.598365	-2.20457	0.001386	0.001386	0.0496824	169	tags=50%, list=8%, signal=46%	Anxa1/Elovl5/Dgat1/Il1b/Ptgs2/Nr4a3/Gk
GO:0098609	BP	GO:0098609	cell-cell adhesion	128	-0.336449	-2.31878	0.0013947	0.0013947	0.0496984	455	tags=53%, list=21%, signal=45%	Sell/Alox5/Fndc3a/Cd9/Cdk5r1/Tnfsf14/Il4ra/Hlx/Olr1/Cyld/Cebpb/Ptafr/Cd177/Zfp608/Adam19/Tnfaip3/Ptpn2/Atp2c1/Selenok/Traf6/Gcnt2/Selplg/Ripor2/Malt1/Itga4/Flot1/Slc7a11/Sirpb1b/Arg2/Emilin2/Sirpb1c/Myadm/Zfp36l1/Tarm1/Ptprc/Il1rap/Cd33/Il15/Anxa1/Cd80/Nfat5/Zc3h12a/Gm5150/Gm9733/Rgcc/Nfkbid/Rhoh/Coro1a/Jak2/Emb/Adam8/Lilrb4a/Il1b/Cd44/Nlrp3/S100a8/Tgfb1/Thbs1/Nr4a3/Fgl2/Il23a/Plek/Xbp1/Nfkbiz/S1…
GO:0030593	BP	GO:0030593	neutrophil chemotaxis	32	-0.41174	-1.99703	0.0014218	0.0014218	0.050089	108	tags=41%, list=5%, signal=39%	Cxcr2/Csf3r/C5ar1/Trem1/Il1b/Pde4b/S100a8/Cxcl2/Il23a/Ccl6/S100a9/Jaml/Cxcl3
GO:0071624	BP	GO:0071624	positive regulation of granulocyte chemotaxis	8	-0.691745	-2.06852	0.00143062	0.00143062	0.050089	328	tags=88%, list=15%, signal=74%	Sell/Ripor2/Camk1d/Cxcr2/C5ar1/Il1b/Il23a
GO:0090023	BP	GO:0090023	positive regulation of neutrophil chemotaxis	8	-0.691745	-2.06852	0.00143062	0.00143062	0.050089	328	tags=88%, list=15%, signal=74%	Sell/Ripor2/Camk1d/Cxcr2/C5ar1/Il1b/Il23a
GO:0030155	BP	GO:0030155	regulation of cell adhesion	132	-0.293047	-2.03063	0.00145985	0.00145985	0.0502332	237	tags=30%, list=11%, signal=28%	Arg2/Emilin2/P4hb/Sirpb1c/Myadm/Ptprj/Tarm1/Ptprc/Il15/Anxa1/Cd80/Nfat5/Zc3h12a/Gm5150/Gm9733/Rgcc/Nfkbid/Rhoh/Coro1a/Jak2/Adam8/Lilrb4a/Gsn/Trem1/Il1b/Cytip/Cd44/Nlrp3/Actg1/Tgfb1/Thbs1/Cass4/Nr4a3/Fgl2/Il23a/Xbp1/Nfkbiz/Wnk1/Plaur
GO:0045089	BP	GO:0045089	positive regulation of innate immune response	45	0.479326	1.90506	0.00146021	0.00146021	0.0502332	399	tags=42%, list=19%, signal=35%	Gbp5/Irgm1/Zbp1/Igtp/Ikbke/Lamp1/Ifi35/Rps19/Vav1/Nmi/Pycard/Irf7/Ifi211/Nlrc5/Ifi207/Spi1/Ifi209/Trim30a/Tbk1
GO:0007254	BP	GO:0007254	JNK cascade	35	-0.404517	-2.01614	0.00147203	0.00147203	0.0502332	432	tags=51%, list=20%, signal=42%	Tlr4/Igf1r/Cyld/Map3k5/Map4k2/Traf6/Mmp8/App/Dnaja1/Dusp16/Per1/Traf4/Spag9/Zfp622/Trib1/Il1b/Nfkb1/Lmnb1
GO:0046983	MF	GO:0046983	protein dimerization activity	162	0.342233	1.66779	0.00147306	0.00147306	0.0502332	332	tags=27%, list=15%, signal=24%	Ccl5/Gbp2/Gbp5/Psap/B2m/Gbp3/H2-Q7/Cybb/Bst2/Stat1/Nos2/H2-K1/Tap1/Bax/Gdf15/Hmox1/Trim30c/Ran/Fcer1g/Itgb1/Ddit3/H2-T22/Cyba/Tap2/Txn1/Id2/Mafg/St13/Syne1/Ywhae/Pycard/H2-Q6/Gla/Tpi1/Psmd7/H2-T23/Bak1/H2-Q4/Usf2/Eno1/Slc11a1/Irak3/Scarb2
GO:0061134	MF	GO:0061134	peptidase regulator activity	39	0.494384	1.91021	0.00148441	0.00148441	0.0502332	240	tags=33%, list=11%, signal=30%	Cstb/Psme2/Prdx5/Wfdc21/Psme1/Bst2/C3/Wfdc17/Cflar/Ctsh/Pycard/Timp2/Psenen
GO:0043178	MF	GO:0043178	alcohol binding	10	0.729313	1.95928	0.00148478	0.00148478	0.0502332	388	tags=80%, list=18%, signal=66%	Itpr2/Npc2/Tspo/Vdac2/Osbpl3/Npc1/Scarb2/Nfe2l1
GO:1901700	BP	GO:1901700	response to oxygen-containing compound	276	0.306032	1.56515	0.00152749	0.00152749	0.0513896	371	tags=26%, list=17%, signal=25%	Ly6i/Ccl5/Cxcl9/Gbp2/Lcn2/Esd/Irf1/Itpr2/Psap/Irgm1/Prdx5/Wfdc21/Igtp/B2m/Sod2/Stat1/Nos2/Mdm2/Prdx1/Fcgr4/Tnip1/Ly6a/Fos/Vim/Gdf15/Klf4/Hmox1/Ccl2/Socs1/Mif/Cd68/Cflar/Cd274/Grn/Ggh/Fpr2/Txn1/Jun/Pxn/Abr/Akr1a1/Ctsh/Tspo/Tnfrsf1b/Lamtor1/Cxcl16/Pycard/Gbp6/Cxcl10/Tmbim6/Ncl/Msn/Mtdh/Hk3/Agtrap/Ywhag/Pdcd1lg2/Ly6e/Dtnbp1/Rab10/Spi1/P2rx4/Leprotl1/Slc11a1/Irak3/Bcl2l1/Rhoa/Vps35/Ctnnb1/Igf2r/Trim3…
GO:0007423	BP	GO:0007423	sensory organ development	56	0.439873	1.82197	0.00154303	0.00154303	0.0516237	413	tags=43%, list=19%, signal=36%	Psap/H2-K1/Vim/Bax/C3/Klf4/Ninj1/Clic4/Grn/Gnb1/Jun/Abr/Clic5/Plaat3/H2-T23/Bak1/Ski/Rest/Bsg/Ctnnb1/Atf4/Rpl24/Rac1/Anp32b
GO:0001961	BP	GO:0001961	positive regulation of cytokine-mediated signaling pathway	23	0.572734	1.95174	0.00158416	0.00158416	0.052587	422	tags=48%, list=20%, signal=39%	Irgm1/Zbp1/Igtp/Ikbke/Irf7/Nlrc5/Parp14/Adam17/Tbk1/Crebrf/Casp1
GO:0070887	BP	GO:0070887	cellular response to chemical stimulus	556	0.269193	1.4225	0.00160305	0.00160305	0.052587	331	tags=21%, list=15%, signal=24%	Saa3/Ly6i/Ccl5/Cxcl9/Gbp2/Lcn2/Ifi47/Esd/Gbp5/Irf1/Itpr2/Psap/Capg/Irgm1/Prdx5/Gbp7/Gbp4/Zbp1/Igtp/B2m/Sod2/Gbp3/H2-Q7/Stat1/Ikbke/Nos2/Lgals3/Mdm2/Prdx1/Fcgr4/Tnip1/Ly6a/Slc31a1/Fos/Bst1/Vim/Zmiz1/Gclm/Bax/Ifit2/Gdf15/Klf4/Hmox1/Ccl2/Socs1/Fam20c/Fosb/Mif/Fcer1g/Cd68/Cflar/Ddit3/Ninj1/Cyba/Cd274/Clic4/Ppia/Cd63/Gbp9/Rps19/Vav1/Nmi/Ifit3/Fpr2/Txn1/Id2/Gnb1/Jun/Pxn/Akr1a1/Ebi3/Tnfrsf1b/Lamtor1/Cxc…
GO:0019957	MF	GO:0019957	C-C chemokine binding	3	-0.908287	-1.80233	0.00160698	0.00160698	0.052587	201	tags=100%, list=9%, signal=91%	Cxcr2/Ccr1
GO:0019725	BP	GO:0019725	cellular homeostasis	128	0.355395	1.68427	0.00161551	0.00161551	0.052587	390	tags=33%, list=18%, signal=29%	Ccl5/Cxcl9/Lcn2/Slc31a2/Itpr2/Prdx5/Ftl1/Prdx1/Atp6v0c/Slc31a1/Bax/Hmox1/Ccl2/Ddit3/Cyba/Clic4/Grn/Fpr2/Txn1/Mafg/Gna13/Gnb1/Frrs1/Ywhae/1600014C10Rik/Ubash3b/Fpr1/Atp6v1a/Cxcl10/Tmbim6/Hk3/Lacc1/Bak1/Hexb/P2rx4/Slc11a1/Hvcn1/Atf4/Ptpn6/Aldoa/Nfe2l1/Atp6v1g1
GO:0001562	BP	GO:0001562	response to protozoan	18	0.61573	1.96827	0.00163177	0.00163177	0.052587	406	tags=56%, list=19%, signal=45%	Gbp2/Gbp7/Gbp4/Gbp3/Gbp9/Batf2/Gbp6/Ccdc88b/Slc11a1/Irgm2
GO:0016462	MF	GO:0016462	pyrophosphatase activity	110	0.366508	1.70243	0.00164168	0.00164168	0.052587	760	tags=55%, list=35%, signal=38%	Gbp2/Ifi47/Gbp5/Irgm1/Gbp7/Gbp4/Igtp/Gbp3/Tap1/Ran/Rab32/Tap2/Gbp9/Gna13/Gnb1/Gbp6/Tgtp1/Abcc5/Gtpbp2/Rab5c/Arl8a/Rab10/Arf6/Hspa9/Rhoa/Atp6v1g1/Rab15/Rac1/Irgm2/Rnd1/Rap2c/Adssl1/Rab9/Arhgdib/Rhog/Atp5b/Rragc/Gnaq/Eef1a1/Psmc3/Tubb4b/Gm12185/Ralb/Hsp90b1/Atp5a1/Abcg1/Psmc2/Rala/Hsp90aa1/Psmc5/Atp5j/Atp5o/Arl8b/Psmc6/Rab14/Nras/Vcp/Rap2b/Tgtp2/Eif5b/Rnf213
GO:0016817	MF	GO:0016817	hydrolase activity, acting on acid anhydrides	110	0.366508	1.70243	0.00164168	0.00164168	0.052587	760	tags=55%, list=35%, signal=38%	Gbp2/Ifi47/Gbp5/Irgm1/Gbp7/Gbp4/Igtp/Gbp3/Tap1/Ran/Rab32/Tap2/Gbp9/Gna13/Gnb1/Gbp6/Tgtp1/Abcc5/Gtpbp2/Rab5c/Arl8a/Rab10/Arf6/Hspa9/Rhoa/Atp6v1g1/Rab15/Rac1/Irgm2/Rnd1/Rap2c/Adssl1/Rab9/Arhgdib/Rhog/Atp5b/Rragc/Gnaq/Eef1a1/Psmc3/Tubb4b/Gm12185/Ralb/Hsp90b1/Atp5a1/Abcg1/Psmc2/Rala/Hsp90aa1/Psmc5/Atp5j/Atp5o/Arl8b/Psmc6/Rab14/Nras/Vcp/Rap2b/Tgtp2/Eif5b/Rnf213
GO:0016818	MF	GO:0016818	hydrolase activity, acting on acid anhydrides, in phosphorus-containing anhydrides	110	0.366508	1.70243	0.00164168	0.00164168	0.052587	760	tags=55%, list=35%, signal=38%	Gbp2/Ifi47/Gbp5/Irgm1/Gbp7/Gbp4/Igtp/Gbp3/Tap1/Ran/Rab32/Tap2/Gbp9/Gna13/Gnb1/Gbp6/Tgtp1/Abcc5/Gtpbp2/Rab5c/Arl8a/Rab10/Arf6/Hspa9/Rhoa/Atp6v1g1/Rab15/Rac1/Irgm2/Rnd1/Rap2c/Adssl1/Rab9/Arhgdib/Rhog/Atp5b/Rragc/Gnaq/Eef1a1/Psmc3/Tubb4b/Gm12185/Ralb/Hsp90b1/Atp5a1/Abcg1/Psmc2/Rala/Hsp90aa1/Psmc5/Atp5j/Atp5o/Arl8b/Psmc6/Rab14/Nras/Vcp/Rap2b/Tgtp2/Eif5b/Rnf213
GO:0043269	BP	GO:0043269	regulation of ion transport	94	0.384165	1.74249	0.00167616	0.00167616	0.0534076	379	tags=34%, list=18%, signal=29%	Ccl5/Cxcl9/Lcn2/Slc31a2/Ctss/B2m/Cybb/Lgals3/Bax/Ccl2/Mif/Itgb1/Cyba/Clic4/Cd63/Slc43a2/Clic5/Tspo/Ywhae/Arl6ip1/Ubash3b/Cxcl10/Tmbim6/Klhl24/Bak1/Dtnbp1/P2rx4/Rhoa/Ctnnb1/Hvcn1/Atf4/Ptpn6
GO:0051238	BP	GO:0051238	sequestering of metal ion	4	0.863044	1.73615	0.00170184	0.00170184	0.0536844	27	tags=50%, list=1%, signal=49%	Lcn2/Ftl1
GO:0031349	BP	GO:0031349	positive regulation of defense response	82	0.393664	1.74649	0.00170687	0.00170687	0.0536844	273	tags=29%, list=13%, signal=27%	Ccl5/Gbp5/Irgm1/Zbp1/Ctss/Igtp/Ikbke/Tnip1/Lamp1/C3/Fcer1g/Ninj1/Cyba/Ifi35/Grn/Rps19/Vav1/Nmi/Pycard/Nupr1/Irf7/Ifi211/Nlrc5/Ifi207
GO:0006812	BP	GO:0006812	cation transport	137	0.351517	1.67938	0.0017116	0.0017116	0.0536844	401	tags=31%, list=19%, signal=27%	Ccl5/Cxcl9/Lcn2/Slc31a2/Itpr2/Ctss/B2m/Lgals3/Atp6v0c/Slc31a1/Slc25a37/Bax/Ccl2/Fcer1g/Itgb1/Ddit3/Atp6v0b/Cyba/Cd63/Slc43a2/Tspo/Ywhae/Slc3a2/Ubash3b/Atp6v1c1/Atp6v1a/Cxcl10/Tmbim6/Abcc5/Klhl24/Bak1/Dtnbp1/Atp6v1f/P2rx4/Slc11a1/Rhoa/Ctnnb1/Hvcn1/Atf4/Ptpn6/Nfe2l1/Atp6v1g1/Ahnak
GO:1903428	BP	GO:1903428	positive regulation of reactive oxygen species biosynthetic process	6	0.801401	1.83179	0.00178571	0.00178571	0.055719	122	tags=50%, list=6%, signal=47%	Lcn2/Sod2/Cyba
GO:0010033	BP	GO:0010033	response to organic substance	527	0.272639	1.43795	0.00180451	0.00180451	0.0560152	338	tags=22%, list=16%, signal=24%	Saa3/Ly6i/Ccl5/Cxcl9/Gbp2/Ifi47/Esd/Gbp5/Irf1/Itpr2/Psap/Capg/Irgm1/Gbp7/Gbp4/Zbp1/Wfdc21/Igtp/B2m/Gbp3/H2-Q7/Bst2/Stat1/Ikbke/Nos2/Mdm2/Fcgr4/Tnip1/Xaf1/Ly6a/Fos/Vim/Zmiz1/Gclm/Bax/Ifit2/Gdf15/Klf4/Hmox1/Ccl2/Socs1/Fam20c/Mif/Fcer1g/Cd68/Cflar/Itgb1/Ddit3/Cyba/Cd274/Tap2/Grn/Cd63/Ggh/Gbp9/Nmi/Ifit3/Fpr2/Jun/Pxn/Abr/Akr1a1/Ctsh/Tspo/Ebi3/Tnfrsf1b/Lamtor1/Cxcl16/Slc3a2/Pycard/Samhd1/Isg15/Timp2/Gb…
GO:0031640	BP	GO:0031640	killing of cells of another organism	9	0.734854	1.91125	0.00181461	0.00181461	0.0560398	225	tags=67%, list=10%, signal=60%	Cxcl9/Nos2/Lgals3/Lyz2/Rps19/Cxcl10
GO:0060760	BP	GO:0060760	positive regulation of response to cytokine stimulus	24	0.558806	1.9277	0.0018315	0.0018315	0.05609	422	tags=46%, list=20%, signal=37%	Irgm1/Zbp1/Igtp/Ikbke/Irf7/Nlrc5/Parp14/Adam17/Tbk1/Crebrf/Casp1
GO:0045597	BP	GO:0045597	positive regulation of cell differentiation	154	-0.234579	-1.66441	0.00183486	0.00183486	0.05609	234	tags=25%, list=11%, signal=24%	Hmgb2/P4hb/Myadm/Synj1/Zfp36l1/Zfp36/Ccl3/Trpv2/Ptprc/Il15/Anxa1/Cux1/Junb/Zc3h12a/Spag9/Rgcc/Trf/Nfkbid/Tmsb4x/Rhoh/Trib1/Jak2/Actr3/Btg1/Adam8/Lilrb4a/Picalm/Il1b/Ptgs2/Nlrp3/Eif5a/Socs3/Tgfb1/Ccr1/Cass4/Pim1/Il23a/Xbp1/Nfkbiz
GO:0005765	CC	GO:0005765	lysosomal membrane	55	0.439673	1.81555	0.00190476	0.00190476	0.0576416	572	tags=53%, list=27%, signal=40%	Ctsd/H2-Q7/H2-K1/Lamp1/Cd68/H2-T22/Clcn7/Grn/Cd63/Chmp2a/H2-Q6/H2-T23/Laptm4a/Arl8a/Fnip1/Npc1/H2-Q4/Scarb2/Atp6v1g1/H2-D1/Chmp3/Cln3/Gpr137b/Chmp5/Plekhm2/Slc26a11/Sppl2a/Stx7/H2-M3
GO:0098852	CC	GO:0098852	lytic vacuole membrane	55	0.439673	1.81555	0.00190476	0.00190476	0.0576416	572	tags=53%, list=27%, signal=40%	Ctsd/H2-Q7/H2-K1/Lamp1/Cd68/H2-T22/Clcn7/Grn/Cd63/Chmp2a/H2-Q6/H2-T23/Laptm4a/Arl8a/Fnip1/Npc1/H2-Q4/Scarb2/Atp6v1g1/H2-D1/Chmp3/Cln3/Gpr137b/Chmp5/Plekhm2/Slc26a11/Sppl2a/Stx7/H2-M3
GO:1903909	BP	GO:1903909	regulation of receptor clustering	4	-0.857941	-1.90947	0.00193892	0.00193892	0.058029	310	tags=100%, list=14%, signal=86%	Slc7a11/Gsn/Tgfb1
GO:1903523	BP	GO:1903523	negative regulation of blood circulation	4	-0.850489	-1.89289	0.00193892	0.00193892	0.058029	326	tags=100%, list=15%, signal=85%	Grk2/Zc3h12a/Jak2
GO:0046634	BP	GO:0046634	regulation of alpha-beta T cell activation	34	-0.400933	-1.97327	0.00194647	0.00194647	0.058029	237	tags=41%, list=11%, signal=37%	Arg2/Tarm1/Ptprc/Anxa1/Cd80/Zc3h12a/Nfkbid/Jak2/Lilrb4a/Cd44/Nlrp3/Tgfb1/Il23a/Nfkbiz
GO:0002683	BP	GO:0002683	negative regulation of immune system process	97	0.376602	1.71852	0.00199645	0.00199645	0.0591247	331	tags=35%, list=15%, signal=31%	Irf1/Bst2/Lgals3/Tap1/Tsc22d3/Hmox1/Tapbpl/Ccl2/Socs1/Mif/Fcer1g/Cd68/Cd274/Tap2/Grn/Rps19/Nmi/Id2/Abr/Smpdl3b/Ubash3b/Samhd1/Isg15/Tmbim6/Dgkz/Nlrc5/Nme2/Parp14/Ifi207/Pdcd1lg2/Spi1/Psmb4/Hspa9/Irak3
GO:0016706	MF	GO:0016706	2-oxoglutarate-dependent dioxygenase activity	8	-0.686153	-2.0518	0.00200286	0.00200286	0.0591247	281	tags=62%, list=13%, signal=55%	Kdm7a/P4hb/Egln3/Kdm6b/Tet2
GO:0043010	BP	GO:0043010	camera-type eye development	30	0.523659	1.9001	0.0020364	0.0020364	0.05961	402	tags=53%, list=19%, signal=44%	Vim/Bax/C3/Klf4/Ninj1/Clic4/Grn/Gnb1/Jun/Plaat3/Bak1/Ski/Bsg/Ctnnb1/Atf4/Rpl24
GO:0034097	BP	GO:0034097	response to cytokine	239	0.312213	1.58016	0.0020475	0.0020475	0.05961	359	tags=26%, list=17%, signal=24%	Saa3/Ccl5/Cxcl9/Gbp2/Ifi47/Gbp5/Irf1/Capg/Irgm1/Gbp7/Gbp4/Zbp1/Wfdc21/Igtp/Gbp3/H2-Q7/Bst2/Stat1/Ikbke/Nos2/Xaf1/Vim/Gclm/Ifit2/Klf4/Ccl2/Socs1/Fcer1g/Cd274/Gbp9/Nmi/Ifit3/Ebi3/Cxcl16/Pycard/Samhd1/Isg15/Timp2/Gbp6/Cxcl10/Tgtp1/Irf7/Ncl/Ifi211/Nlrc5/Mkrn1/Zfp36l2/Parp14/Ifi207/Il15ra/Ifnar2/Rps2/Spi1/Eno1/Ifi209/Slc11a1/Irak3/Cdc34/Bcl2l1/Rhoa/Ctnnb1
GO:1905369	CC	GO:1905369	endopeptidase complex	46	0.466621	1.8626	0.00206261	0.00206261	0.05961	807	tags=74%, list=38%, signal=47%	Psmb8/F10/Psmb10/Psmb9/Psme1/C3/Psmb5/Psma5/Psmb6/Psma7/Psma2/Psmd7/Psma4/Psmb4/Psma3/Psmd4/Psmd8/Casp1/Psma6/Psmc3/Psma1/Casp7/Psmc2/Psmc5/Psmb1/Adrm1/Psmc6/Psmb3/Psmd10/Vcp/Psmd2/Psmd12/Psmd11/Casp8
GO:0071900	BP	GO:0071900	regulation of protein serine/threonine kinase activity	62	-0.301854	-1.75237	0.00206612	0.00206612	0.05961	370	tags=42%, list=17%, signal=36%	Map4k2/Ksr1/Tnfaip3/Traf6/App/Dnaja1/Sesn2/Dusp16/Marcks/Ddx3x/Rasip1/Ptprj/Ptprc/Cdkn1a/Kras/Rgcc/Actb/Ccng2/Trib1/Ptpn1/Sorl1/Adam8/Il1b/Tgfb1/Thbs1/Pim1
GO:0071222	BP	GO:0071222	cellular response to lipopolysaccharide	72	0.404629	1.75682	0.00207326	0.00207326	0.05961	241	tags=31%, list=11%, signal=28%	Ccl5/Cxcl9/Gbp2/Irgm1/Igtp/B2m/Stat1/Nos2/Fcgr4/Tnip1/Vim/Ccl2/Mif/Cd68/Cd274/Tnfrsf1b/Cxcl16/Pycard/Gbp6/Cxcl10/Ncl/Mtdh
GO:0019774	CC	GO:0019774	proteasome core complex, beta-subunit complex	10	0.712946	1.91531	0.00207869	0.00207869	0.05961	311	tags=60%, list=14%, signal=52%	Psmb8/Psmb10/Psmb9/Psmb5/Psmb6/Psmb4
GO:0060147	BP	GO:0060147	regulation of post-transcriptional gene silencing	10	-0.633184	-2.06755	0.00214264	0.00214264	0.0605784	227	tags=50%, list=11%, signal=45%	Ddx5/Zfp36/Zc3h12a/Tgfb1/Nfkb1
GO:0060966	BP	GO:0060966	regulation of gene silencing by RNA	10	-0.633184	-2.06755	0.00214264	0.00214264	0.0605784	227	tags=50%, list=11%, signal=45%	Ddx5/Zfp36/Zc3h12a/Tgfb1/Nfkb1
GO:1900368	BP	GO:1900368	regulation of post-transcriptional gene silencing by RNA	10	-0.633184	-2.06755	0.00214264	0.00214264	0.0605784	227	tags=50%, list=11%, signal=45%	Ddx5/Zfp36/Zc3h12a/Tgfb1/Nfkb1
GO:0034116	BP	GO:0034116	positive regulation of heterotypic cell-cell adhesion	4	-0.843037	-1.8763	0.00218129	0.00218129	0.061383	342	tags=100%, list=16%, signal=84%	Flot1/Il1b/Cd44
GO:0051928	BP	GO:0051928	positive regulation of calcium ion transport	17	0.617722	1.94222	0.00219871	0.00219871	0.0615854	312	tags=53%, list=15%, signal=46%	Ccl5/Cxcl9/Lgals3/Bax/Ccl2/Tspo/Cxcl10/Bak1/P2rx4
GO:1905368	CC	GO:1905368	peptidase complex	51	0.445464	1.81652	0.00226866	0.00226866	0.0632504	807	tags=71%, list=38%, signal=45%	Psmb8/F10/Psmb10/Psmb9/Psme1/C3/Psmb5/Psma5/Psmb6/Psma7/Psma2/Psmd7/Psma4/Psmb4/Psma3/Psmd4/Psmd8/Casp1/Psma6/Psmc3/Psma1/Casp7/Psmc2/Psmc5/Psmb1/Adrm1/Psmc6/Psmb3/Psmd10/Vcp/Spcs2/Psmd2/Taf10/Psmd12/Psmd11/Casp8
GO:0002292	BP	GO:0002292	T cell differentiation involved in immune response	19	-0.504427	-2.07051	0.00228833	0.00228833	0.0633794	243	tags=53%, list=11%, signal=47%	Clec4d/Atp7a/Anxa1/Zc3h12a/Nfkbid/Nlrp3/Tgfb1/Fgl2/Il23a/Nfkbiz
GO:0097577	BP	GO:0097577	sequestering of iron ion	3	0.907305	1.67127	0.00230252	0.00230252	0.0633794	27	tags=67%, list=1%, signal=66%	Lcn2/Ftl1
GO:0051289	BP	GO:0051289	protein homotetramerization	8	0.752307	1.88322	0.00230486	0.00230486	0.0633794	209	tags=50%, list=10%, signal=45%	Gbp5/B2m/Sod2/Samhd1
GO:0055076	BP	GO:0055076	transition metal ion homeostasis	27	0.538801	1.90904	0.00232919	0.00232919	0.0637575	330	tags=44%, list=15%, signal=38%	Lcn2/Slc31a2/Ftl1/B2m/Sod2/Slc31a1/Hmox1/Fbxl5/Frrs1/Atp6v1a/Hmox2/Slc11a1
GO:0045621	BP	GO:0045621	positive regulation of lymphocyte differentiation	31	-0.407235	-1.95558	0.00234632	0.00234632	0.0639356	186	tags=39%, list=9%, signal=36%	Ptprc/Il15/Anxa1/Nfkbid/Rhoh/Adam8/Lilrb4a/Nlrp3/Tgfb1/Il23a/Xbp1/Nfkbiz
GO:0045600	BP	GO:0045600	positive regulation of fat cell differentiation	13	-0.593435	-2.12771	0.00237288	0.00237288	0.0641702	454	tags=77%, list=21%, signal=61%	Crebl2/Sav1/Cebpb/Noct/Zfp36l1/Zfp36/Zc3h12a/Ptgs2/Pim1/Xbp1
GO:0001912	BP	GO:0001912	positive regulation of leukocyte mediated cytotoxicity	23	0.564713	1.92441	0.00237624	0.00237624	0.0641702	318	tags=57%, list=15%, signal=49%	B2m/H2-Q7/H2-K1/Pnp/Lamp1/Ccl2/H2-T22/Tap2/Vav1/H2-Q6/H2-T23/Spi1/H2-Q4
GO:0050851	BP	GO:0050851	antigen receptor-mediated signaling pathway	34	-0.386219	-1.90085	0.00243309	0.00243309	0.0654122	354	tags=47%, list=16%, signal=40%	Ptpn2/Traf6/Malt1/Txk/Themis2/Ptprj/Ptprc/Lcp2/Zc3h12a/Tec/Nfkbid/Lilrb4a/Bcl2a1d/Pde4b/Nfkbiz/Wnk1
GO:0043549	BP	GO:0043549	regulation of kinase activity	118	-0.237007	-1.60471	0.00247219	0.00247219	0.0661679	370	tags=33%, list=17%, signal=29%	Map4k2/Ksr1/Tnfaip3/Ptpn2/Traf6/App/Malt1/Dnaja1/Sesn2/Egr1/Dusp16/Marcks/Map2k3/Ddx3x/Rasip1/Traf4/Ptprj/Ptprc/Cdkn1a/Kras/Rgcc/Actb/Zfp622/Ccng2/Trib1/Ptpn1/Jak2/Sorl1/C5ar1/Adam8/Lilrb4a/Hbegf/Il1b/Tgfb1/Thbs1/Cass4/Pim1/Il23a/Wnk1
GO:0002684	BP	GO:0002684	positive regulation of immune system process	200	0.322989	1.60951	0.00248808	0.00248808	0.0662985	411	tags=32%, list=19%, signal=29%	Ccl5/Gbp5/Irf1/Irgm1/Zbp1/Igtp/B2m/H2-Q7/Ikbke/Lgals3/H2-K1/Pnp/Lamp1/Fos/Bst1/Zmiz1/Bax/C3/Hmox1/Ccl2/Socs1/Mif/Fcer1g/Ninj1/H2-T22/Cd274/Tap2/Ifi35/Rps19/Vav1/Nmi/Fpr2/Id2/Cfb/Jun/Pycard/Fpr1/H2-Q6/Cxcl10/Irf7/Dgkz/Ifi211/Lacc1/Nlrc5/H2-T23/Ifi207/Pdcd1lg2/Il15ra/Spi1/P2rx4/Ccdc88b/H2-Q4/Ddx60/Ifi209/Slc11a1/Irak3/Klhl6/Rhoa/Trim30a/Adam17/Ptpn6/Fyb/Tbk1/Rac1/Calr
GO:0043405	BP	GO:0043405	regulation of MAP kinase activity	36	-0.387271	-1.941	0.0025113	0.0025113	0.0663637	393	tags=53%, list=18%, signal=44%	Dusp1/Tlr4/Map3k5/Map4k2/Ksr1/Traf6/App/Dnaja1/Dusp16/Ptprj/Ptprc/Kras/Trib1/Ptpn1/Sorl1/Adam8/Il1b/Tgfb1/Thbs1
GO:0007155	BP	GO:0007155	cell adhesion	186	-0.299428	-2.18309	0.00251256	0.00251256	0.0663637	459	tags=46%, list=21%, signal=40%	Dusp1/Sell/Alox5/Fndc3a/Ppp3ca/Cd9/Cdk5r1/Tnfsf14/Il4ra/Hlx/Olr1/Cyld/Cebpb/Ptafr/Cd177/Adgre5/Zfp608/Adam19/Tnfaip3/Ptpn2/Bcl2l11/Atp2c1/Selenok/Traf6/Gcnt2/Selplg/Ripor2/Tgm2/App/Malt1/Tnfaip6/Itga4/Flot1/Slc7a11/Sirpb1b/Marcks/Arg2/Emilin2/P4hb/Sirpb1c/Myadm/Zfp36l1/Ptprj/Tarm1/Ptprc/Il1rap/Cd33/Il15/Anxa1/Cd80/Nfat5/Zc3h12a/Gm5150/Gm9733/Rgcc/Nfkbid/Rhoh/Coro1a/Jak2/Csf3r/Emb/Adam8/Lilrb4a/Gs…
GO:0003823	MF	GO:0003823	antigen binding	21	0.579886	1.92478	0.00254317	0.00254317	0.0667527	318	tags=52%, list=15%, signal=45%	Psap/H2-Q7/Tapbp/H2-K1/Tap1/Tapbpl/H2-T22/Tap2/H2-Q6/H2-T23/H2-Q4
GO:0005783	CC	GO:0005783	endoplasmic reticulum	267	0.300856	1.53599	0.00254946	0.00254946	0.0667527	772	tags=49%, list=36%, signal=36%	Chil3/Ifi47/Itpr2/Irgm1/F10/Npc2/Igtp/B2m/H2-Q7/Chil1/Tapbp/H2-K1/Tap1/Ctsz/Fos/Bax/Ifit2/Hmox1/Tapbpl/Ccl2/Rab32/H2-T22/Cyba/Lyz2/Tap2/Grn/Card19/Sgpl1/Tspo/1600014C10Rik/Plaat3/Arl6ip1/Rrbp1/Pycard/H2-Q6/Tmbim6/Tgtp1/Sqstm1/Psenen/Mtdh/Canx/Lacc1/Agtrap/Rps28/H2-T23/Bak1/Ubxn1/Rps26/Osbpl3/Hmox2/Dtnbp1/Derl1/Rab10/Ccdc88b/Cyp4v3/Npc1/H2-Q4/Mcfd2/Cnih4/Bsg/Gabarap/Bcl2l1/Rpl18/Rpl13/Rps8/Nfe2l1/…
GO:0030670	CC	GO:0030670	phagocytic vesicle membrane	12	0.685283	1.94555	0.00258546	0.00258546	0.0669909	78	tags=50%, list=4%, signal=48%	B2m/H2-Q7/Tapbp/H2-K1/Lamp1/Tap1
GO:0071216	BP	GO:0071216	cellular response to biotic stimulus	80	0.386276	1.70553	0.00262767	0.00262767	0.0669909	241	tags=29%, list=11%, signal=27%	Ccl5/Cxcl9/Gbp2/Irgm1/Igtp/B2m/Stat1/Nos2/Fcgr4/Tnip1/Vim/Ccl2/Mif/Cd68/Ddit3/Cd274/Tnfrsf1b/Cxcl16/Pycard/Gbp6/Cxcl10/Ncl/Mtdh
GO:0007167	BP	GO:0007167	enzyme linked receptor protein signaling pathway	124	-0.23936	-1.6353	0.00262812	0.00262812	0.0669909	361	tags=32%, list=17%, signal=28%	Sla/Ptpn2/Gcnt2/Mapkapk2/Chst11/Inhba/Tnfaip6/Arf4/Id1/Hif1a/Egr1/Marcks/Pdcd4/Ddx5/Sub1/Ptprj/Ptpn12/Mmp9/Lcp2/Furin/Hspa5/Trf/Lrg1/F3/Ptpn1/Jak2/Tiparp/Rabgef1/Sorl1/Csrnp1/Hbegf/Il1b/Zyx/Socs3/Tgfb1/Thbs1/Cass4/Nr4a3/Xbp1/Plaur
GO:0042592	BP	GO:0042592	homeostatic process	276	0.300084	1.53473	0.00264766	0.00264766	0.0669909	390	tags=28%, list=18%, signal=26%	Ccl5/Cxcl9/Lcn2/Slc31a2/Itpr2/Prdx5/Ftl1/Npc2/Ctss/B2m/Sod2/Stat1/Prdx1/Atp6v0c/Fcgr4/Slc31a1/Dock10/Tsc22d3/Bax/Klf4/Hmox1/Fbxl5/Ccl2/Mif/Fcer1g/Itgb1/Ddit3/Cyba/Clic4/Grn/Rps19/Klf13/Fpr2/Txn1/Id2/Mafg/Gna13/Gnb1/Ubb/Ctsh/Frrs1/Tspo/Lamtor1/Ywhae/1600014C10Rik/Ubash3b/Isg15/Fpr1/Atp6v1a/Cxcl10/Tmbim6/Sqstm1/Tpp1/Hk3/Lacc1/Bak1/Alas1/Cebpg/Hmox2/Rps17/Hexb/Spi1/P2rx4/Npc1/Usf2/Hspa9/Slc11a1/Bsg/…
GO:0097164	BP	GO:0097164	ammonium ion metabolic process	4	-0.827201	-1.84106	0.00266602	0.00266602	0.0669909	376	tags=100%, list=17%, signal=83%	Atp7a/Gch1/Hdc
GO:0010565	BP	GO:0010565	regulation of cellular ketone metabolic process	19	-0.48767	-2.00172	0.00266972	0.00266972	0.0669909	276	tags=47%, list=13%, signal=42%	Egr1/Slc7a11/Anxa1/Elovl5/Dgat1/Il1b/Ptgs2/Nr4a3/Gk
GO:0098655	BP	GO:0098655	cation transmembrane transport	95	0.374758	1.70277	0.00267648	0.00267648	0.0669909	244	tags=25%, list=11%, signal=23%	Cxcl9/Lcn2/Slc31a2/Itpr2/Ctss/Atp6v0c/Slc31a1/Slc25a37/Bax/Ccl2/Itgb1/Ddit3/Atp6v0b/Cyba/Cd63/Slc43a2/Ywhae/Slc3a2/Ubash3b/Atp6v1c1/Atp6v1a/Cxcl10/Abcc5/Klhl24
GO:0005770	CC	GO:0005770	late endosome	61	0.418357	1.76077	0.0027027	0.0027027	0.0669909	467	tags=39%, list=22%, signal=32%	Slc31a2/Psap/Irgm1/Ctss/Bst2/Slc31a1/Lamp1/Cd68/Ddit3/Grn/Cd63/Mreg/Lamtor1/Chmp2a/Laptm4a/Derl1/Slc11a1/Vps35/Igf2r/Lamtor5/Rab9/Chmp3/Cln3/Chmp5
GO:0060148	BP	GO:0060148	positive regulation of post-transcriptional gene silencing	7	-0.696271	-1.96856	0.00273373	0.00273373	0.0669909	227	tags=57%, list=11%, signal=51%	Ddx5/Zfp36/Tgfb1/Nfkb1
GO:1900370	BP	GO:1900370	positive regulation of post-transcriptional gene silencing by RNA	7	-0.696271	-1.96856	0.00273373	0.00273373	0.0669909	227	tags=57%, list=11%, signal=51%	Ddx5/Zfp36/Tgfb1/Nfkb1
GO:2000637	BP	GO:2000637	positive regulation of miRNA-mediated gene silencing	7	-0.696271	-1.96856	0.00273373	0.00273373	0.0669909	227	tags=57%, list=11%, signal=51%	Ddx5/Zfp36/Tgfb1/Nfkb1
GO:0030217	BP	GO:0030217	T cell differentiation	63	-0.302507	-1.76798	0.00274725	0.00274725	0.0669909	202	tags=30%, list=9%, signal=28%	Zfp36l1/Atp7a/Ptprc/Il15/Anxa1/Zc3h12a/Nfkbid/Rhoh/Adam8/Lilrb4a/Il1b/Bcl2a1d/Cd44/Nlrp3/Tgfb1/Fgl2/Il23a/Xbp1/Nfkbiz
GO:0072567	BP	GO:0072567	chemokine (C-X-C motif) ligand 2 production	6	0.792792	1.81212	0.00275974	0.00275974	0.0669909	107	tags=50%, list=5%, signal=48%	Ccl5/Klf4/Mif
GO:2000341	BP	GO:2000341	regulation of chemokine (C-X-C motif) ligand 2 production	6	0.792792	1.81212	0.00275974	0.00275974	0.0669909	107	tags=50%, list=5%, signal=48%	Ccl5/Klf4/Mif
GO:1901565	BP	GO:1901565	organonitrogen compound catabolic process	242	0.31062	1.57312	0.00276583	0.00276583	0.0669909	415	tags=29%, list=19%, signal=26%	Psme2/Chil3/Ctsb/Psmb8/Psap/Ctsd/Psmb10/Ctss/Psmb9/Chil1/Psme1/Nos2/Pnp/Gns/Mdm2/Ctsz/Ube2l6/Hmox1/Fbxl5/Ddit3/Psmb5/Blvrb/Grn/Znrf1/Psma5/Amdhd2/Ubb/Sgpl1/Psmb6/Upp1/Dtx3l/Psma7/Ctsh/Tnfrsf1b/Smpdl3b/Psma2/Samhd1/Nupr1/Isg15/Chmp2a/Timp2/Msn/Tpp1/Canx/Gla/Psmd7/Ubxn1/Hmox2/Derl1/Psma4/Hexb/Psmb4/Herc6/Irak3/Psma3/Usp18/Sumo2/Cdc34/Gabarap/Psmd4/Vps35/Ctnnb1/Trim30a/Psmd8/Nfe2l1/Pnpla7/Calr/Crebr…
GO:0030194	BP	GO:0030194	positive regulation of blood coagulation	5	-0.779052	-1.90591	0.00280112	0.00280112	0.0669909	265	tags=80%, list=12%, signal=70%	Nfe2l2/Emilin2/Thbs1/S100a9
GO:1900048	BP	GO:1900048	positive regulation of hemostasis	5	-0.779052	-1.90591	0.00280112	0.00280112	0.0669909	265	tags=80%, list=12%, signal=70%	Nfe2l2/Emilin2/Thbs1/S100a9
GO:0061135	MF	GO:0061135	endopeptidase regulator activity	29	0.518355	1.8673	0.00281042	0.00281042	0.0669909	95	tags=28%, list=4%, signal=27%	Cstb/Psme2/Prdx5/Wfdc21/Psme1/Bst2/C3/Wfdc17
GO:0050731	BP	GO:0050731	positive regulation of peptidyl-tyrosine phosphorylation	31	-0.40346	-1.93745	0.00281558	0.00281558	0.0669909	205	tags=45%, list=10%, signal=41%	Ehd4/Ptprj/Ptprc/Il15/Cd80/Tec/Osm/Ptpn1/Jak2/Hbegf/Cd44/Tgfb1/Cass4/Il23a
GO:0016787	MF	GO:0016787	hydrolase activity	326	0.290323	1.50056	0.00283	0.00283	0.0669909	483	tags=28%, list=22%, signal=26%	Ccl5/Gbp2/Chil3/Ctsb/Psmb8/Ifi47/Esd/Gbp5/Irgm1/F10/Ctsd/Gbp7/Psmb10/Aoah/Gbp4/Ctss/Igtp/Psmb9/Gbp3/Gns/Gde1/Tap1/Ctsz/Bst1/Hmox1/Pgam1/Ran/Cflar/Rab32/Psmb5/Lyz2/Tap2/Ggh/Gbp9/Gna13/Cfb/Gnb1/Amdhd2/Cpd/Psmb6/Ctsh/Plaat3/Smpdl3b/Pycard/Ubash3b/Samhd1/Fuca2/Gbp6/Tgtp1/Abcc5/Tpp1/Lacc1/Gtpbp2/Gla/Psmd7/Rab5c/Arl8a/Psma4/Rab10/Hexb/Trir/Psmb4/Arf6/Hspa9/Usp18/Aars/Tns3/Rhoa/Pfkfb3/Adam17/Ptpn6/Atp6v…
GO:0002583	BP	GO:0002583	regulation of antigen processing and presentation of peptide antigen	3	0.905493	1.66793	0.00283386	0.00283386	0.0669909	206	tags=100%, list=10%, signal=91%	Tapbpl/Tap2/Pycard
GO:0031347	BP	GO:0031347	regulation of defense response	160	0.333759	1.62501	0.00284091	0.00284091	0.0669909	273	tags=25%, list=13%, signal=24%	Ccl5/Gbp5/Irf1/Irgm1/Aoah/Gbp4/Zbp1/Ctss/Igtp/Stat1/Ikbke/Tnip1/Lamp1/Tap1/Bst1/C3/Socs1/Fcer1g/Ninj1/Cyba/Tap2/Ifi35/Grn/Rps19/Vav1/Nmi/Abr/Dtx3l/Tnfrsf1b/Smpdl3b/Pycard/Samhd1/Nupr1/Isg15/Irf7/Ifi211/Lacc1/Nlrc5/Parp14/Ifi207
GO:0043548	MF	GO:0043548	phosphatidylinositol 3-kinase binding	11	-0.603486	-2.04138	0.00285987	0.00285987	0.0669909	432	tags=73%, list=20%, signal=58%	Tlr4/Igf1r/Pik3ap1/Hcst/Coro1a/Jak2/Gsn/Xbp1
GO:0015267	MF	GO:0015267	channel activity	25	0.54394	1.89219	0.00287169	0.00287169	0.0669909	769	tags=80%, list=36%, signal=52%	Itpr2/Calhm6/Cybb/Bax/Clcn7/Clic4/Clic5/Vdac2/Atp6v1a/P2rx4/Hvcn1/Atp5k/Atp5b/Trpm7/Atp5a1/Gsdmd/Atp5j/Atp5o/Atp5g1/Vdac3
GO:0022803	MF	GO:0022803	passive transmembrane transporter activity	25	0.54394	1.89219	0.00287169	0.00287169	0.0669909	769	tags=80%, list=36%, signal=52%	Itpr2/Calhm6/Cybb/Bax/Clcn7/Clic4/Clic5/Vdac2/Atp6v1a/P2rx4/Hvcn1/Atp5k/Atp5b/Trpm7/Atp5a1/Gsdmd/Atp5j/Atp5o/Atp5g1/Vdac3
GO:0071219	BP	GO:0071219	cellular response to molecule of bacterial origin	74	0.397453	1.73149	0.00287389	0.00287389	0.0669909	241	tags=30%, list=11%, signal=27%	Ccl5/Cxcl9/Gbp2/Irgm1/Igtp/B2m/Stat1/Nos2/Fcgr4/Tnip1/Vim/Ccl2/Mif/Cd68/Cd274/Tnfrsf1b/Cxcl16/Pycard/Gbp6/Cxcl10/Ncl/Mtdh
GO:0002293	BP	GO:0002293	alpha-beta T cell differentiation involved in immune response	16	-0.528009	-2.04036	0.0028996	0.0028996	0.0669909	195	tags=69%, list=9%, signal=63%	Il4ra/Hlx/Malt1/Atp7a/Anxa1/Zc3h12a/Nfkbid/Nlrp3/Tgfb1/Il23a/Nfkbiz
GO:0002294	BP	GO:0002294	CD4-positive, alpha-beta T cell differentiation involved in immune response	16	-0.528009	-2.04036	0.0028996	0.0028996	0.0669909	195	tags=69%, list=9%, signal=63%	Il4ra/Hlx/Malt1/Atp7a/Anxa1/Zc3h12a/Nfkbid/Nlrp3/Tgfb1/Il23a/Nfkbiz
GO:0042093	BP	GO:0042093	T-helper cell differentiation	16	-0.528009	-2.04036	0.0028996	0.0028996	0.0669909	195	tags=69%, list=9%, signal=63%	Il4ra/Hlx/Malt1/Atp7a/Anxa1/Zc3h12a/Nfkbid/Nlrp3/Tgfb1/Il23a/Nfkbiz
GO:0090303	BP	GO:0090303	positive regulation of wound healing	16	-0.524955	-2.02856	0.0028996	0.0028996	0.0669909	265	tags=50%, list=12%, signal=44%	Nfe2l2/Emilin2/Anxa1/Hbegf/Actg1/Thbs1/Xbp1/S100a9
GO:0030001	BP	GO:0030001	metal ion transport	93	0.375386	1.70025	0.00290341	0.00290341	0.0669909	379	tags=31%, list=18%, signal=27%	Ccl5/Cxcl9/Lcn2/Slc31a2/Itpr2/B2m/Lgals3/Slc31a1/Slc25a37/Bax/Ccl2/Itgb1/Ddit3/Cyba/Cd63/Tspo/Ywhae/Ubash3b/Cxcl10/Tmbim6/Abcc5/Klhl24/Bak1/P2rx4/Slc11a1/Rhoa/Ctnnb1/Atf4/Ptpn6
GO:1901575	BP	GO:1901575	organic substance catabolic process	353	0.284038	1.47473	0.00292339	0.00292339	0.0671944	416	tags=26%, list=19%, signal=25%	Psme2/Chil3/Ctsb/Psmb8/Esd/Psap/Ctsd/Psmb10/Aoah/Ctss/Psmb9/Chil1/Psme1/Ikbke/Nos2/Pnp/Gns/Mdm2/Ctsz/Ube2l6/Vim/Bax/Hmox1/Fbxl5/Pgam1/Ddit3/Psmb5/Blvrb/Grn/Znrf1/Psma5/Amdhd2/Idnk/Ubb/Sgpl1/Psmb6/Upp1/Dtx3l/Psma7/Akr1a1/Ctsh/Tnfrsf1b/Polr2g/Plaat3/Smpdl3b/Psma2/Samhd1/Nupr1/Isg15/Chmp2a/Timp2/Fuca2/Msn/Tpp1/Canx/Hk3/Gtpbp2/Gla/Tpi1/Zfp36l2/Psmd7/Ubxn1/Hmox2/Derl1/Psma4/Hexb/Trir/Psmb4/Herc6/Eno1/…
GO:0050863	BP	GO:0050863	regulation of T cell activation	71	-0.290033	-1.74711	0.00299177	0.00299177	0.0681671	193	tags=52%, list=9%, signal=49%	Tnfsf14/Prdm1/Il4ra/Hlx/Cyld/Cebpb/Zfp608/Ptpn2/Selenok/Traf6/Ripor2/Malt1/Sirpb1b/Arg2/Sirpb1c/Tarm1/Ptprc/Il15/Anxa1/Cd80/Zc3h12a/Gm5150/Gm9733/Nfkbid/Rhoh/Coro1a/Jak2/Adam8/Lilrb4a/Il1b/Cd44/Nlrp3/Tgfb1/Fgl2/Il23a/Xbp1/Nfkbiz
GO:1902105	BP	GO:1902105	regulation of leukocyte differentiation	71	-0.281113	-1.69338	0.00299177	0.00299177	0.0681671	202	tags=28%, list=9%, signal=26%	Zfp36l1/Ccl3/Ptprc/Il15/Anxa1/Zc3h12a/Nfkbid/Rhoh/Trib1/Adam8/Lilrb4a/Cd44/Nlrp3/Pglyrp1/Tgfb1/Ccr1/Fgl2/Il23a/Xbp1/Nfkbiz
GO:0009264	BP	GO:0009264	deoxyribonucleotide catabolic process	3	0.904097	1.66536	0.00301098	0.00301098	0.0681671	209	tags=100%, list=10%, signal=90%	Pnp/Upp1/Samhd1
GO:0046386	BP	GO:0046386	deoxyribose phosphate catabolic process	3	0.904097	1.66536	0.00301098	0.00301098	0.0681671	209	tags=100%, list=10%, signal=90%	Pnp/Upp1/Samhd1
GO:0048878	BP	GO:0048878	chemical homeostasis	171	0.326382	1.60019	0.00303443	0.00303443	0.0684406	330	tags=26%, list=15%, signal=24%	Ccl5/Cxcl9/Lcn2/Slc31a2/Itpr2/Ftl1/Npc2/B2m/Sod2/Stat1/Atp6v0c/Slc31a1/Bax/Klf4/Hmox1/Fbxl5/Ccl2/Ddit3/Cyba/Clic4/Grn/Fpr2/Mafg/Gna13/Gnb1/Ctsh/Frrs1/Tspo/Lamtor1/Ywhae/1600014C10Rik/Ubash3b/Fpr1/Atp6v1a/Cxcl10/Tmbim6/Hk3/Lacc1/Bak1/Hmox2/Hexb/P2rx4/Npc1/Usf2/Slc11a1
GO:0043270	BP	GO:0043270	positive regulation of ion transport	42	0.471253	1.84876	0.00306072	0.00306072	0.0687761	312	tags=36%, list=15%, signal=31%	Ccl5/Cxcl9/Lcn2/Ctss/Lgals3/Bax/Ccl2/Mif/Itgb1/Tspo/Arl6ip1/Cxcl10/Bak1/Dtnbp1/P2rx4
GO:0050931	BP	GO:0050931	pigment cell differentiation	6	0.789615	1.80486	0.00308442	0.00308442	0.0690508	156	tags=67%, list=7%, signal=62%	Sod2/Rab32/Cd63/Mreg
GO:0060142	BP	GO:0060142	regulation of syncytium formation by plasma membrane fusion	12	0.67628	1.91999	0.00330365	0.00330365	0.0736849	225	tags=42%, list=10%, signal=38%	Cxcl9/Stat1/Gdf15/Cflar/Cxcl10
GO:0045859	BP	GO:0045859	regulation of protein kinase activity	105	-0.251922	-1.64567	0.00332963	0.00332963	0.0739904	370	tags=35%, list=17%, signal=31%	Map4k2/Ksr1/Tnfaip3/Ptpn2/Traf6/App/Malt1/Dnaja1/Sesn2/Egr1/Dusp16/Marcks/Map2k3/Ddx3x/Rasip1/Traf4/Ptprj/Ptprc/Cdkn1a/Kras/Rgcc/Actb/Ccng2/Trib1/Ptpn1/Jak2/Sorl1/C5ar1/Adam8/Lilrb4a/Hbegf/Il1b/Tgfb1/Thbs1/Cass4/Pim1/Il23a
GO:0032634	BP	GO:0032634	interleukin-5 production	4	-0.821919	-1.8293	0.00339312	0.00339312	0.0745756	181	tags=75%, list=8%, signal=69%	Il1rap/Lilrb4a/Nlrp3
GO:0032674	BP	GO:0032674	regulation of interleukin-5 production	4	-0.821919	-1.8293	0.00339312	0.00339312	0.0745756	181	tags=75%, list=8%, signal=69%	Il1rap/Lilrb4a/Nlrp3
GO:0032885	BP	GO:0032885	regulation of polysaccharide biosynthetic process	4	-0.820265	-1.82562	0.00339312	0.00339312	0.0745756	163	tags=75%, list=8%, signal=69%	Ppp1r3d/Tgfb1/Nfkb1
GO:0045582	BP	GO:0045582	positive regulation of T cell differentiation	26	-0.430939	-1.96094	0.00344828	0.00344828	0.0755123	186	tags=42%, list=9%, signal=39%	Ptprc/Anxa1/Nfkbid/Rhoh/Adam8/Lilrb4a/Nlrp3/Tgfb1/Il23a/Xbp1/Nfkbiz
GO:0015075	MF	GO:0015075	ion transmembrane transporter activity	69	0.398685	1.71739	0.00347907	0.00347907	0.0759105	510	tags=42%, list=24%, signal=33%	Itpr2/Calhm6/Cybb/Atp6v0c/Slc31a1/Slc25a37/Atp6v0b/Clcn7/Clic4/Clic5/Lasp1/Vdac2/Slc3a2/Atp6v1c1/Atp6v1a/Cox7a2/Abcc5/Uqcrq/Atp6v1f/P2rx4/Slc11a1/Hvcn1/Atp5k/Atp6v1g1/Cox7b/Atp5b/Anxa5/Cox5a/Slc26a11
GO:0043406	BP	GO:0043406	positive regulation of MAP kinase activity	20	-0.473806	-1.98419	0.00351425	0.00351425	0.0761529	432	tags=60%, list=20%, signal=48%	Tlr4/Map3k5/Map4k2/Traf6/App/Ptprc/Kras/Ptpn1/Adam8/Il1b/Tgfb1/Thbs1
GO:0009056	BP	GO:0009056	catabolic process	430	0.275982	1.44516	0.00351547	0.00351547	0.0761529	490	tags=29%, list=23%, signal=28%	Psme2/Chil3/Ctsb/Psmb8/Esd/Psap/Irgm1/Prdx5/Ctsd/Psmb10/Aoah/Ctss/Igtp/Psmb9/Chil1/Psme1/Ikbke/Nos2/Pnp/Gns/Mdm2/Prdx1/Ctsz/Ube2l6/Vim/Bax/Hmox1/Fbxl5/Pgam1/Trim30c/Itgb1/Ddit3/Psmb5/Blvrb/Grn/Znrf1/Psma5/Amdhd2/Idnk/Ubb/Sgpl1/Psmb6/Upp1/Dtx3l/Psma7/Akr1a1/Ctsh/Tspo/Tnfrsf1b/Polr2g/1600014C10Rik/Plaat3/Smpdl3b/Pycard/Psma2/Samhd1/Nupr1/Isg15/Chmp2a/Timp2/Fuca2/Tmbim6/Sqstm1/Msn/Tpp1/Mtdh/Canx/Hk3…
GO:0002252	BP	GO:0002252	immune effector process	130	0.342774	1.62787	0.00354953	0.00354953	0.0766153	331	tags=31%, list=15%, signal=28%	Irf1/B2m/H2-Q7/Bst2/Lgals3/H2-K1/Pnp/Prdx1/Lamp1/Dock10/Tap1/C3/Hmox1/Ccl2/Mif/Fcer1g/H2-T22/Tap2/Ifi35/Grn/Rps19/Vav1/Nmi/Cfb/Abr/Ctsh/Tnfrsf1b/Pycard/H2-Q6/Tmbim6/Irf7/Lacc1/H2-T23/Cebpg/Pou2f2/Spi1/H2-Q4/Ddx60/Slc11a1/Irak3
GO:0098796	CC	GO:0098796	membrane protein complex	210	0.315405	1.57896	0.00361869	0.00361869	0.0778291	588	tags=40%, list=27%, signal=32%	AA467197/B2m/H2-Q7/Cybb/Tapbp/H2-K1/Atp6v0c/Fcgr4/Tap1/Bax/Socs1/Fcer1g/Cflar/Itgb1/Atp6v0b/H2-T22/Cyba/Clcn7/Clic4/Tap2/Stxbp5/Ncf4/Gna13/Gnb1/Clic5/Syne1/Gng12/Vdac2/Lamtor1/Slc3a2/Arl6ip1/Clta/Atp6v1c1/Chmp2a/Atp6v1a/H2-Q6/Cox7a2/Psenen/Atp6v1d/Uqcrq/H2-T23/Bak1/Ubxn1/Derl1/Atp6v1f/H2-Q4/Vps35/Ctnnb1/Igf2r/Ndufb9/Atp5k/Ptpn6/Atp6v1g1/Ahnak/Calr/Tmed10/Ly96/Lamtor5/H2-D1/Uqcr10/Grb2/Cox5b/Atp6v…
GO:0002428	BP	GO:0002428	antigen processing and presentation of peptide antigen via MHC class Ib	11	0.683695	1.892	0.00364697	0.00364697	0.0781582	318	tags=73%, list=15%, signal=62%	B2m/H2-Q7/H2-K1/H2-T22/Tap2/H2-Q6/H2-T23/H2-Q4
GO:0002287	BP	GO:0002287	alpha-beta T cell activation involved in immune response	17	-0.503698	-1.98056	0.00366972	0.00366972	0.0783669	195	tags=47%, list=9%, signal=43%	Atp7a/Anxa1/Zc3h12a/Nfkbid/Nlrp3/Tgfb1/Il23a/Nfkbiz
GO:0004497	MF	GO:0004497	monooxygenase activity	4	0.854681	1.71933	0.00374404	0.00374404	0.0796715	316	tags=100%, list=15%, signal=85%	Nos2/Hmox1/Hmox2/Cyp4v3
GO:0060330	BP	GO:0060330	regulation of response to interferon-gamma	9	0.71616	1.86263	0.00378043	0.00378043	0.0797022	266	tags=56%, list=12%, signal=49%	Irgm1/Igtp/Socs1/Nlrc5/Parp14
GO:0060334	BP	GO:0060334	regulation of interferon-gamma-mediated signaling pathway	9	0.71616	1.86263	0.00378043	0.00378043	0.0797022	266	tags=56%, list=12%, signal=49%	Irgm1/Igtp/Socs1/Nlrc5/Parp14
GO:0015318	MF	GO:0015318	inorganic molecular entity transmembrane transporter activity	59	0.417847	1.74741	0.00378519	0.00378519	0.0797022	510	tags=42%, list=24%, signal=33%	Itpr2/Calhm6/Atp6v0c/Slc31a1/Slc25a37/Atp6v0b/Clcn7/Clic4/Clic5/Vdac2/Atp6v1c1/Atp6v1a/Cox7a2/Uqcrq/Atp6v1f/P2rx4/Slc11a1/Hvcn1/Atp5k/Atp6v1g1/Cox7b/Atp5b/Anxa5/Cox5a/Slc26a11
GO:0008233	MF	GO:0008233	peptidase activity	78	0.384577	1.69246	0.00388216	0.00388216	0.0807749	335	tags=27%, list=16%, signal=24%	Ctsb/Psmb8/F10/Ctsd/Psmb10/Ctss/Psmb9/Ctsz/Cflar/Psmb5/Ggh/Cfb/Cpd/Psmb6/Ctsh/Pycard/Tpp1/Psmd7/Psma4/Psmb4/Usp18
GO:0061635	BP	GO:0061635	regulation of protein complex stability	6	0.781767	1.78692	0.0038961	0.0038961	0.0807749	234	tags=67%, list=11%, signal=60%	Irgm1/Igtp/Tapbp/Sqstm1
GO:0046641	BP	GO:0046641	positive regulation of alpha-beta T cell proliferation	6	-0.743213	-1.96888	0.0039032	0.0039032	0.0807749	186	tags=83%, list=9%, signal=76%	Tgfbr2/Ptprc/Cd80/Jak2/Il23a
GO:0030279	BP	GO:0030279	negative regulation of ossification	6	-0.738162	-1.9555	0.0039032	0.0039032	0.0807749	52	tags=83%, list=2%, signal=82%	Rflnb/Hif1a/Srgn/Tgfb1/Ccr1
GO:0045723	BP	GO:0045723	positive regulation of fatty acid biosynthetic process	6	-0.72793	-1.9284	0.0039032	0.0039032	0.0807749	169	tags=67%, list=8%, signal=62%	Anxa1/Elovl5/Il1b/Ptgs2
GO:0044257	BP	GO:0044257	cellular protein catabolic process	176	0.322604	1.58505	0.00397864	0.00397864	0.0820541	811	tags=52%, list=38%, signal=35%	Psme2/Ctsb/Psmb8/Psap/Psmb10/Ctss/Psmb9/Psme1/Mdm2/Ctsz/Ube2l6/Fbxl5/Ddit3/Psmb5/Grn/Znrf1/Psma5/Ubb/Psmb6/Dtx3l/Psma7/Ctsh/Psma2/Nupr1/Isg15/Chmp2a/Msn/Tpp1/Canx/Psmd7/Ubxn1/Derl1/Psma4/Psmb4/Herc6/Psma3/Usp18/Sumo2/Cdc34/Gabarap/Psmd4/Vps35/Ctnnb1/Psmd8/Nfe2l1/Calr/Rnf115/Rbx1/Cln3/Chmp5/Sirt2/Psma6/Ubap1/Gsk3a/Mtm1/Psmc3/Cbl/Psma1/Uba7/Nub1/Bnip3l/Tcirg1/Plk2/Fbxo6/Stub1/Hsp90b1/Rpl23/Psmc2/Hs…
GO:0002475	BP	GO:0002475	antigen processing and presentation via MHC class Ib	12	0.665794	1.89022	0.00402183	0.00402183	0.0826618	318	tags=67%, list=15%, signal=57%	B2m/H2-Q7/H2-K1/H2-T22/Tap2/H2-Q6/H2-T23/H2-Q4
GO:2000514	BP	GO:2000514	regulation of CD4-positive, alpha-beta T cell activation	22	-0.443353	-1.90884	0.00406339	0.00406339	0.0832318	237	tags=45%, list=11%, signal=41%	Arg2/Tarm1/Anxa1/Zc3h12a/Nfkbid/Cd44/Nlrp3/Tgfb1/Il23a/Nfkbiz
GO:0070233	BP	GO:0070233	negative regulation of T cell apoptotic process	6	0.777014	1.77605	0.00422078	0.00422078	0.0859242	88	tags=50%, list=4%, signal=48%	Ccl5/Pnp/Tsc22d3
GO:0032609	BP	GO:0032609	interferon-gamma production	31	-0.390522	-1.87532	0.00422337	0.00422337	0.0859242	155	tags=32%, list=7%, signal=30%	Zc3h12a/Jak2/Lilrb4a/Il18rap/Rnf19b/Il1b/Pde4b/Pglyrp1/Cd14/Il23a
GO:0051403	BP	GO:0051403	stress-activated MAPK cascade	52	-0.317993	-1.76433	0.00429448	0.00429448	0.0866104	459	tags=48%, list=21%, signal=39%	Dusp1/Klhdc10/Tlr4/Igf1r/Cyld/Map3k5/Map4k2/Traf6/Mapkapk2/Mmp8/App/Dnaja1/Dusp16/Per1/Map2k3/Traf4/Zfp36l1/Zfp36/Zc3h12a/Spag9/Zfp622/Trib1/Il1b/Nfkb1/Lmnb1
GO:0005244	MF	GO:0005244	voltage-gated ion channel activity	8	0.733597	1.83638	0.0043024	0.0043024	0.0866104	364	tags=75%, list=17%, signal=63%	Cybb/Clcn7/Clic4/Clic5/Vdac2/Hvcn1
GO:0022832	MF	GO:0022832	voltage-gated channel activity	8	0.733597	1.83638	0.0043024	0.0043024	0.0866104	364	tags=75%, list=17%, signal=63%	Cybb/Clcn7/Clic4/Clic5/Vdac2/Hvcn1
GO:0001781	BP	GO:0001781	neutrophil apoptotic process	5	-0.76203	-1.86426	0.004329	0.004329	0.0866104	274	tags=80%, list=13%, signal=70%	Slc7a11/Anxa1/Cxcr2/Cd44
GO:0033029	BP	GO:0033029	regulation of neutrophil apoptotic process	5	-0.76203	-1.86426	0.004329	0.004329	0.0866104	274	tags=80%, list=13%, signal=70%	Slc7a11/Anxa1/Cxcr2/Cd44
GO:0045595	BP	GO:0045595	regulation of cell differentiation	249	-0.188658	-1.42088	0.00442478	0.00442478	0.0874274	236	tags=21%, list=11%, signal=21%	Pdcd4/Hmgb2/Maff/P4hb/Ddx5/Myadm/Synj1/Anxa2/Zfp36l1/Zfp36/Pbx1/Ccl3/Trpv2/Ptprc/Mmp9/Il15/Anxa1/Cux1/Junb/Zc3h12a/Spag9/Lmo2/Kras/Rgcc/Trf/Nfkbid/Tmsb4x/Rhoh/Nfkbia/Trib1/Jak2/Csf3r/Sorl1/Actr3/Btg1/Adam8/Lilrb4a/Picalm/Il1b/Cd44/Ptgs2/Nlrp3/Pglyrp1/Eif5a/Socs3/Tgfb1/Ccr1/Cass4/Pim1/Fgl2/Il23a/Xbp1/Nfkbiz
GO:0034242	BP	GO:0034242	negative regulation of syncytium formation by plasma membrane fusion	3	0.896648	1.65164	0.00442791	0.00442791	0.0874274	225	tags=100%, list=10%, signal=90%	Stat1/Cflar/Cxcl10
GO:0061739	BP	GO:0061739	protein lipidation involved in autophagosome assembly	3	0.896295	1.65099	0.00442791	0.00442791	0.0874274	39	tags=67%, list=2%, signal=66%	Irgm1/Igtp
GO:0008379	MF	GO:0008379	thioredoxin peroxidase activity	3	0.894849	1.64832	0.00442791	0.00442791	0.0874274	61	tags=67%, list=3%, signal=65%	Prdx5/Prdx1
GO:0051400	MF	GO:0051400	BH domain binding	8	0.7318	1.83188	0.00445605	0.00445605	0.0875052	348	tags=75%, list=16%, signal=63%	Irgm1/Igtp/Bax/Pxn/Bak1/Bcl2l1
GO:0030098	BP	GO:0030098	lymphocyte differentiation	89	-0.263095	-1.66592	0.00450045	0.00450045	0.0875052	202	tags=27%, list=9%, signal=25%	Zfp36l1/Ptprj/Atp7a/Pbx1/Ptprc/Il15/Anxa1/Zc3h12a/Nfil3/Nfkbid/Rhoh/Adam8/Lilrb4a/Il1b/Tpd52/Bcl2a1d/Cd44/Nlrp3/Pglyrp1/Tgfb1/Fgl2/Il23a/Xbp1/Nfkbiz
GO:0045893	BP	GO:0045893	positive regulation of transcription, DNA-templated	250	-0.194527	-1.46961	0.0045045	0.0045045	0.0875052	333	tags=24%, list=15%, signal=23%	Aff1/Ier2/App/Helz2/Inhba/Txk/Arf4/Crtc3/Preb/Sesn2/Hif1a/Kdm7a/Egr1/Per1/Nfe2l2/Hmgb2/Map2k3/Ddx3x/Maff/Ddx5/Stat4/Sub1/Anxa2/Pbx1/Ccl3/Ets2/Nfat5/Junb/Zc3h12a/Lmo2/Rgcc/Trf/Ell2/Nfil3/Nr4a1/Tmsb4x/Nfkbia/Osm/Ier5/Jak2/Ppp1r15a/Ccpg1/Csrnp1/Actr3/Fosl2/Picalm/Il1b/Rel/Nlrp3/Nsd3/Zfp263/Kdm6b/Tgfb1/Nr4a3/Pim1/Nfkb1/Il23a/Xbp1/Tet2/Rnasel
GO:1902680	BP	GO:1902680	positive regulation of RNA biosynthetic process	250	-0.194527	-1.46961	0.0045045	0.0045045	0.0875052	333	tags=24%, list=15%, signal=23%	Aff1/Ier2/App/Helz2/Inhba/Txk/Arf4/Crtc3/Preb/Sesn2/Hif1a/Kdm7a/Egr1/Per1/Nfe2l2/Hmgb2/Map2k3/Ddx3x/Maff/Ddx5/Stat4/Sub1/Anxa2/Pbx1/Ccl3/Ets2/Nfat5/Junb/Zc3h12a/Lmo2/Rgcc/Trf/Ell2/Nfil3/Nr4a1/Tmsb4x/Nfkbia/Osm/Ier5/Jak2/Ppp1r15a/Ccpg1/Csrnp1/Actr3/Fosl2/Picalm/Il1b/Rel/Nlrp3/Nsd3/Zfp263/Kdm6b/Tgfb1/Nr4a3/Pim1/Nfkb1/Il23a/Xbp1/Tet2/Rnasel
GO:1903508	BP	GO:1903508	positive regulation of nucleic acid-templated transcription	250	-0.194527	-1.46961	0.0045045	0.0045045	0.0875052	333	tags=24%, list=15%, signal=23%	Aff1/Ier2/App/Helz2/Inhba/Txk/Arf4/Crtc3/Preb/Sesn2/Hif1a/Kdm7a/Egr1/Per1/Nfe2l2/Hmgb2/Map2k3/Ddx3x/Maff/Ddx5/Stat4/Sub1/Anxa2/Pbx1/Ccl3/Ets2/Nfat5/Junb/Zc3h12a/Lmo2/Rgcc/Trf/Ell2/Nfil3/Nr4a1/Tmsb4x/Nfkbia/Osm/Ier5/Jak2/Ppp1r15a/Ccpg1/Csrnp1/Actr3/Fosl2/Picalm/Il1b/Rel/Nlrp3/Nsd3/Zfp263/Kdm6b/Tgfb1/Nr4a3/Pim1/Nfkb1/Il23a/Xbp1/Tet2/Rnasel
GO:1902532	BP	GO:1902532	negative regulation of intracellular signal transduction	109	-0.234322	-1.5512	0.0045819	0.0045819	0.0887176	300	tags=30%, list=14%, signal=27%	Rffl/Dnaja1/Sesn2/Hif1a/Mcl1/Dusp16/Per1/Nfe2l2/Rnf125/Map2k3/Ddx3x/Rasip1/Myadm/Rnf149/Ptprj/Ptprc/Mmp9/Zc3h12a/Nfkbid/Rhoh/Riok3/Ptpn1/Rabgef1/Sorl1/Lilrb4a/Il1b/Cd44/Ptgs2/Nlrp3/Thbs1/Xbp1/Dusp2/Plaur
GO:0042605	MF	GO:0042605	peptide antigen binding	12	0.65661	1.86414	0.00459638	0.00459638	0.0887176	318	tags=67%, list=15%, signal=57%	H2-Q7/H2-K1/Tap1/H2-T22/Tap2/H2-Q6/H2-T23/H2-Q4
GO:0006875	BP	GO:0006875	cellular metal ion homeostasis	86	0.373327	1.66996	0.00461556	0.00461556	0.0888031	227	tags=27%, list=11%, signal=25%	Ccl5/Cxcl9/Lcn2/Slc31a2/Itpr2/Ftl1/Slc31a1/Bax/Hmox1/Ccl2/Ddit3/Cyba/Fpr2/Gna13/Gnb1/Frrs1/Ywhae/1600014C10Rik/Ubash3b/Fpr1/Atp6v1a/Cxcl10/Tmbim6
GO:0001909	BP	GO:0001909	leukocyte mediated cytotoxicity	40	0.463874	1.80433	0.00467347	0.00467347	0.0890643	318	tags=42%, list=15%, signal=37%	B2m/H2-Q7/H2-K1/Pnp/Prdx1/Lamp1/Tap1/Ccl2/H2-T22/Tap2/Vav1/Ctsh/H2-Q6/H2-T23/Cebpg/Spi1/H2-Q4
GO:0043647	BP	GO:0043647	inositol phosphate metabolic process	6	-0.714989	-1.89411	0.00468384	0.00468384	0.0890643	394	tags=83%, list=18%, signal=68%	Ptafr/Nudt4/Inpp5a/Synj1/Plek
GO:0042590	BP	GO:0042590	antigen processing and presentation of exogenous peptide antigen via MHC class I	9	0.705083	1.83382	0.00468774	0.00468774	0.0890643	382	tags=67%, list=18%, signal=55%	Tapbp/H2-K1/Tap1/Fcer1g/Clec4a3/Clec4a1
GO:0015399	MF	GO:0015399	primary active transmembrane transporter activity	32	0.494692	1.82359	0.00468829	0.00468829	0.0890643	561	tags=59%, list=26%, signal=45%	Atp6v0c/Tap1/Atp6v0b/Tap2/Atp6v1c1/Atp6v1a/Cox7a2/Abcc5/Atp6v1d/Uqcrq/Atp6v1f/Atp6v1g1/Cox7b/Atp5b/Anxa5/Cox5a/Ndufs7/Tomm20/Ndufb7
GO:1905144	BP	GO:1905144	response to acetylcholine	6	0.773472	1.76796	0.00470779	0.00470779	0.0891535	278	tags=67%, list=13%, signal=58%	Ly6i/Ly6a/Tspo/Ly6e
GO:0044248	BP	GO:0044248	cellular catabolic process	384	0.277249	1.44579	0.00472789	0.00472789	0.0892535	525	tags=31%, list=24%, signal=28%	Psme2/Ctsb/Psmb8/Esd/Psap/Irgm1/Prdx5/Ctsd/Psmb10/Aoah/Ctss/Igtp/Psmb9/Psme1/Ikbke/Nos2/Pnp/Gns/Mdm2/Prdx1/Ctsz/Ube2l6/Vim/Bax/Hmox1/Fbxl5/Trim30c/Ddit3/Psmb5/Blvrb/Grn/Znrf1/Psma5/Amdhd2/Idnk/Ubb/Sgpl1/Psmb6/Upp1/Dtx3l/Psma7/Akr1a1/Ctsh/Tspo/Tnfrsf1b/Polr2g/1600014C10Rik/Smpdl3b/Pycard/Psma2/Samhd1/Nupr1/Isg15/Chmp2a/Timp2/Tmbim6/Sqstm1/Msn/Tpp1/Mtdh/Canx/Gtpbp2/Gla/Tpi1/Zfp36l2/Psmd7/Ubxn1/Hmox…
GO:0045822	BP	GO:0045822	negative regulation of heart contraction	3	-0.877561	-1.74136	0.00482094	0.00482094	0.0902413	267	tags=100%, list=12%, signal=88%	Zc3h12a/Jak2
GO:0045988	BP	GO:0045988	negative regulation of striated muscle contraction	3	-0.877561	-1.74136	0.00482094	0.00482094	0.0902413	267	tags=100%, list=12%, signal=88%	Arg2/Zc3h12a
GO:0015485	MF	GO:0015485	cholesterol binding	9	0.701849	1.82541	0.00483895	0.00483895	0.0902413	388	tags=78%, list=18%, signal=64%	Npc2/Tspo/Vdac2/Osbpl3/Npc1/Scarb2/Nfe2l1
GO:0010572	BP	GO:0010572	positive regulation of platelet activation	4	-0.812468	-1.80827	0.00484731	0.00484731	0.0902413	198	tags=100%, list=9%, signal=91%	Ptprj/Jak2/Plek
GO:0030547	MF	GO:0030547	signaling receptor inhibitor activity	6	0.767374	1.75402	0.00487013	0.00487013	0.0902413	70	tags=50%, list=3%, signal=49%	Ly6i/Ccl5/Ly6a
GO:1901071	BP	GO:1901071	glucosamine-containing compound metabolic process	6	0.766599	1.75225	0.00487013	0.00487013	0.0902413	415	tags=83%, list=19%, signal=67%	Chil3/Chil1/Amdhd2/Hexb/Gnpda1
GO:0030666	CC	GO:0030666	endocytic vesicle membrane	15	0.616101	1.86734	0.00502162	0.00502162	0.092679	332	tags=60%, list=15%, signal=51%	B2m/H2-Q7/Tapbp/H2-K1/Lamp1/Tap1/H2-T23/Slc11a1/Scarb2
GO:0005253	MF	GO:0005253	anion channel activity	6	0.765628	1.75003	0.00503247	0.00503247	0.092679	188	tags=67%, list=9%, signal=61%	Clcn7/Clic4/Clic5/Vdac2
GO:0005782	CC	GO:0005782	peroxisomal matrix	4	0.841992	1.6938	0.00510551	0.00510551	0.0934527	61	tags=50%, list=3%, signal=49%	Prdx5/Prdx1
GO:0031907	CC	GO:0031907	microbody lumen	4	0.841992	1.6938	0.00510551	0.00510551	0.0934527	61	tags=50%, list=3%, signal=49%	Prdx5/Prdx1
GO:0010959	BP	GO:0010959	regulation of metal ion transport	63	0.402267	1.70407	0.00514861	0.00514861	0.0936066	401	tags=38%, list=19%, signal=32%	Ccl5/Cxcl9/Lcn2/Slc31a2/B2m/Lgals3/Bax/Ccl2/Itgb1/Cyba/Cd63/Tspo/Ywhae/Ubash3b/Cxcl10/Tmbim6/Klhl24/Bak1/P2rx4/Rhoa/Ctnnb1/Atf4/Ptpn6/Ahnak
GO:0034114	BP	GO:0034114	regulation of heterotypic cell-cell adhesion	8	-0.644024	-1.92582	0.00515021	0.00515021	0.0936066	355	tags=88%, list=17%, signal=73%	Tnfaip3/Gcnt2/Flot1/Myadm/Il1b/Cd44/Wnk1
GO:0046631	BP	GO:0046631	alpha-beta T cell activation	47	-0.317045	-1.71153	0.00516055	0.00516055	0.0936066	195	tags=32%, list=9%, signal=30%	Atp7a/Tarm1/Ptprc/Il15/Anxa1/Cd80/Zc3h12a/Nfkbid/Jak2/Lilrb4a/Cd44/Nlrp3/Tgfb1/Il23a/Nfkbiz
GO:0080134	BP	GO:0080134	regulation of response to stress	292	0.287801	1.47755	0.00517766	0.00517766	0.093635	399	tags=27%, list=19%, signal=25%	Ccl5/Gbp5/Irf1/Psap/Irgm1/Aoah/Gbp4/Zbp1/Ctss/Igtp/Sod2/Stat1/Ikbke/Pnp/Mdm2/Prdx1/Tnip1/Lamp1/Tap1/Bst1/Bax/C3/Klf4/Ccl2/Socs1/Mif/Fcer1g/Itgb1/Ninj1/Cyba/Tap2/Ppia/Ifi35/Grn/Rps19/Ppp4r2/Vav1/Nmi/Txn1/Abr/Kmt5a/Dtx3l/Tnfrsf1b/Smpdl3b/Pycard/Ubash3b/Samhd1/Nupr1/Isg15/Tmbim6/Irf7/Ifi211/Hk3/Lacc1/Nlrc5/Parp14/Bak1/Ubxn1/Ifi207/Cebpg/Rest/Spi1/Psmb4/Eno1/Ifi209/Irak3/Bcl2l1/Rpl26/Vps35/Ctnnb1/Tri…
GO:0019751	BP	GO:0019751	polyol metabolic process	10	-0.606702	-1.98107	0.00520355	0.00520355	0.0938213	248	tags=70%, list=12%, signal=62%	Ptafr/Nudt4/Inpp5a/Synj1/Gch1/Gk/Plek
GO:0010389	BP	GO:0010389	regulation of G2/M transition of mitotic cell cycle	12	-0.56125	-1.95786	0.00526316	0.00526316	0.094556	326	tags=58%, list=15%, signal=50%	App/Nabp1/Ier3/Gpr132/Pbx1/Cdkn1a/Lmnb1
GO:0007252	BP	GO:0007252	I-kappaB phosphorylation	4	0.840803	1.69141	0.0052757	0.0052757	0.094556	2	tags=25%, list=0%, signal=25%	Saa3
GO:0002263	BP	GO:0002263	cell activation involved in immune response	60	-0.29007	-1.67804	0.00529451	0.00529451	0.0946115	218	tags=32%, list=10%, signal=29%	Clec4d/Gapt/Atp7a/Ptprc/Snap23/Anxa1/Zc3h12a/Nfkbid/Coro1a/Rabgef1/Lilrb4a/Nlrp3/Pglyrp1/Tgfb1/Nr4a3/Fgl2/Il23a/Xbp1/Nfkbiz
GO:0032869	BP	GO:0032869	cellular response to insulin stimulus	40	-0.344277	-1.77385	0.00534474	0.00534474	0.0952265	277	tags=48%, list=13%, signal=42%	Zfp106/Prkcb/Ndel1/Igf1r/Ptpre/Ptpn2/Tbc1d4/Grk2/Marcks/Zfp36l1/Ptprj/Atp2b1/Ptpn1/Sorl1/Il1b/Cpeb2/Rab8b/Socs3/Xbp1
GO:0010008	CC	GO:0010008	endosome membrane	73	0.384817	1.67352	0.00540478	0.00540478	0.0958964	489	tags=41%, list=23%, signal=33%	Ctsd/H2-Q7/H2-K1/Lamp1/Cd68/H2-T22/Cd274/Cd63/Ncf4/Mreg/Lamtor1/Chmp2a/H2-Q6/H2-T23/Laptm4a/Arf6/H2-Q4/Slc11a1/Vps35/Igf2r/Rab15/Rac1/Lamtor5/H2-D1/Rap2c/Chmp3/Cln3/Chmp5/Plekhm2/Ubap1
GO:0031624	MF	GO:0031624	ubiquitin conjugating enzyme binding	8	-0.640963	-1.91667	0.00543634	0.00543634	0.0958964	564	tags=88%, list=26%, signal=65%	Ube2v1/Aup1/Traf6/Arih1/Rnf125/Arih2/Rnf19b
GO:0008284	BP	GO:0008284	positive regulation of cell population proliferation	148	-0.218864	-1.53979	0.00544465	0.00544465	0.0958964	210	tags=24%, list=10%, signal=23%	Cst3/Rps9/Anxa2/Selenon/Atp7a/Pbx1/Ptprc/Cdkn1a/Mmp9/Il15/Anxa1/Cd80/Cox17/Kras/Trf/Nr4a1/Osm/Lrg1/F3/Coro1a/Jak2/Cxcr2/Ccpg1/Fosl2/Hbegf/Il1b/Tpd52/Ptgs2/Tgfb1/Thbs1/Nr4a3/Pim1/Il23a/Xbp1/Jaml
GO:0055082	BP	GO:0055082	cellular chemical homeostasis	115	0.346892	1.62106	0.00544603	0.00544603	0.0958964	245	tags=25%, list=11%, signal=24%	Ccl5/Cxcl9/Lcn2/Slc31a2/Itpr2/Ftl1/Atp6v0c/Slc31a1/Bax/Hmox1/Ccl2/Ddit3/Cyba/Clic4/Grn/Fpr2/Mafg/Gna13/Gnb1/Frrs1/Ywhae/1600014C10Rik/Ubash3b/Fpr1/Atp6v1a/Cxcl10/Tmbim6/Hk3/Lacc1
GO:0002697	BP	GO:0002697	regulation of immune effector process	86	0.370224	1.65609	0.00551615	0.00551615	0.096848	331	tags=34%, list=15%, signal=30%	Irf1/B2m/H2-Q7/Bst2/Lgals3/H2-K1/Pnp/Lamp1/Tap1/C3/Hmox1/Ccl2/Mif/Fcer1g/H2-T22/Tap2/Grn/Rps19/Vav1/Abr/Tnfrsf1b/H2-Q6/Tmbim6/Lacc1/H2-T23/Spi1/H2-Q4/Ddx60/Irak3
GO:0071363	BP	GO:0071363	cellular response to growth factor stimulus	91	-0.245543	-1.55939	0.00553506	0.00553506	0.0968973	342	tags=34%, list=16%, signal=30%	Gcnt2/Mapkapk2/Chst11/Tnfaip6/Id1/Hif1a/Egr1/Grk2/Pdcd4/Map2k3/Ddx5/Ehd4/Zfp36l1/Zfp36/Atp7a/Ptpn12/Anxa1/Furin/Hspa5/Nr4a1/Lrg1/Coro1a/Ptpn1/Sorl1/Actr3/Cd44/Zyx/Tgfb1/Thbs1/Nfkb1/Xbp1
GO:0071345	BP	GO:0071345	cellular response to cytokine stimulus	215	0.306607	1.53712	0.00558024	0.00558024	0.0974052	338	tags=24%, list=16%, signal=22%	Saa3/Ccl5/Cxcl9/Gbp2/Ifi47/Gbp5/Irf1/Capg/Irgm1/Gbp7/Gbp4/Zbp1/Igtp/Gbp3/H2-Q7/Stat1/Ikbke/Nos2/Vim/Gclm/Ifit2/Klf4/Ccl2/Socs1/Fcer1g/Gbp9/Nmi/Ifit3/Ebi3/Pycard/Samhd1/Isg15/Gbp6/Cxcl10/Tgtp1/Irf7/Ncl/Ifi211/Nlrc5/Mkrn1/Zfp36l2/Parp14/Ifi207/Il15ra/Ifnar2/Rps2/Spi1/Eno1/Ifi209/Irak3/Cdc34
GO:1903706	BP	GO:1903706	regulation of hemopoiesis	92	-0.244676	-1.55492	0.0056338	0.0056338	0.0979573	202	tags=26%, list=9%, signal=25%	Zfp36l1/Zfp36/Ccl3/Ptprc/Il15/Anxa1/Zc3h12a/Lmo2/Nfkbid/Rhoh/Nfkbia/Trib1/Csf3r/Adam8/Lilrb4a/Cd44/Nlrp3/Pglyrp1/Tgfb1/Ccr1/Fgl2/Il23a/Xbp1/Nfkbiz
GO:0034767	BP	GO:0034767	positive regulation of ion transmembrane transport	20	0.567684	1.86249	0.0056444	0.0056444	0.0979573	225	tags=40%, list=10%, signal=36%	Cxcl9/Lcn2/Ctss/Bax/Ccl2/Itgb1/Arl6ip1/Cxcl10
GO:0038023	MF	GO:0038023	signaling receptor activity	81	-0.265822	-1.65764	0.00568182	0.00568182	0.0980416	132	tags=23%, list=6%, signal=23%	Il1rap/Cd80/Nr4a1/F3/Cxcr2/Csf3r/Sorl1/C5ar1/Trem1/Il18rap/Cd44/Gpr65/Il10ra/Pglyrp1/Cd300ld/Ccr1/Nr4a3/Il1r2/Plaur
GO:0060089	MF	GO:0060089	molecular transducer activity	81	-0.265822	-1.65764	0.00568182	0.00568182	0.0980416	132	tags=23%, list=6%, signal=23%	Il1rap/Cd80/Nr4a1/F3/Cxcr2/Csf3r/Sorl1/C5ar1/Trem1/Il18rap/Cd44/Gpr65/Il10ra/Pglyrp1/Cd300ld/Ccr1/Nr4a3/Il1r2/Plaur
GO:0006023	BP	GO:0006023	aminoglycan biosynthetic process	7	-0.66313	-1.87486	0.00574084	0.00574084	0.098777	71	tags=57%, list=3%, signal=55%	Chst11/Il1b/Tgfb1/Nfkb1
GO:0020037	MF	GO:0020037	heme binding	12	0.649827	1.84489	0.00588911	0.00588911	0.100899	316	tags=67%, list=15%, signal=57%	Cybb/Nos2/Prdx1/Hmox1/Cyba/Cycs/Hmox2/Cyp4v3
GO:0002070	BP	GO:0002070	epithelial cell maturation	3	-0.86825	-1.72288	0.00596878	0.00596878	0.100899	287	tags=100%, list=13%, signal=87%	Tgfb1/Xbp1
GO:0051541	BP	GO:0051541	elastin metabolic process	3	-0.86825	-1.72288	0.00596878	0.00596878	0.100899	287	tags=100%, list=13%, signal=87%	Atp7a/Hbegf
GO:0006024	BP	GO:0006024	glycosaminoglycan biosynthetic process	6	-0.706182	-1.87078	0.00598491	0.00598491	0.100899	71	tags=67%, list=3%, signal=65%	Chst11/Il1b/Tgfb1/Nfkb1
GO:0070252	BP	GO:0070252	actin-mediated cell contraction	6	-0.706023	-1.87036	0.00598491	0.00598491	0.100899	461	tags=83%, list=21%, signal=66%	Frmd6/Acta2/Myl6/Gsn/Pde4b
GO:0050820	BP	GO:0050820	positive regulation of coagulation	6	-0.705155	-1.86806	0.00598491	0.00598491	0.100899	265	tags=67%, list=12%, signal=59%	Nfe2l2/Emilin2/Thbs1/S100a9
GO:0050870	BP	GO:0050870	positive regulation of T cell activation	50	-0.321621	-1.76292	0.00601685	0.00601685	0.100899	186	tags=36%, list=9%, signal=34%	Ptprc/Il15/Anxa1/Cd80/Gm5150/Gm9733/Nfkbid/Rhoh/Coro1a/Jak2/Adam8/Lilrb4a/Il1b/Nlrp3/Tgfb1/Il23a/Xbp1/Nfkbiz
GO:0009897	CC	GO:0009897	external side of plasma membrane	67	0.393138	1.68471	0.0060423	0.0060423	0.100899	318	tags=33%, list=15%, signal=29%	Cxcl9/Ctsb/B2m/H2-Q7/Lgals3/H2-K1/Fcgr4/Ly6a/Slamf7/Lamp1/Fcer1g/Itgb1/H2-T22/Cd274/Ebi3/H2-Q6/Cxcl10/Cd302/H2-T23/Pdcd1lg2/Clec4a3/H2-Q4
GO:0042325	BP	GO:0042325	regulation of phosphorylation	214	-0.194109	-1.45272	0.0060423	0.0060423	0.100899	294	tags=25%, list=14%, signal=24%	Dnaja1/Sesn2/Hif1a/Ier3/Flot1/Egr1/Dusp16/Grk2/Marcks/Map2k3/Ddx3x/Rasip1/Myadm/Traf4/Ehd4/Anxa2/Ptprj/Ptprc/Cdkn1a/Mmp9/Il15/Samsn1/Cd80/Zc3h12a/Kras/Rgcc/Actb/Trf/Zfp622/Tec/Ccng2/Osm/Trib1/Ptpn1/Jak2/Ppp1r15a/Rabgef1/Sorl1/C5ar1/Adam8/Lilrb4a/Hbegf/Il1b/Cd44/Ptgs2/Socs3/Tgfb1/Thbs1/Cass4/Pim1/Il23a/Xbp1/Wnk1/Plaur
GO:0001654	BP	GO:0001654	eye development	33	0.485557	1.80275	0.0060652	0.0060652	0.100899	402	tags=48%, list=19%, signal=40%	Vim/Bax/C3/Klf4/Ninj1/Clic4/Grn/Gnb1/Jun/Plaat3/Bak1/Ski/Bsg/Ctnnb1/Atf4/Rpl24
GO:0048880	BP	GO:0048880	sensory system development	33	0.485557	1.80275	0.0060652	0.0060652	0.100899	402	tags=48%, list=19%, signal=40%	Vim/Bax/C3/Klf4/Ninj1/Clic4/Grn/Gnb1/Jun/Plaat3/Bak1/Ski/Bsg/Ctnnb1/Atf4/Rpl24
GO:0150063	BP	GO:0150063	visual system development	33	0.485557	1.80275	0.0060652	0.0060652	0.100899	402	tags=48%, list=19%, signal=40%	Vim/Bax/C3/Klf4/Ninj1/Clic4/Grn/Gnb1/Jun/Plaat3/Bak1/Ski/Bsg/Ctnnb1/Atf4/Rpl24
GO:0002495	BP	GO:0002495	antigen processing and presentation of peptide antigen via MHC class II	8	0.718223	1.7979	0.00614628	0.00614628	0.101966	206	tags=50%, list=10%, signal=45%	Ctss/B2m/Fcer1g/Pycard
GO:0071674	BP	GO:0071674	mononuclear cell migration	45	-0.327428	-1.75072	0.00616592	0.00616592	0.10201	198	tags=29%, list=9%, signal=27%	Ptprj/Ccl3/Anxa1/C5ar1/Adam8/Trem1/Tgfb1/Thbs1/Ccr1/Ccl6/Wnk1/Retnlg/Jaml
GO:0050730	BP	GO:0050730	regulation of peptidyl-tyrosine phosphorylation	46	-0.315531	-1.69427	0.00625	0.00625	0.103118	205	tags=37%, list=10%, signal=34%	Ehd4/Ptprj/Ptprc/Il15/Samsn1/Cd80/Tec/Osm/Ptpn1/Jak2/Lilrb4a/Hbegf/Cd44/Socs3/Tgfb1/Cass4/Il23a
GO:1902107	BP	GO:1902107	positive regulation of leukocyte differentiation	47	-0.310459	-1.67598	0.00630734	0.00630734	0.103438	202	tags=34%, list=9%, signal=32%	Zfp36l1/Ccl3/Ptprc/Il15/Anxa1/Nfkbid/Rhoh/Trib1/Adam8/Lilrb4a/Nlrp3/Tgfb1/Ccr1/Il23a/Xbp1/Nfkbiz
GO:1903708	BP	GO:1903708	positive regulation of hemopoiesis	47	-0.310459	-1.67598	0.00630734	0.00630734	0.103438	202	tags=34%, list=9%, signal=32%	Zfp36l1/Ccl3/Ptprc/Il15/Anxa1/Nfkbid/Rhoh/Trib1/Adam8/Lilrb4a/Nlrp3/Tgfb1/Ccr1/Il23a/Xbp1/Nfkbiz
GO:1903036	BP	GO:1903036	positive regulation of response to wounding	21	-0.445551	-1.89551	0.00632161	0.00632161	0.103438	265	tags=43%, list=12%, signal=38%	Nfe2l2/Emilin2/Atp7a/Anxa1/Hbegf/Actg1/Thbs1/Xbp1/S100a9
GO:1904037	BP	GO:1904037	positive regulation of epithelial cell apoptotic process	11	-0.576415	-1.94981	0.00635526	0.00635526	0.103438	298	tags=64%, list=14%, signal=55%	Itga4/Pdcd4/Rgcc/Jak2/Gsn/Thbs1/Xbp1
GO:0007498	BP	GO:0007498	mesoderm development	11	-0.569608	-1.92679	0.00635526	0.00635526	0.103438	316	tags=55%, list=15%, signal=47%	Inhba/Zfp36l1/Ets2/Txnrd1/Kdm6b/Nr4a3
GO:0002366	BP	GO:0002366	leukocyte activation involved in immune response	59	-0.293667	-1.69195	0.00645995	0.00645995	0.104584	218	tags=32%, list=10%, signal=30%	Clec4d/Gapt/Atp7a/Ptprc/Snap23/Anxa1/Zc3h12a/Nfkbid/Coro1a/Rabgef1/Lilrb4a/Nlrp3/Pglyrp1/Tgfb1/Nr4a3/Fgl2/Il23a/Xbp1/Nfkbiz
GO:0019773	CC	GO:0019773	proteasome core complex, alpha-subunit complex	7	0.746269	1.7887	0.0064628	0.0064628	0.104584	551	tags=100%, list=26%, signal=75%	Psma5/Psma7/Psma2/Psma4/Psma3/Psma6/Psma1
GO:0002703	BP	GO:0002703	regulation of leukocyte mediated immunity	59	0.404377	1.69108	0.0065058	0.0065058	0.104584	318	tags=34%, list=15%, signal=30%	B2m/H2-Q7/Bst2/H2-K1/Pnp/Lamp1/Tap1/C3/Hmox1/Ccl2/Fcer1g/H2-T22/Tap2/Vav1/Abr/Tnfrsf1b/H2-Q6/H2-T23/Spi1/H2-Q4
GO:0050921	BP	GO:0050921	positive regulation of chemotaxis	30	-0.384979	-1.82406	0.00652681	0.00652681	0.104584	108	tags=30%, list=5%, signal=29%	Cxcr2/C5ar1/Trem1/Il1b/Tgfb1/Thbs1/Ccr1/Il23a/Wnk1
GO:0070228	BP	GO:0070228	regulation of lymphocyte apoptotic process	18	0.576412	1.84258	0.00652706	0.00652706	0.104584	123	tags=39%, list=6%, signal=37%	Ccl5/Lgals3/Pnp/Tsc22d3/Bax/Mif/Cd274
GO:0030163	BP	GO:0030163	protein catabolic process	203	0.305114	1.52227	0.00652985	0.00652985	0.104584	726	tags=45%, list=34%, signal=33%	Psme2/Ctsb/Psmb8/Psap/Ctsd/Psmb10/Ctss/Psmb9/Psme1/Nos2/Mdm2/Ctsz/Ube2l6/Fbxl5/Ddit3/Psmb5/Grn/Znrf1/Psma5/Ubb/Psmb6/Dtx3l/Psma7/Ctsh/Tnfrsf1b/Psma2/Nupr1/Isg15/Chmp2a/Timp2/Msn/Tpp1/Canx/Psmd7/Ubxn1/Derl1/Psma4/Psmb4/Herc6/Irak3/Psma3/Usp18/Sumo2/Cdc34/Gabarap/Psmd4/Vps35/Ctnnb1/Trim30a/Psmd8/Nfe2l1/Calr/Crebrf/Rnf115/Rbx1/Cln3/Chmp5/Sirt2/Erap1/Psma6/Ubap1/Gsk3a/Mtm1/Psmc3/Cbl/Psma1/Uba7/Nub1/B…
GO:0098742	BP	GO:0098742	cell-cell adhesion via plasma-membrane adhesion molecules	17	-0.476367	-1.87309	0.0066055	0.0066055	0.105515	466	tags=65%, list=22%, signal=51%	Tgfbr2/Sell/Cd177/Tnfaip3/Atp2c1/Itga4/Myadm/Il1rap/Emb/Wnk1/Jaml
GO:0021854	BP	GO:0021854	hypothalamus development	3	0.885009	1.6302	0.00673043	0.00673043	0.107072	250	tags=100%, list=12%, signal=89%	Bax/Ubb/Uqcrq
GO:0032496	BP	GO:0032496	response to lipopolysaccharide	90	0.361339	1.62724	0.00673854	0.00673854	0.107072	241	tags=27%, list=11%, signal=25%	Ccl5/Cxcl9/Gbp2/Irgm1/Wfdc21/Igtp/B2m/Stat1/Nos2/Fcgr4/Tnip1/Vim/Ccl2/Mif/Cd68/Cd274/Abr/Tnfrsf1b/Cxcl16/Pycard/Gbp6/Cxcl10/Ncl/Mtdh
GO:0010524	BP	GO:0010524	positive regulation of calcium ion transport into cytosol	8	0.714232	1.78791	0.00676091	0.00676091	0.107087	312	tags=62%, list=15%, signal=54%	Cxcl9/Bax/Cxcl10/Bak1/P2rx4
GO:0000041	BP	GO:0000041	transition metal ion transport	19	0.567656	1.83532	0.00677507	0.00677507	0.107087	85	tags=26%, list=4%, signal=26%	Lcn2/Slc31a2/B2m/Slc31a1/Slc25a37
GO:0071375	BP	GO:0071375	cellular response to peptide hormone stimulus	54	-0.304539	-1.71253	0.00685786	0.00685786	0.108112	277	tags=33%, list=13%, signal=30%	Tbc1d4/Grk2/Nfe2l2/Marcks/Zfp36l1/Ptprj/Atp2b1/Nr4a1/Ptpn1/Jak2/Sorl1/Il1b/Cpeb2/Rab8b/Socs3/Nr4a3/Nfkb1/Xbp1
GO:0005254	MF	GO:0005254	chloride channel activity	4	0.833777	1.67728	0.00697754	0.00697754	0.109655	181	tags=75%, list=8%, signal=69%	Clcn7/Clic4/Clic5
GO:0031665	BP	GO:0031665	negative regulation of lipopolysaccharide-mediated signaling pathway	4	-0.802981	-1.78715	0.0070286	0.0070286	0.109655	428	tags=100%, list=20%, signal=80%	Tnfaip3/Acod1/Trib1
GO:0060706	BP	GO:0060706	cell differentiation involved in embryonic placenta development	4	-0.802981	-1.78715	0.0070286	0.0070286	0.109655	428	tags=100%, list=20%, signal=80%	Hectd1/Plk4/Socs3
GO:0060707	BP	GO:0060707	trophoblast giant cell differentiation	4	-0.802981	-1.78715	0.0070286	0.0070286	0.109655	428	tags=100%, list=20%, signal=80%	Hectd1/Plk4/Socs3
GO:0046633	BP	GO:0046633	alpha-beta T cell proliferation	15	-0.498071	-1.88642	0.00705965	0.00705965	0.109817	237	tags=60%, list=11%, signal=54%	Arg2/Tarm1/Ptprc/Il15/Cd80/Jak2/Lilrb4a/Cd44/Il23a
GO:0007600	BP	GO:0007600	sensory perception	32	0.47684	1.75778	0.00709579	0.00709579	0.109817	372	tags=44%, list=17%, signal=37%	Psap/Ctss/B2m/Fcgr4/Ccl2/Rtp4/Ddit3/Gnb1/Clic5/Rest/Hexb/P2rx4/Scarb2/Olfr56
GO:0001523	BP	GO:0001523	retinoid metabolic process	5	-0.740015	-1.8104	0.00713012	0.00713012	0.109817	320	tags=80%, list=15%, signal=68%	Dhrs9/Dgat1/Rdh12/Dhrs7
GO:0006721	BP	GO:0006721	terpenoid metabolic process	5	-0.740015	-1.8104	0.00713012	0.00713012	0.109817	320	tags=80%, list=15%, signal=68%	Dhrs9/Dgat1/Rdh12/Dhrs7
GO:0016101	BP	GO:0016101	diterpenoid metabolic process	5	-0.740015	-1.8104	0.00713012	0.00713012	0.109817	320	tags=80%, list=15%, signal=68%	Dhrs9/Dgat1/Rdh12/Dhrs7
GO:0010562	BP	GO:0010562	positive regulation of phosphorus metabolic process	148	-0.213117	-1.49936	0.00725953	0.00725953	0.111002	206	tags=22%, list=10%, signal=21%	Traf4/Ehd4/Anxa2/Ptprj/Ptprc/Cdkn1a/Mmp9/Cd33/Il15/Cd80/Kras/Rgcc/Trf/Zfp622/Tec/Osm/Ptpn1/Jak2/Ppp1r15a/Adam8/Hbegf/Il1b/Cd44/Ptgs2/Tgfb1/Thbs1/Cass4/Pim1/Il23a/Plek/Xbp1/Plaur
GO:0045937	BP	GO:0045937	positive regulation of phosphate metabolic process	148	-0.213117	-1.49936	0.00725953	0.00725953	0.111002	206	tags=22%, list=10%, signal=21%	Traf4/Ehd4/Anxa2/Ptprj/Ptprc/Cdkn1a/Mmp9/Cd33/Il15/Cd80/Kras/Rgcc/Trf/Zfp622/Tec/Osm/Ptpn1/Jak2/Ppp1r15a/Adam8/Hbegf/Il1b/Cd44/Ptgs2/Tgfb1/Thbs1/Cass4/Pim1/Il23a/Plek/Xbp1/Plaur
GO:0043368	BP	GO:0043368	positive T cell selection	6	-0.701523	-1.85844	0.00728597	0.00728597	0.111002	409	tags=83%, list=19%, signal=68%	Cyld/Ptpn2/Ptprc/Tgfb1/Il23a
GO:0016469	CC	GO:0016469	proton-transporting two-sector ATPase complex	22	0.537889	1.81021	0.00729346	0.00729346	0.111002	735	tags=77%, list=34%, signal=51%	Atp6v0c/Atp6v0b/Atp6v1c1/Atp6v1a/Atp6v1d/Atp6v1f/Atp5k/Atp6v1g1/Atp6v1b2/Atp5b/Atp5mpl/Tcirg1/Atp5a1/Atp5j/Atp6v0e/Atp5o/Atp5g1
GO:0042327	BP	GO:0042327	positive regulation of phosphorylation	132	-0.223103	-1.54597	0.00729927	0.00729927	0.111002	206	tags=24%, list=10%, signal=23%	Map2k3/Ddx3x/Traf4/Ehd4/Anxa2/Ptprj/Ptprc/Cdkn1a/Mmp9/Il15/Cd80/Kras/Rgcc/Trf/Zfp622/Tec/Osm/Ptpn1/Jak2/Ppp1r15a/Adam8/Hbegf/Il1b/Cd44/Ptgs2/Tgfb1/Thbs1/Cass4/Pim1/Il23a/Xbp1/Plaur
GO:0046906	MF	GO:0046906	tetrapyrrole binding	13	0.629194	1.83262	0.00737379	0.00737379	0.111853	316	tags=62%, list=15%, signal=53%	Cybb/Nos2/Prdx1/Hmox1/Cyba/Cycs/Hmox2/Cyp4v3
GO:0019865	MF	GO:0019865	immunoglobulin binding	6	0.755682	1.72729	0.00746753	0.00746753	0.112647	108	tags=50%, list=5%, signal=48%	Lgals3/Fcgr4/Fcer1g
GO:0022626	CC	GO:0022626	cytosolic ribosome	56	0.410478	1.70022	0.00747774	0.00747774	0.112647	814	tags=66%, list=38%, signal=42%	Rps5/Rps20/Rps19/Rpl19/Isg15/Rpl12/Rpl32/Rps28/Rps26/Rps17/Rps2/Rpl26/Rps27l/Rpl18/Rpl13/Rps8/Rpl31/Rpl24/Rpl6/Rplp0/Rpl35/Rps11/Rplp1/Rps3/Rpl36/Rpl23/Rpl36al/Rpl8/Rpl35a/Rps15a/Rps12/Rps18/Rpl3/Rpl15/Rpsa/Rpl13a/Rpl38
GO:0007606	BP	GO:0007606	sensory perception of chemical stimulus	4	0.828598	1.66686	0.00748809	0.00748809	0.112647	372	tags=100%, list=17%, signal=83%	B2m/Rtp4/Gnb1/Olfr56
GO:0010977	BP	GO:0010977	negative regulation of neuron projection development	23	0.530104	1.80647	0.00752475	0.00752475	0.112647	511	tags=57%, list=24%, signal=44%	B2m/H2-K1/Mdm2/Ctsz/Vim/Il15ra/Dtnbp1/Arf6/Rhoa/Adam17/H2-D1/Sema4d/Gsk3a
GO:0043020	CC	GO:0043020	NADPH oxidase complex	5	0.791751	1.71499	0.00757202	0.00757202	0.112647	141	tags=60%, list=7%, signal=56%	Cybb/Cyba/Ncf4
GO:0106072	BP	GO:0106072	negative regulation of adenylate cyclase-activating G protein-coupled receptor signaling pathway	3	-0.864525	-1.71549	0.00757576	0.00757576	0.112647	295	tags=100%, list=14%, signal=86%	Grk2/Pde4b
GO:0050995	BP	GO:0050995	negative regulation of lipid catabolic process	3	-0.864525	-1.71549	0.00757576	0.00757576	0.112647	295	tags=100%, list=14%, signal=86%	Sorl1/Il1b
GO:0031328	BP	GO:0031328	positive regulation of cellular biosynthetic process	310	-0.172539	-1.35217	0.00757576	0.00757576	0.112647	234	tags=17%, list=11%, signal=18%	Hmgb2/Map2k3/Ddx3x/Maff/Ddx5/Stat4/Rps9/Sub1/Anxa2/Atp7a/Pbx1/Ccl3/Il15/Anxa1/Ets2/Nfat5/Junb/Zc3h12a/Elovl5/Lmo2/Rgcc/Trf/Dgat1/Ell2/Nfil3/Nr4a1/Tmsb4x/Nfkbia/Osm/Ier5/Jak2/Ppp1r15a/Ccpg1/Csrnp1/Actr3/Fosl2/Picalm/Il1b/Rel/Ptgs2/Nlrp3/Eif5a/Nsd3/Zfp263/Kdm6b/Tgfb1/Thbs1/Nr4a3/Pim1/Nfkb1/Il23a/Xbp1/Tet2/Rnasel
GO:0070848	BP	GO:0070848	response to growth factor	94	-0.237983	-1.52235	0.00759734	0.00759734	0.11269	342	tags=34%, list=16%, signal=30%	Gcnt2/Mapkapk2/Ier2/Chst11/Tnfaip6/Id1/Hif1a/Egr1/Grk2/Pdcd4/Map2k3/Ddx5/Ehd4/Zfp36l1/Zfp36/Atp7a/Ptpn12/Anxa1/Furin/Hspa5/Nr4a1/Lrg1/Coro1a/Ptpn1/Sorl1/Actr3/Cd44/Zyx/Tgfb1/Thbs1/Nfkb1/Xbp1
GO:0043113	BP	GO:0043113	receptor clustering	8	-0.625504	-1.87044	0.00772532	0.00772532	0.113561	417	tags=75%, list=19%, signal=61%	Sav1/Tnfaip6/Itga4/Slc7a11/Gsn/Tgfb1
GO:0019220	BP	GO:0019220	regulation of phosphate metabolic process	235	-0.189625	-1.43042	0.00775194	0.00775194	0.113561	294	tags=25%, list=14%, signal=24%	Dnaja1/Sesn2/Hif1a/Ier3/Flot1/Egr1/Dusp16/Grk2/Marcks/Map2k3/Ddx3x/Rasip1/Myadm/Traf4/Ehd4/Ppp1r2/Anxa2/Ptprj/Ptprc/Cdkn1a/Mmp9/Cd33/Il15/Samsn1/Cd80/Zc3h12a/Kras/Rgcc/Actb/Trf/Zfp622/Tec/Ccng2/Osm/Trib1/Ptpn1/Jak2/Ppp1r15a/Rabgef1/Sorl1/C5ar1/Adam8/Entpd1/Lilrb4a/Hbegf/Il1b/Cd44/Ptgs2/Socs3/Tgfb1/Thbs1/Cass4/Pim1/Il23a/Plek/Xbp1/Wnk1/Plaur
GO:0005768	CC	GO:0005768	endosome	189	0.308233	1.52768	0.00781006	0.00781006	0.113561	489	tags=32%, list=23%, signal=27%	Slc31a2/Psap/Irgm1/Ctsd/Ctss/H2-Q7/Bst2/H2-K1/Slc31a1/Lamp1/Ran/Cd68/Itgb1/Ddit3/Atp6v0b/Rab32/H2-T22/Cyba/Cd274/Grn/Znrf1/Cd63/Ncf4/Mreg/Dtx3l/Lamtor1/Chmp2a/H2-Q6/Abcc5/Sqstm1/Tpp1/H2-T23/Laptm4a/Rab5c/Arl8a/Dtnbp1/Derl1/Rab10/Arf6/Npc1/H2-Q4/Leprotl1/Slc11a1/Bsg/Rhoa/Vps35/Igf2r/Fkbp15/Rab15/Rac1/Lamtor5/H2-D1/Rap2c/Rab9/Grb2/Chmp3/Cln3/Chmp5/Tgfbr1/Plekhm2/Ubap1
GO:0001932	BP	GO:0001932	regulation of protein phosphorylation	191	-0.195979	-1.43713	0.0078329	0.0078329	0.113561	233	tags=22%, list=11%, signal=22%	Map2k3/Ddx3x/Rasip1/Myadm/Traf4/Ehd4/Anxa2/Ptprj/Ptprc/Cdkn1a/Mmp9/Il15/Samsn1/Cd80/Zc3h12a/Kras/Rgcc/Actb/Tec/Ccng2/Osm/Trib1/Ptpn1/Jak2/Ppp1r15a/Rabgef1/Sorl1/C5ar1/Adam8/Lilrb4a/Hbegf/Il1b/Cd44/Ptgs2/Socs3/Tgfb1/Thbs1/Cass4/Pim1/Il23a/Xbp1/Plaur
GO:0022408	BP	GO:0022408	negative regulation of cell-cell adhesion	45	-0.31636	-1.69153	0.00784753	0.00784753	0.113561	420	tags=53%, list=20%, signal=44%	Cd9/Il4ra/Hlx/Cyld/Cebpb/Zfp608/Tnfaip3/Ptpn2/Ripor2/Arg2/Myadm/Tarm1/Anxa1/Cd80/Zc3h12a/Rgcc/Nfkbid/Jak2/Adam8/Lilrb4a/Cd44/Tgfb1/Fgl2/Wnk1
GO:0050778	BP	GO:0050778	positive regulation of immune response	130	0.330785	1.57093	0.007852	0.007852	0.113561	342	tags=30%, list=16%, signal=27%	Gbp5/Irf1/Irgm1/Zbp1/Igtp/B2m/H2-Q7/Ikbke/Lgals3/H2-K1/Pnp/Lamp1/Bax/C3/Mif/Fcer1g/H2-T22/Cd274/Tap2/Ifi35/Rps19/Vav1/Nmi/Fpr2/Cfb/Pycard/Fpr1/H2-Q6/Irf7/Dgkz/Ifi211/Nlrc5/H2-T23/Ifi207/Spi1/H2-Q4/Ifi209/Slc11a1/Klhl6
GO:0042056	MF	GO:0042056	chemoattractant activity	9	0.688778	1.79141	0.0078633	0.0078633	0.113561	225	tags=56%, list=10%, signal=50%	Saa3/Ccl5/Lgals3/Mif/Cxcl10
GO:0051174	BP	GO:0051174	regulation of phosphorus metabolic process	236	-0.186997	-1.40893	0.00787402	0.00787402	0.113561	233	tags=25%, list=11%, signal=25%	Dnaja1/Sesn2/Hif1a/Ier3/Flot1/Egr1/Dusp16/Grk2/Marcks/Map2k3/Ddx3x/Rasip1/Myadm/Traf4/Ehd4/Ppp1r2/Anxa2/Ptprj/Ptprc/Cdkn1a/Mmp9/Cd33/Il15/Samsn1/Cd80/Zc3h12a/Kras/Rgcc/Actb/Trf/Zfp622/Tec/Ccng2/Osm/Trib1/Ptpn1/Jak2/Ppp1r15a/Rabgef1/Sorl1/C5ar1/Adam8/Entpd1/Lilrb4a/Hbegf/Il1b/Cd44/Ptgs2/Socs3/Tgfb1/Thbs1/Cass4/Pim1/Il23a/Plek/Xbp1/Wnk1/Plaur
GO:0001934	BP	GO:0001934	positive regulation of protein phosphorylation	124	-0.223587	-1.52754	0.00788436	0.00788436	0.113561	233	tags=24%, list=11%, signal=23%	Map2k3/Ddx3x/Traf4/Ehd4/Anxa2/Ptprj/Ptprc/Cdkn1a/Mmp9/Il15/Cd80/Kras/Rgcc/Tec/Osm/Ptpn1/Jak2/Ppp1r15a/Adam8/Hbegf/Il1b/Cd44/Ptgs2/Tgfb1/Thbs1/Cass4/Pim1/Il23a/Xbp1/Plaur
GO:0002237	BP	GO:0002237	response to molecule of bacterial origin	96	0.353854	1.6116	0.00788451	0.00788451	0.113561	241	tags=26%, list=11%, signal=24%	Ccl5/Cxcl9/Gbp2/Irgm1/Wfdc21/Igtp/B2m/Stat1/Nos2/Fcgr4/Tnip1/Vim/Ccl2/Mif/Cd68/Cd274/Tap2/Abr/Tnfrsf1b/Cxcl16/Pycard/Gbp6/Cxcl10/Ncl/Mtdh
GO:0032881	BP	GO:0032881	regulation of polysaccharide metabolic process	5	-0.737508	-1.80427	0.00789407	0.00789407	0.113561	163	tags=60%, list=8%, signal=56%	Ppp1r3d/Tgfb1/Nfkb1
GO:0032768	BP	GO:0032768	regulation of monooxygenase activity	12	-0.545972	-1.90457	0.00789474	0.00789474	0.113561	237	tags=50%, list=11%, signal=45%	Arg2/Atp7a/Kras/Gch1/Il1b/Nfkb1
GO:1905146	BP	GO:1905146	lysosomal protein catabolic process	5	0.78658	1.70379	0.00790123	0.00790123	0.113561	463	tags=100%, list=22%, signal=79%	Psap/Grn/Tpp1/Vps35/Cln3
GO:0045348	BP	GO:0045348	positive regulation of MHC class II biosynthetic process	4	-0.799255	-1.77886	0.00799806	0.00799806	0.114417	436	tags=100%, list=20%, signal=80%	Tlr4/Jak2/Xbp1
GO:0051262	BP	GO:0051262	protein tetramerization	10	0.666203	1.78974	0.00801782	0.00801782	0.114417	209	tags=40%, list=10%, signal=36%	Gbp5/B2m/Sod2/Samhd1
GO:0042612	CC	GO:0042612	MHC class I protein complex	10	0.66618	1.78968	0.00801782	0.00801782	0.114417	436	tags=80%, list=20%, signal=64%	B2m/H2-Q7/H2-K1/H2-T22/H2-Q6/H2-T23/H2-Q4/H2-D1
GO:0032963	BP	GO:0032963	collagen metabolic process	20	0.552888	1.81394	0.00806343	0.00806343	0.114796	113	tags=30%, list=5%, signal=29%	Ctsb/Prdx5/Ctss/Vim/Ccl2/Itgb1
GO:1902622	BP	GO:1902622	regulation of neutrophil migration	15	-0.490178	-1.85653	0.0081186	0.0081186	0.115066	328	tags=60%, list=15%, signal=51%	Ripor2/Camk1d/Tnfaip6/Rhoh/Cxcr2/C5ar1/Adam8/Il1b/Il23a
GO:0098588	CC	GO:0098588	bounding membrane of organelle	223	0.297744	1.49737	0.00814349	0.00814349	0.115066	489	tags=33%, list=23%, signal=28%	Itpr2/Irgm1/Ctsd/Igtp/B2m/H2-Q7/Tapbp/H2-K1/Atp6v0c/Lamp1/Tap1/Bax/Cd68/Atp6v0b/Rab32/H2-T22/Cd274/Clcn7/Stxbp5/Grn/Cd63/Ncf4/Mreg/Gnb1/Ubb/Tspo/Vdac2/Lamtor1/Arl6ip1/Clta/Pycard/1810058I24Rik/Atp6v1c1/Chmp2a/Atp6v1a/H2-Q6/Msn/H2-T23/Bak1/Laptm4a/Arl8a/Dtnbp1/Fnip1/Atp6v1f/Arf6/Npc1/H2-Q4/Eno1/Slc11a1/Scarb2/Bsg/Gabarap/Bcl2l1/Vps35/Igf2r/Atp6v1g1/Rab15/Rac1/Tmed10/Acsl5/Lamtor5/H2-D1/Rap2c/Trapp…
GO:0007033	BP	GO:0007033	vacuole organization	45	0.433824	1.72422	0.00815284	0.00815284	0.115066	886	tags=73%, list=41%, signal=44%	Irgm1/Ctsd/Igtp/Atp6v0c/Grn/Lamtor1/Nupr1/Tpp1/Hexb/Gabarap/Vps35/Cln3/Chmp5/Hexa/Mtm1/Ralb/Tcirg1/Vmp1/Acp2/Map1lc3b/Atg101/Pacs2/Gba/Naglu/Arl8b/Rab14/Cln5/Arf1/Atg12/Emc6/Pip4k2c/C9orf72/Lyst
GO:0070231	BP	GO:0070231	T cell apoptotic process	18	0.571059	1.82547	0.00815883	0.00815883	0.115066	123	tags=33%, list=6%, signal=32%	Ccl5/Lgals3/Pnp/Tsc22d3/Bax/Cd274
GO:0019886	BP	GO:0019886	antigen processing and presentation of exogenous peptide antigen via MHC class II	7	0.736898	1.76624	0.00819672	0.00819672	0.115331	108	tags=43%, list=5%, signal=41%	Ctss/B2m/Fcer1g
GO:0042307	BP	GO:0042307	positive regulation of protein import into nucleus	9	-0.600306	-1.89146	0.00825959	0.00825959	0.115944	155	tags=56%, list=7%, signal=52%	Zc3h12a/Jak2/Ptgs2/Tgfb1/Xbp1
GO:0007162	BP	GO:0007162	negative regulation of cell adhesion	58	-0.285237	-1.63981	0.00840336	0.00840336	0.117688	420	tags=45%, list=20%, signal=37%	Il4ra/Hlx/Cyld/Cebpb/Zfp608/Tnfaip3/Ptpn2/Gcnt2/Ripor2/Arg2/Myadm/Tarm1/Ptprc/Anxa1/Cd80/Zc3h12a/Rgcc/Nfkbid/Jak2/Adam8/Lilrb4a/Cd44/Tgfb1/Thbs1/Fgl2/Wnk1
GO:0048008	BP	GO:0048008	platelet-derived growth factor receptor signaling pathway	17	-0.471833	-1.85526	0.00844037	0.00844037	0.117932	198	tags=41%, list=9%, signal=38%	Ptprj/F3/Ptpn1/Jak2/Tiparp/Csrnp1/Nr4a3
GO:1901657	BP	GO:1901657	glycosyl compound metabolic process	11	0.653228	1.80769	0.00846098	0.00846098	0.117947	251	tags=55%, list=12%, signal=48%	Pnp/Aprt/Upp1/Akr1a1/Fuca2/Gla
GO:0009636	BP	GO:0009636	response to toxic substance	22	0.532932	1.79353	0.00848694	0.00848694	0.118035	269	tags=41%, list=13%, signal=36%	Ccl5/Lcn2/Esd/Sod2/Prdx1/Bax/Akr1a1/Nupr1/Bak1
GO:0043271	BP	GO:0043271	negative regulation of ion transport	22	-0.425437	-1.8317	0.00853312	0.00853312	0.118404	195	tags=36%, list=9%, signal=33%	Atp7a/Mmp9/Cd33/Entpd1/Il1b/Ptgs2/Tgfb1/Wnk1
GO:0010922	BP	GO:0010922	positive regulation of phosphatase activity	10	-0.579714	-1.89295	0.00857055	0.00857055	0.11865	186	tags=50%, list=9%, signal=46%	Ptprc/Cd33/Jak2/Ppp1r15a/Plek
GO:0006040	BP	GO:0006040	amino sugar metabolic process	7	0.728798	1.74682	0.00866961	0.00866961	0.119382	415	tags=71%, list=19%, signal=58%	Chil3/Chil1/Amdhd2/Hexb/Gnpda1
GO:0009611	BP	GO:0009611	response to wounding	95	-0.237814	-1.52432	0.00869565	0.00869565	0.119382	308	tags=31%, list=14%, signal=27%	Txk/F5/Hif1a/Slc7a11/Cnn2/Nfe2l2/Emilin2/Anxa2/Zfp36l1/Zfp36/Ptprj/Atp7a/Cdkn1a/Anxa1/Tec/F3/Jak2/Entpd1/Lilrb4a/Hbegf/Cd44/Serpinb2/Actg1/Tgfb1/Thbs1/Plek/Xbp1/S100a9/Jaml
GO:1903409	BP	GO:1903409	reactive oxygen species biosynthetic process	18	0.566463	1.81078	0.00870275	0.00870275	0.119382	230	tags=33%, list=11%, signal=30%	Lcn2/Sod2/Cybb/Cflar/Cyba/Cycs
GO:0006801	BP	GO:0006801	superoxide metabolic process	18	0.566171	1.80985	0.00870275	0.00870275	0.119382	153	tags=39%, list=7%, signal=36%	Sod2/Cybb/Nos2/Prdx1/Cyba/Ncf4/Fpr2
GO:0031098	BP	GO:0031098	stress-activated protein kinase signaling cascade	55	-0.291214	-1.64772	0.00873908	0.00873908	0.119388	459	tags=45%, list=21%, signal=37%	Dusp1/Klhdc10/Tlr4/Igf1r/Cyld/Map3k5/Map4k2/Traf6/Mapkapk2/Mmp8/App/Dnaja1/Dusp16/Per1/Map2k3/Traf4/Zfp36l1/Zfp36/Zc3h12a/Spag9/Zfp622/Trib1/Il1b/Nfkb1/Lmnb1
GO:0070232	BP	GO:0070232	regulation of T cell apoptotic process	12	0.635494	1.80419	0.00876185	0.00876185	0.119388	123	tags=42%, list=6%, signal=40%	Ccl5/Lgals3/Pnp/Tsc22d3/Cd274
GO:0003159	BP	GO:0003159	morphogenesis of an endothelium	7	0.727632	1.74403	0.00882724	0.00882724	0.119388	359	tags=71%, list=17%, signal=60%	Lcn2/Cxcl10/Bsg/Rhoa/Ctnnb1
GO:0061154	BP	GO:0061154	endothelial tube morphogenesis	7	0.727632	1.74403	0.00882724	0.00882724	0.119388	359	tags=71%, list=17%, signal=60%	Lcn2/Cxcl10/Bsg/Rhoa/Ctnnb1
GO:0098552	CC	GO:0098552	side of membrane	101	0.347896	1.59751	0.00883685	0.00883685	0.119388	277	tags=27%, list=13%, signal=24%	Cxcl9/Ctsb/B2m/H2-Q7/Lgals3/H2-K1/Fcgr4/Ly6a/Slamf7/Lamp1/Rgs1/Fcer1g/Itgb1/H2-T22/Cd274/Mien1/Gna13/Gnb1/Ebi3/Gng12/H2-Q6/Cxcl10/Msn/Canx/Cd302/H2-T23/Pdcd1lg2
GO:0072677	BP	GO:0072677	eosinophil migration	4	0.824955	1.65953	0.00884956	0.00884956	0.119388	99	tags=75%, list=5%, signal=72%	Ccl5/Lgals3/Ccl2
GO:0006936	BP	GO:0006936	muscle contraction	30	-0.374462	-1.77424	0.00885781	0.00885781	0.119388	338	tags=43%, list=16%, signal=37%	Acta2/Atp1a3/Grk2/Arg2/Map2k3/Myl6/Tpm4/Atp2b1/Zc3h12a/Nr4a1/Gsn/Ptgs2/Pde4b
GO:0072073	BP	GO:0072073	kidney epithelium development	8	-0.620336	-1.85499	0.00886981	0.00886981	0.119388	237	tags=62%, list=11%, signal=56%	Arg2/Pbx1/Cxcr2/Cd44/Tgfb1
GO:0002793	BP	GO:0002793	positive regulation of peptide secretion	12	-0.543063	-1.89442	0.00888158	0.00888158	0.119388	109	tags=42%, list=5%, signal=40%	Hif1a/Jak2/Rab8b/S100a8/S100a9
GO:1904064	BP	GO:1904064	positive regulation of cation transmembrane transport	13	0.622845	1.81413	0.00893364	0.00893364	0.11982	99	tags=38%, list=5%, signal=37%	Cxcl9/Lcn2/Ctss/Bax/Ccl2
GO:0031077	BP	GO:0031077	post-embryonic camera-type eye development	3	0.876164	1.61391	0.00903294	0.00903294	0.120769	269	tags=100%, list=13%, signal=88%	Bax/Klf4/Bak1
GO:0045730	BP	GO:0045730	respiratory burst	11	0.649476	1.7973	0.00904449	0.00904449	0.120769	404	tags=64%, list=19%, signal=52%	Cybb/Cyba/Grn/Ncf4/Rps19/Slc11a1/Rac1
GO:0050829	BP	GO:0050829	defense response to Gram-negative bacterium	18	0.563357	1.80085	0.00911069	0.00911069	0.121384	206	tags=44%, list=10%, signal=41%	Irgm1/Igtp/B2m/Mpeg1/Lyz2/Rps19/Camp/Pycard
GO:1903510	BP	GO:1903510	mucopolysaccharide metabolic process	10	-0.578177	-1.88793	0.00918274	0.00918274	0.122074	329	tags=70%, list=15%, signal=60%	Chst11/Tnfaip6/Il15/Il1b/Cd44/Tgfb1/Nfkb1
GO:0007186	BP	GO:0007186	G protein-coupled receptor signaling pathway	61	0.395303	1.66374	0.0092832	0.0092832	0.123137	265	tags=33%, list=12%, signal=30%	Ccl5/Cxcl9/Psap/Nos2/Gde1/Rgs1/C3/Ccl2/Gpr84/Itgb1/Vav1/Fpr2/Gna13/Gnb1/Gng12/Fpr1/Cxcl10/Dgkz/Agtrap/Nme2
GO:1903131	BP	GO:1903131	mononuclear cell differentiation	100	-0.23392	-1.51515	0.00931677	0.00931677	0.123311	202	tags=24%, list=9%, signal=23%	Zfp36l1/Ptprj/Atp7a/Pbx1/Ptprc/Il15/Anxa1/Zc3h12a/Nfil3/Nfkbid/Rhoh/Adam8/Lilrb4a/Il1b/Tpd52/Bcl2a1d/Cd44/Nlrp3/Pglyrp1/Tgfb1/Fgl2/Il23a/Xbp1/Nfkbiz
GO:0051920	MF	GO:0051920	peroxiredoxin activity	5	0.777761	1.68469	0.00938272	0.00938272	0.123912	61	tags=40%, list=3%, signal=39%	Prdx5/Prdx1
GO:1904894	BP	GO:1904894	positive regulation of receptor signaling pathway via STAT	8	-0.614424	-1.83731	0.00944206	0.00944206	0.124086	109	tags=50%, list=5%, signal=48%	Jak2/Il10ra/Tgfb1/Il23a
GO:0051651	BP	GO:0051651	maintenance of location in cell	41	0.441563	1.72486	0.00945597	0.00945597	0.124086	225	tags=29%, list=10%, signal=27%	Cxcl9/Lcn2/Itpr2/Ftl1/Bax/Ddit3/Cyba/Txn1/Tspo/Syne1/Ubash3b/Cxcl10
GO:0006821	BP	GO:0006821	chloride transport	7	0.722698	1.7322	0.00945776	0.00945776	0.124086	182	tags=57%, list=8%, signal=52%	Clcn7/Clic4/Clic5/Tspo
GO:0043367	BP	GO:0043367	CD4-positive, alpha-beta T cell differentiation	19	-0.449844	-1.84646	0.00953471	0.00953471	0.124553	195	tags=42%, list=9%, signal=39%	Atp7a/Anxa1/Zc3h12a/Nfkbid/Nlrp3/Tgfb1/Il23a/Nfkbiz
GO:0017015	BP	GO:0017015	regulation of transforming growth factor beta receptor signaling pathway	19	-0.449698	-1.84586	0.00953471	0.00953471	0.124553	148	tags=32%, list=7%, signal=30%	Furin/Hspa5/Lrg1/Tgfb1/Thbs1/Xbp1
GO:0016504	MF	GO:0016504	peptidase activator activity	14	0.603395	1.79431	0.00955593	0.00955593	0.12456	362	tags=50%, list=17%, signal=42%	Psme2/Psme1/Cflar/Ctsh/Pycard/Psenen/Rps27l
GO:0090092	BP	GO:0090092	regulation of transmembrane receptor protein serine/threonine kinase signaling pathway	29	-0.373864	-1.75885	0.00965961	0.00965961	0.12564	148	tags=38%, list=7%, signal=36%	Chst11/Inhba/Tnfaip6/Furin/Hspa5/Lrg1/Jak2/Sorl1/Tgfb1/Thbs1/Xbp1
GO:0060759	BP	GO:0060759	regulation of response to cytokine stimulus	43	0.434347	1.71225	0.0097561	0.0097561	0.126621	422	tags=40%, list=20%, signal=32%	Irgm1/Zbp1/Igtp/Ikbke/Klf4/Socs1/Pycard/Samhd1/Isg15/Irf7/Nlrc5/Parp14/Irak3/Adam17/Tbk1/Crebrf/Casp1
GO:0045765	BP	GO:0045765	regulation of angiogenesis	59	0.39783	1.6637	0.00981784	0.00981784	0.127148	241	tags=29%, list=11%, signal=26%	Ccl5/Chil1/Stat1/Lgals3/Rnh1/C3/Klf4/Hmox1/Ccl2/Itgb1/Ninj1/Grn/Pxn/Ctsh/Camp/Cxcl10/Mtdh
GO:1901342	BP	GO:1901342	regulation of vasculature development	60	0.394779	1.6568	0.00989283	0.00989283	0.127322	241	tags=28%, list=11%, signal=26%	Ccl5/Chil1/Stat1/Lgals3/Rnh1/C3/Klf4/Hmox1/Ccl2/Itgb1/Ninj1/Grn/Pxn/Ctsh/Camp/Cxcl10/Mtdh
GO:0032868	BP	GO:0032868	response to insulin	48	-0.312033	-1.69355	0.00990676	0.00990676	0.127322	475	tags=48%, list=22%, signal=38%	Egr2/Zfp106/Prkcb/Ndel1/Igf1r/Ptpre/Ptpn2/Slc2a1/Sesn2/Tbc1d4/Egr1/Grk2/Marcks/Zfp36l1/Ptprj/Atp2b1/Ptpn1/Sorl1/Il1b/Cpeb2/Rab8b/Socs3/Xbp1
GO:0030502	BP	GO:0030502	negative regulation of bone mineralization	4	-0.785419	-1.74807	0.00993698	0.00993698	0.127322	287	tags=100%, list=13%, signal=87%	Hif1a/Srgn/Ccr1
GO:0032817	BP	GO:0032817	regulation of natural killer cell proliferation	4	-0.785231	-1.74765	0.00993698	0.00993698	0.127322	174	tags=75%, list=8%, signal=69%	Il15/Jak2/Il23a
GO:0032819	BP	GO:0032819	positive regulation of natural killer cell proliferation	4	-0.785231	-1.74765	0.00993698	0.00993698	0.127322	174	tags=75%, list=8%, signal=69%	Il15/Jak2/Il23a
GO:0051603	BP	GO:0051603	proteolysis involved in cellular protein catabolic process	162	0.313361	1.52709	0.00999579	0.00999579	0.127736	846	tags=53%, list=39%, signal=35%	Psme2/Ctsb/Psmb8/Psmb10/Ctss/Psmb9/Psme1/Mdm2/Ctsz/Ube2l6/Fbxl5/Ddit3/Psmb5/Znrf1/Psma5/Ubb/Psmb6/Dtx3l/Psma7/Ctsh/Psma2/Nupr1/Isg15/Chmp2a/Canx/Psmd7/Ubxn1/Derl1/Psma4/Psmb4/Herc6/Psma3/Usp18/Sumo2/Cdc34/Gabarap/Psmd4/Ctnnb1/Psmd8/Nfe2l1/Calr/Rnf115/Rbx1/Chmp5/Sirt2/Psma6/Ubap1/Gsk3a/Mtm1/Psmc3/Cbl/Psma1/Uba7/Nub1/Plk2/Fbxo6/Stub1/Hsp90b1/Rpl23/Psmc2/Rack1/Nedd8/Rnf114/Psmc5/Psmb1/Gba/Adrm1/Psmc…
GO:0046348	BP	GO:0046348	amino sugar catabolic process	4	0.820995	1.65156	0.0100408	0.0100408	0.127736	163	tags=75%, list=8%, signal=69%	Chil3/Chil1/Amdhd2
GO:1901072	BP	GO:1901072	glucosamine-containing compound catabolic process	4	0.820995	1.65156	0.0100408	0.0100408	0.127736	163	tags=75%, list=8%, signal=69%	Chil3/Chil1/Amdhd2
GO:0015078	MF	GO:0015078	proton transmembrane transporter activity	28	0.487753	1.74059	0.0100541	0.0100541	0.127736	735	tags=68%, list=34%, signal=45%	Atp6v0c/Atp6v0b/Atp6v1c1/Atp6v1a/Cox7a2/Uqcrq/Atp6v1f/Slc11a1/Hvcn1/Atp5k/Atp6v1g1/Cox7b/Atp5b/Cox5a/Atp5a1/Atp5j/Atp6v0e/Atp5o/Atp5g1
GO:0005829	CC	GO:0005829	cytosol	725	0.245451	1.30326	0.0101061	0.0101061	0.128126	519	tags=28%, list=24%, signal=33%	Gbp2/Lcn2/Cstb/Plin2/Psmb8/Esd/Irgm1/Prdx5/Psmb10/Zbp1/Igtp/Psmb9/B2m/Gbp3/Bst2/Stat1/Fnip2/Nos2/Pnp/Mdm2/Prdx1/Rnh1/Fmnl2/Tnip1/Rps5/Rps20/Dock10/Rgs1/Vim/Zmiz1/Bax/Ifit2/Hmox1/Pgam1/Socs1/Trim30c/Mif/Cflar/Aprt/1700017B05Rik/Psmb5/Clic4/Mien1/Blvrb/Ifi35/Stxbp5/Znrf1/Ggh/Ncf4/Rps19/Vav1/Nmi/Ifit3/Psma5/Irf2/Txn1/Id2/Gna13/St13/Jun/Pxn/Abr/Ubb/Psmb6/Kmt5a/Upp1/Dtx3l/Psma7/Akr1a1/Serf1/Ctsh/Tspo/…
GO:0098662	BP	GO:0098662	inorganic cation transmembrane transport	85	0.358937	1.6028	0.0102755	0.0102755	0.130001	401	tags=32%, list=19%, signal=27%	Cxcl9/Lcn2/Slc31a2/Itpr2/Atp6v0c/Slc31a1/Slc25a37/Bax/Itgb1/Ddit3/Atp6v0b/Cyba/Cd63/Ywhae/Ubash3b/Atp6v1c1/Atp6v1a/Cxcl10/Abcc5/Klhl24/Atp6v1f/P2rx4/Slc11a1/Hvcn1/Ptpn6/Atp6v1g1/Ahnak
GO:0006954	BP	GO:0006954	inflammatory response	161	0.312641	1.52258	0.0103082	0.0103082	0.130141	225	tags=22%, list=10%, signal=22%	Saa3/Ccl5/Cxcl9/Chil3/Gbp5/Aoah/Zbp1/Ctss/Chil1/Cybb/Nos2/Tnip1/Bst1/C3/Hmox1/Ccl2/Mif/Fcer1g/Cd68/Itgb1/Ninj1/Cyba/Ifi35/Grn/Rps19/Nmi/Fpr2/Jun/Abr/Tnfrsf1b/Camp/Smpdl3b/Pycard/Nupr1/Fpr1/Cxcl10
GO:0042611	CC	GO:0042611	MHC protein complex	11	0.643186	1.7799	0.0105033	0.0105033	0.132326	318	tags=64%, list=15%, signal=55%	B2m/H2-Q7/H2-K1/H2-T22/H2-Q6/H2-T23/H2-Q4
GO:0051260	BP	GO:0051260	protein homooligomerization	24	0.512419	1.76768	0.0105965	0.0105965	0.133222	357	tags=42%, list=17%, signal=35%	Gbp5/B2m/Sod2/Mif/Ninj1/Pycard/Samhd1/Chmp2a/Tifa/Vps35
GO:0043370	BP	GO:0043370	regulation of CD4-positive, alpha-beta T cell differentiation	17	-0.4609	-1.81227	0.0106422	0.0106422	0.133518	169	tags=41%, list=8%, signal=38%	Anxa1/Zc3h12a/Nfkbid/Nlrp3/Tgfb1/Il23a/Nfkbiz
GO:0002253	BP	GO:0002253	activation of immune response	67	-0.266493	-1.5837	0.010745	0.010745	0.134527	219	tags=28%, list=10%, signal=26%	Themis2/Plscr1/Ptprj/Cfp/Ptprc/Lcp2/Zc3h12a/Rgcc/Tec/Nfkbid/Rabgef1/C5ar1/Lilrb4a/Il1b/Bcl2a1d/Pde4b/Nr4a3/Nfkbiz/Wnk1
GO:0030234	MF	GO:0030234	enzyme regulator activity	194	0.300902	1.49485	0.010794	0.010794	0.13486	240	tags=19%, list=11%, signal=19%	Ccl5/Cstb/Psme2/Irgm1/Prdx5/Wfdc21/Igtp/Psme1/Bst2/Ikbke/Nos2/Rnh1/Rps20/Dock10/Rgs1/Gclm/C3/Klf4/Wfdc17/Socs1/Cflar/Stxbp5/Ncf4/Ppp4r2/Vav1/Jun/Abr/Dtx3l/Ctsh/Lamtor1/Pycard/Nupr1/Timp2/Ralgds/Tmbim6/Dgkz/Psenen
GO:0030203	BP	GO:0030203	glycosaminoglycan metabolic process	13	-0.51755	-1.85563	0.0108475	0.0108475	0.134962	329	tags=62%, list=15%, signal=52%	Chst11/Tnfaip6/Il15/Il1b/Cd44/Pglyrp1/Tgfb1/Nfkb1
GO:0006501	BP	GO:0006501	C-terminal protein lipidation	4	0.81837	1.64628	0.0108918	0.0108918	0.134962	39	tags=50%, list=2%, signal=49%	Irgm1/Igtp
GO:0018410	BP	GO:0018410	C-terminal protein amino acid modification	4	0.81837	1.64628	0.0108918	0.0108918	0.134962	39	tags=50%, list=2%, signal=49%	Irgm1/Igtp
GO:2000343	BP	GO:2000343	positive regulation of chemokine (C-X-C motif) ligand 2 production	4	0.818322	1.64619	0.0108918	0.0108918	0.134962	107	tags=50%, list=5%, signal=48%	Ccl5/Mif
GO:0072091	BP	GO:0072091	regulation of stem cell proliferation	6	-0.681671	-1.80585	0.010929	0.010929	0.135144	234	tags=67%, list=11%, signal=60%	Hmgb2/Zfp36l1/Ptprc/Pim1
GO:0002476	BP	GO:0002476	antigen processing and presentation of endogenous peptide antigen via MHC class Ib	10	0.656151	1.76273	0.0111359	0.0111359	0.136026	436	tags=80%, list=20%, signal=64%	H2-Q7/H2-K1/H2-T22/Tap2/H2-Q6/H2-T23/H2-Q4/H2-D1
GO:0002484	BP	GO:0002484	antigen processing and presentation of endogenous peptide antigen via MHC class I via ER pathway	10	0.656151	1.76273	0.0111359	0.0111359	0.136026	436	tags=80%, list=20%, signal=64%	H2-Q7/H2-K1/H2-T22/Tap2/H2-Q6/H2-T23/H2-Q4/H2-D1
GO:1901739	BP	GO:1901739	regulation of myoblast fusion	10	0.655644	1.76137	0.0111359	0.0111359	0.136026	225	tags=40%, list=10%, signal=36%	Cxcl9/Gdf15/Cflar/Cxcl10
GO:0006787	BP	GO:0006787	porphyrin-containing compound catabolic process	3	0.86825	1.59933	0.0111583	0.0111583	0.136026	286	tags=100%, list=13%, signal=87%	Hmox1/Blvrb/Hmox2
GO:0033015	BP	GO:0033015	tetrapyrrole catabolic process	3	0.86825	1.59933	0.0111583	0.0111583	0.136026	286	tags=100%, list=13%, signal=87%	Hmox1/Blvrb/Hmox2
GO:0042167	BP	GO:0042167	heme catabolic process	3	0.86825	1.59933	0.0111583	0.0111583	0.136026	286	tags=100%, list=13%, signal=87%	Hmox1/Blvrb/Hmox2
GO:0046149	BP	GO:0046149	pigment catabolic process	3	0.86825	1.59933	0.0111583	0.0111583	0.136026	286	tags=100%, list=13%, signal=87%	Hmox1/Blvrb/Hmox2
GO:0060041	BP	GO:0060041	retina development in camera-type eye	13	0.611991	1.78252	0.0112025	0.0112025	0.136067	402	tags=62%, list=19%, signal=50%	Bax/C3/Clic4/Grn/Gnb1/Ski/Bsg/Rpl24
GO:0061041	BP	GO:0061041	regulation of wound healing	26	-0.388862	-1.76947	0.0112069	0.0112069	0.136067	265	tags=35%, list=12%, signal=31%	Nfe2l2/Emilin2/Anxa2/Anxa1/Hbegf/Actg1/Thbs1/Xbp1/S100a9
GO:0005216	MF	GO:0005216	ion channel activity	21	0.531643	1.76465	0.0112435	0.0112435	0.136236	680	tags=71%, list=32%, signal=49%	Itpr2/Calhm6/Clcn7/Clic4/Clic5/Vdac2/Atp6v1a/P2rx4/Hvcn1/Atp5k/Atp5b/Trpm7/Atp5a1/Atp5j/Atp5o
GO:2000045	BP	GO:2000045	regulation of G1/S transition of mitotic cell cycle	28	0.482665	1.72243	0.011472	0.011472	0.137652	473	tags=50%, list=22%, signal=40%	Psme2/Psme1/Mdm2/Klf4/Ccl2/Id2/Dgkz/Rpl26/Rps27l/Adam17/Ptpn6/Anp32b/Bid/Slfn1
GO:0043395	MF	GO:0043395	heparan sulfate proteoglycan binding	3	-0.850093	-1.68685	0.0114784	0.0114784	0.137652	326	tags=100%, list=15%, signal=85%	Atp1a3/Ptprc
GO:0052689	MF	GO:0052689	carboxylic ester hydrolase activity	11	0.638547	1.76706	0.0115244	0.0115244	0.137652	480	tags=64%, list=22%, signal=50%	Esd/Aoah/Gde1/Plaat3/Aars/Pnpla7/Nceh1
GO:0002396	BP	GO:0002396	MHC protein complex assembly	6	0.738559	1.68815	0.011526	0.011526	0.137652	97	tags=50%, list=5%, signal=48%	B2m/Tapbp/Tapbpl
GO:0002501	BP	GO:0002501	peptide antigen assembly with MHC protein complex	6	0.738559	1.68815	0.011526	0.011526	0.137652	97	tags=50%, list=5%, signal=48%	B2m/Tapbp/Tapbpl
GO:0043434	BP	GO:0043434	response to peptide hormone	68	-0.263721	-1.57706	0.0115357	0.0115357	0.137652	291	tags=32%, list=14%, signal=29%	Sesn2/Tbc1d4/Egr1/Grk2/Nfe2l2/Marcks/Stat4/Zfp36l1/Ptprj/Atp2b1/Anxa1/Nr4a1/Ptpn1/Jak2/Sorl1/Il1b/Cpeb2/Rab8b/Socs3/Nr4a3/Nfkb1/Xbp1
GO:0042287	MF	GO:0042287	MHC protein binding	17	0.568934	1.78883	0.0115432	0.0115432	0.137652	470	tags=65%, list=22%, signal=51%	H2-Q7/H2-K1/Tap1/H2-T22/Tap2/H2-Q6/H2-T23/Derl1/H2-Q4/H2-D1/Atp5b
GO:0042288	MF	GO:0042288	MHC class I protein binding	17	0.568934	1.78883	0.0115432	0.0115432	0.137652	470	tags=65%, list=22%, signal=51%	H2-Q7/H2-K1/Tap1/H2-T22/Tap2/H2-Q6/H2-T23/Derl1/H2-Q4/H2-D1/Atp5b
GO:0034614	BP	GO:0034614	cellular response to reactive oxygen species	30	0.473414	1.71779	0.011582	0.011582	0.137842	164	tags=27%, list=8%, signal=25%	Lcn2/Psap/Prdx5/Sod2/Prdx1/Fos/Txn1/Jun
GO:0070229	BP	GO:0070229	negative regulation of lymphocyte apoptotic process	9	0.671337	1.74605	0.0116437	0.0116437	0.138303	107	tags=44%, list=5%, signal=42%	Ccl5/Pnp/Tsc22d3/Mif
GO:0008324	MF	GO:0008324	cation transmembrane transporter activity	51	0.410593	1.67432	0.0117015	0.0117015	0.138716	492	tags=41%, list=23%, signal=33%	Itpr2/Calhm6/Atp6v0c/Slc31a1/Slc25a37/Atp6v0b/Slc3a2/Atp6v1c1/Atp6v1a/Cox7a2/Uqcrq/Atp6v1f/P2rx4/Slc11a1/Hvcn1/Atp5k/Atp6v1g1/Cox7b/Atp5b/Anxa5/Cox5a
GO:1904591	BP	GO:1904591	positive regulation of protein import	11	-0.546325	-1.84803	0.0117572	0.0117572	0.138919	155	tags=55%, list=7%, signal=51%	App/Zc3h12a/Jak2/Ptgs2/Tgfb1/Xbp1
GO:2000107	BP	GO:2000107	negative regulation of leukocyte apoptotic process	13	0.610216	1.77735	0.0117697	0.0117697	0.138919	108	tags=38%, list=5%, signal=37%	Ccl5/Pnp/Tsc22d3/Mif/Fcer1g
GO:0005102	MF	GO:0005102	signaling receptor binding	211	0.293544	1.47005	0.0117878	0.0117878	0.138919	483	tags=33%, list=22%, signal=29%	Saa3/Ly6i/Ccl5/Cxcl9/Psap/Prdx5/H2-Q7/Stat1/Lgals3/H2-K1/Mdm2/Ly6a/Tap1/C3/Gdf15/Ccl2/Socs1/Rtp4/Mif/Cflar/Itgb1/H2-T22/Tap2/Ppia/Grn/Fpr2/Gna13/Pxn/Ebi3/Cxcl16/Pycard/Isg15/Timp2/Fpr1/H2-Q6/Cxcl10/Ncl/Sqstm1/Msn/Canx/Eif3a/Gla/Ywhag/H2-T23/Ly6e/Derl1/P2rx4/H2-Q4/Cnih4/Gabarap/Osgin1/Vps35/Ctnnb1/Adam17/Ptpn6/Hck/Calr/Ly96/Hilpda/Rnd1/H2-D1/Grb2/Sema4d/Ddt/Csf3/Atp5b/Tgfbr1/Mpp1/Anxa5/Erap1
GO:0060340	BP	GO:0060340	positive regulation of type I interferon-mediated signaling pathway	8	0.689066	1.72491	0.0119852	0.0119852	0.140885	399	tags=62%, list=19%, signal=51%	Zbp1/Ikbke/Irf7/Nlrc5/Tbk1
GO:0006941	BP	GO:0006941	striated muscle contraction	15	-0.479803	-1.81723	0.0120014	0.0120014	0.140885	299	tags=53%, list=14%, signal=46%	Atp1a3/Grk2/Arg2/Map2k3/Zc3h12a/Nr4a1/Gsn/Pde4b
GO:0000302	BP	GO:0000302	response to reactive oxygen species	36	0.449398	1.70396	0.0121084	0.0121084	0.141451	164	tags=25%, list=8%, signal=23%	Lcn2/Psap/Prdx5/Sod2/Prdx1/Fos/Hmox1/Txn1/Jun
GO:0070424	BP	GO:0070424	regulation of nucleotide-binding oligomerization domain containing signaling pathway	4	-0.778761	-1.73325	0.0121183	0.0121183	0.141451	480	tags=100%, list=22%, signal=78%	Tlr4/Slc15a2/Tnfaip3
GO:0001704	BP	GO:0001704	formation of primary germ layer	14	-0.495294	-1.82482	0.0121275	0.0121275	0.141451	167	tags=36%, list=8%, signal=33%	Ets2/Txnrd1/Kdm6b/Nr4a3/Dusp2
GO:0090713	BP	GO:0090713	immunological memory process	3	-0.848502	-1.6837	0.0121671	0.0121671	0.141451	29	tags=67%, list=1%, signal=66%	Fgl2/Il23a
GO:0090715	BP	GO:0090715	immunological memory formation process	3	-0.848502	-1.6837	0.0121671	0.0121671	0.141451	29	tags=67%, list=1%, signal=66%	Fgl2/Il23a
GO:0070227	BP	GO:0070227	lymphocyte apoptotic process	23	0.510222	1.73872	0.0124092	0.0124092	0.143988	123	tags=30%, list=6%, signal=29%	Ccl5/Lgals3/Pnp/Tsc22d3/Bax/Mif/Cd274
GO:0050873	BP	GO:0050873	brown fat cell differentiation	7	-0.634061	-1.79268	0.0125752	0.0125752	0.144297	119	tags=71%, list=6%, signal=68%	Rreb1/Cebpb/Lrg1/Ptgs2/Pim1
GO:0023023	MF	GO:0023023	MHC protein complex binding	3	0.865172	1.59366	0.0125753	0.0125753	0.144297	97	tags=67%, list=5%, signal=64%	B2m/Tapbpl
GO:1901136	BP	GO:1901136	carbohydrate derivative catabolic process	31	0.468628	1.71442	0.0125778	0.0125778	0.144297	305	tags=39%, list=14%, signal=34%	Chil3/Psap/Aoah/Chil1/Pnp/Gns/Amdhd2/Upp1/Samhd1/Fuca2/Gla/Hexb
GO:0007369	BP	GO:0007369	gastrulation	22	-0.410372	-1.76684	0.0125965	0.0125965	0.144297	221	tags=41%, list=10%, signal=37%	Tnfaip3/Inhba/Myadm/Ets2/Txnrd1/Kdm6b/Nr4a3/Dusp2/Wnk1
GO:0071813	MF	GO:0071813	lipoprotein particle binding	3	-0.846753	-1.68023	0.0126263	0.0126263	0.144297	97	tags=100%, list=5%, signal=96%	Sorl1/Thbs1
GO:0071814	MF	GO:0071814	protein-lipid complex binding	3	-0.846753	-1.68023	0.0126263	0.0126263	0.144297	97	tags=100%, list=5%, signal=96%	Sorl1/Thbs1
GO:0009116	BP	GO:0009116	nucleoside metabolic process	5	0.768795	1.66527	0.0126749	0.0126749	0.144297	174	tags=60%, list=8%, signal=55%	Pnp/Aprt/Upp1
GO:0009119	BP	GO:0009119	ribonucleoside metabolic process	5	0.768795	1.66527	0.0126749	0.0126749	0.144297	174	tags=60%, list=8%, signal=55%	Pnp/Aprt/Upp1
GO:0043255	BP	GO:0043255	regulation of carbohydrate biosynthetic process	16	-0.458355	-1.7712	0.0126858	0.0126858	0.144297	394	tags=50%, list=18%, signal=41%	Ptafr/Ptpn2/Sesn2/Hif1a/Ppp1r3d/Tgfb1/Nfkb1/Plek
GO:0035306	BP	GO:0035306	positive regulation of dephosphorylation	16	-0.456122	-1.76257	0.0126858	0.0126858	0.144297	186	tags=38%, list=9%, signal=35%	Ptprc/Cd33/Jak2/Ppp1r15a/Tgfb1/Plek
GO:0098660	BP	GO:0098660	inorganic ion transmembrane transport	88	0.350326	1.57167	0.0126995	0.0126995	0.144297	401	tags=31%, list=19%, signal=26%	Cxcl9/Lcn2/Slc31a2/Itpr2/Atp6v0c/Slc31a1/Slc25a37/Bax/Itgb1/Ddit3/Atp6v0b/Cyba/Cd63/Ywhae/Ubash3b/Atp6v1c1/Atp6v1a/Cxcl10/Abcc5/Klhl24/Atp6v1f/P2rx4/Slc11a1/Hvcn1/Ptpn6/Atp6v1g1/Ahnak
GO:0060402	BP	GO:0060402	calcium ion transport into cytosol	22	0.519396	1.74797	0.0127304	0.0127304	0.144376	379	tags=50%, list=18%, signal=42%	Cxcl9/Itpr2/Bax/Ddit3/Cyba/Ubash3b/Cxcl10/Tmbim6/Bak1/P2rx4/Ptpn6
GO:0004620	MF	GO:0004620	phospholipase activity	9	0.666718	1.73404	0.0128535	0.0128535	0.145225	200	tags=56%, list=9%, signal=51%	Ccl5/Gde1/Hmox1/Plaat3/Smpdl3b
GO:0016298	MF	GO:0016298	lipase activity	9	0.666718	1.73404	0.0128535	0.0128535	0.145225	200	tags=56%, list=9%, signal=51%	Ccl5/Gde1/Hmox1/Plaat3/Smpdl3b
GO:0005777	CC	GO:0005777	peroxisome	15	0.577145	1.74927	0.0129725	0.0129725	0.146022	245	tags=40%, list=11%, signal=36%	Prdx5/Nos2/Prdx1/Vim/Plaat3/Lacc1
GO:0042579	CC	GO:0042579	microbody	15	0.577145	1.74927	0.0129725	0.0129725	0.146022	245	tags=40%, list=11%, signal=36%	Prdx5/Nos2/Prdx1/Vim/Plaat3/Lacc1
GO:0046703	MF	GO:0046703	natural killer cell lectin-like receptor binding	10	0.649291	1.74431	0.0130661	0.0130661	0.146342	436	tags=80%, list=20%, signal=64%	H2-Q7/H2-K1/H2-T22/H2-Q6/H2-T23/H2-Q4/Ptpn6/H2-D1
GO:0032934	MF	GO:0032934	sterol binding	10	0.64843	1.74199	0.0130661	0.0130661	0.146342	388	tags=70%, list=18%, signal=58%	Npc2/Tspo/Vdac2/Osbpl3/Npc1/Scarb2/Nfe2l1
GO:0000165	BP	GO:0000165	MAPK cascade	133	-0.205925	-1.4325	0.0131004	0.0131004	0.146342	211	tags=22%, list=10%, signal=21%	Rnf149/Traf4/Zfp36l1/Zfp36/Ptprj/Ccl3/Ptprc/Zc3h12a/Spag9/Kras/Trf/Zfp622/Osm/Trib1/Ptpn1/Jak2/Sorl1/Adam8/Lilrb4a/Il1b/Cd44/Tgfb1/Thbs1/Ccr1/Nfkb1/Lmnb1/Xbp1/Ccl6/Dusp2
GO:0120254	BP	GO:0120254	olefinic compound metabolic process	7	-0.631104	-1.78432	0.0131219	0.0131219	0.146342	450	tags=86%, list=21%, signal=68%	Alox5/Dhrs9/Egr1/Rdh12/Dhrs7/Ptgs2
GO:0010951	BP	GO:0010951	negative regulation of endopeptidase activity	31	-0.353242	-1.6963	0.0131394	0.0131394	0.146342	300	tags=42%, list=14%, signal=37%	Rffl/Grk2/Ddx3x/Mmp9/Nr4a1/Sorl1/Picalm/Bcl2a1d/Cd44/Serpinb2/Ptgs2/Thbs1/Plaur
GO:0045834	BP	GO:0045834	positive regulation of lipid metabolic process	24	-0.394139	-1.74088	0.0131467	0.0131467	0.146342	169	tags=29%, list=8%, signal=27%	Anxa1/Elovl5/Dgat1/Il1b/Ptgs2/Tgfb1/Nr4a3
GO:0001913	BP	GO:0001913	T cell mediated cytotoxicity	19	0.543915	1.75856	0.0132791	0.0132791	0.146853	318	tags=53%, list=15%, signal=45%	B2m/H2-Q7/H2-K1/Pnp/H2-T22/Tap2/Ctsh/H2-Q6/H2-T23/H2-Q4
GO:2000427	BP	GO:2000427	positive regulation of apoptotic cell clearance	3	0.86287	1.58942	0.0132837	0.0132837	0.146853	99	tags=67%, list=5%, signal=64%	C3/Ccl2
GO:0006144	BP	GO:0006144	purine nucleobase metabolic process	3	0.862579	1.58888	0.0134609	0.0134609	0.146853	116	tags=67%, list=5%, signal=63%	Pnp/Aprt
GO:0006166	BP	GO:0006166	purine ribonucleoside salvage	3	0.862579	1.58888	0.0134609	0.0134609	0.146853	116	tags=67%, list=5%, signal=63%	Pnp/Aprt
GO:0009163	BP	GO:0009163	nucleoside biosynthetic process	3	0.862579	1.58888	0.0134609	0.0134609	0.146853	116	tags=67%, list=5%, signal=63%	Pnp/Aprt
GO:0034404	BP	GO:0034404	nucleobase-containing small molecule biosynthetic process	3	0.862579	1.58888	0.0134609	0.0134609	0.146853	116	tags=67%, list=5%, signal=63%	Pnp/Aprt
GO:0042451	BP	GO:0042451	purine nucleoside biosynthetic process	3	0.862579	1.58888	0.0134609	0.0134609	0.146853	116	tags=67%, list=5%, signal=63%	Pnp/Aprt
GO:0042455	BP	GO:0042455	ribonucleoside biosynthetic process	3	0.862579	1.58888	0.0134609	0.0134609	0.146853	116	tags=67%, list=5%, signal=63%	Pnp/Aprt
GO:0043174	BP	GO:0043174	nucleoside salvage	3	0.862579	1.58888	0.0134609	0.0134609	0.146853	116	tags=67%, list=5%, signal=63%	Pnp/Aprt
GO:0046129	BP	GO:0046129	purine ribonucleoside biosynthetic process	3	0.862579	1.58888	0.0134609	0.0134609	0.146853	116	tags=67%, list=5%, signal=63%	Pnp/Aprt
GO:1901659	BP	GO:1901659	glycosyl compound biosynthetic process	3	0.862579	1.58888	0.0134609	0.0134609	0.146853	116	tags=67%, list=5%, signal=63%	Pnp/Aprt
GO:0044754	CC	GO:0044754	autolysosome	8	0.680375	1.70315	0.0135218	0.0135218	0.147251	234	tags=50%, list=11%, signal=45%	Irgm1/Ftl1/Lamp1/Sqstm1
GO:0033176	CC	GO:0033176	proton-transporting V-type ATPase complex	12	0.617701	1.75368	0.0136455	0.0136455	0.147611	673	tags=83%, list=31%, signal=58%	Atp6v0c/Atp6v0b/Atp6v1c1/Atp6v1a/Atp6v1d/Atp6v1f/Atp6v1g1/Atp6v1b2/Tcirg1/Atp6v0e
GO:0016471	CC	GO:0016471	vacuolar proton-transporting V-type ATPase complex	10	0.645572	1.73431	0.01366	0.01366	0.147611	586	tags=80%, list=27%, signal=58%	Atp6v0c/Atp6v0b/Atp6v1c1/Atp6v1a/Atp6v1f/Atp6v1g1/Atp6v1b2/Tcirg1
GO:0001892	BP	GO:0001892	embryonic placenta development	19	-0.430217	-1.7659	0.01373	0.01373	0.147611	667	tags=74%, list=31%, signal=51%	Sp1/Tfeb/Map2k1/Setd2/Med1/Prdm1/Cebpb/Hectd1/Plk4/Itga4/Hif1a/Zfp36l1/Junb/Socs3
GO:0004888	MF	GO:0004888	transmembrane signaling receptor activity	55	-0.275848	-1.56078	0.0137328	0.0137328	0.147611	116	tags=22%, list=5%, signal=21%	F3/Cxcr2/Csf3r/Sorl1/C5ar1/Il18rap/Cd44/Gpr65/Il10ra/Cd300ld/Ccr1/Il1r2
GO:0062012	BP	GO:0062012	regulation of small molecule metabolic process	55	-0.275842	-1.56075	0.0137328	0.0137328	0.147611	291	tags=29%, list=14%, signal=26%	Sesn2/Hif1a/Ier3/Egr1/Slc7a11/Anxa1/Ppp1r3d/Elovl5/Dgat1/Entpd1/Il1b/Ptgs2/Nr4a3/Gk/Nfkb1/Plek
GO:0043086	BP	GO:0043086	negative regulation of catalytic activity	111	-0.221304	-1.47869	0.0137457	0.0137457	0.147611	273	tags=27%, list=13%, signal=25%	Dusp16/Grk2/Pi16/Arg2/Ddx3x/Rasip1/Cst3/Zfp36/Ptprj/Ptprc/Cdkn1a/Mmp9/Anxa1/Actb/Nr4a1/Trib1/Ptpn1/Ppp1r15a/Sorl1/Lilrb4a/Picalm/Il1b/Bcl2a1d/Cd44/Serpinb2/Ptgs2/Thbs1/Nfkb1/Wnk1/Plaur
GO:0001866	BP	GO:0001866	NK T cell proliferation	5	-0.714835	-1.7488	0.013751	0.013751	0.147611	174	tags=60%, list=8%, signal=55%	Il15/Jak2/Il23a
GO:0051132	BP	GO:0051132	NK T cell activation	5	-0.714835	-1.7488	0.013751	0.013751	0.147611	174	tags=60%, list=8%, signal=55%	Il15/Jak2/Il23a
GO:0045742	BP	GO:0045742	positive regulation of epidermal growth factor receptor signaling pathway	5	-0.710732	-1.73877	0.0140056	0.0140056	0.150077	180	tags=60%, list=8%, signal=55%	Mmp9/Hbegf/Plaur
GO:0001974	BP	GO:0001974	blood vessel remodeling	9	0.66177	1.72117	0.0140632	0.0140632	0.150427	269	tags=56%, list=13%, signal=49%	Nos2/Mdm2/Bax/Abr/Bak1
GO:0055094	BP	GO:0055094	response to lipoprotein particle	6	0.730616	1.67	0.0141234	0.0141234	0.150579	317	tags=67%, list=15%, signal=57%	Fcer1g/Cd68/Itgb1/Npc1
GO:0010884	BP	GO:0010884	positive regulation of lipid storage	8	0.678942	1.69957	0.0141364	0.0141364	0.150579	91	tags=38%, list=4%, signal=36%	Plin2/Ikbke/C3
GO:0010498	BP	GO:0010498	proteasomal protein catabolic process	108	0.332548	1.5405	0.0141525	0.0141525	0.150579	704	tags=46%, list=33%, signal=33%	Psme2/Psmb8/Psmb10/Psmb9/Psme1/Mdm2/Fbxl5/Ddit3/Psmb5/Znrf1/Psma5/Ubb/Psmb6/Psma7/Psma2/Nupr1/Canx/Psmd7/Ubxn1/Derl1/Psma4/Psmb4/Psma3/Sumo2/Cdc34/Gabarap/Psmd4/Ctnnb1/Psmd8/Nfe2l1/Calr/Rbx1/Sirt2/Psma6/Gsk3a/Mtm1/Psmc3/Psma1/Nub1/Plk2/Fbxo6/Stub1/Hsp90b1/Psmc2/Rack1/Psmc5/Psmb1/Gba/Psmc6/Psmb3
GO:0043209	CC	GO:0043209	myelin sheath	66	0.375482	1.60553	0.0141844	0.0141844	0.150652	746	tags=58%, list=35%, signal=39%	Itpr2/Sod2/Prdx1/Pgam1/Mif/Itgb1/Ppia/Gnb1/Ubb/Vdac2/Atp6v1a/Cycs/Msn/Canx/Ywhag/Nme2/Arf6/Eno1/Hspa9/Aldoa/Gstm1/Cox5b/Atp6v1b2/Sirt2/Atp5b/Cox5a/Eef1a1/Tubb4b/Atp5a1/Rala/Hsp90aa1/Nme1/Rtn4/Atp5o/Calm1/Pebp1/Vcp/Napa
GO:0007039	BP	GO:0007039	protein catabolic process in the vacuole	6	0.729604	1.66768	0.0142857	0.0142857	0.151461	586	tags=100%, list=27%, signal=73%	Psap/Grn/Tpp1/Vps35/Cln3/Tcirg1
GO:2000678	BP	GO:2000678	negative regulation of transcription regulatory region DNA binding	3	0.860335	1.58475	0.0143464	0.0143464	0.151838	303	tags=100%, list=14%, signal=86%	Ddit3/Id2/Rest
GO:0071310	BP	GO:0071310	cellular response to organic substance	442	0.257367	1.34995	0.0145597	0.0145597	0.153346	331	tags=21%, list=15%, signal=22%	Saa3/Ccl5/Cxcl9/Gbp2/Ifi47/Gbp5/Irf1/Itpr2/Psap/Capg/Irgm1/Gbp7/Gbp4/Zbp1/Igtp/B2m/Gbp3/H2-Q7/Stat1/Ikbke/Nos2/Mdm2/Fcgr4/Tnip1/Fos/Vim/Zmiz1/Gclm/Bax/Ifit2/Gdf15/Klf4/Ccl2/Socs1/Fam20c/Mif/Fcer1g/Cd68/Cflar/Ddit3/Cyba/Cd274/Cd63/Gbp9/Nmi/Ifit3/Fpr2/Jun/Pxn/Ebi3/Tnfrsf1b/Lamtor1/Cxcl16/Pycard/Samhd1/Isg15/Timp2/Gbp6/Cxcl10/Tmbim6/Tgtp1/Irf7/Ncl/Msn/Ifi211/Mtdh/Agtrap/Nlrc5/Ywhag/Mkrn1/Zfp36l2/Par…
GO:0051607	BP	GO:0051607	defense response to virus	82	0.353733	1.56934	0.0145653	0.0145653	0.153346	399	tags=30%, list=19%, signal=26%	Ccl5/Cxcl9/Irf1/Gbp7/Gbp4/Zbp1/Bst2/Stat1/Ifit2/Rtp4/Ifit3/Irf2/Dtx3l/Pycard/Samhd1/Isg15/Cxcl10/Irf7/Ifi207/Ifnar2/Ddx60/Bcl2l1/Trim30a/Apobec3/Tbk1
GO:0140546	BP	GO:0140546	defense response to symbiont	82	0.353733	1.56934	0.0145653	0.0145653	0.153346	399	tags=30%, list=19%, signal=26%	Ccl5/Cxcl9/Irf1/Gbp7/Gbp4/Zbp1/Bst2/Stat1/Ifit2/Rtp4/Ifit3/Irf2/Dtx3l/Pycard/Samhd1/Isg15/Cxcl10/Irf7/Ifi207/Ifnar2/Ddx60/Bcl2l1/Trim30a/Apobec3/Tbk1
GO:0002687	BP	GO:0002687	positive regulation of leukocyte migration	39	-0.325638	-1.66751	0.0145985	0.0145985	0.153427	108	tags=44%, list=5%, signal=42%	Selenok/Ripor2/App/Camk1d/Itga4/Ptprj/Mmp9/Cxcr2/C5ar1/Adam8/Trem1/Il1b/Tgfb1/Thbs1/Ccr1/Il23a/Wnk1
GO:0001637	MF	GO:0001637	G protein-coupled chemoattractant receptor activity	3	-0.841492	-1.66979	0.0146924	0.0146924	0.153877	108	tags=100%, list=5%, signal=95%	Cxcr2/Ccr1
GO:0004950	MF	GO:0004950	chemokine receptor activity	3	-0.841492	-1.66979	0.0146924	0.0146924	0.153877	108	tags=100%, list=5%, signal=95%	Cxcr2/Ccr1
GO:0002705	BP	GO:0002705	positive regulation of leukocyte mediated immunity	40	0.427611	1.66328	0.0147583	0.0147583	0.154299	318	tags=38%, list=15%, signal=33%	B2m/H2-Q7/H2-K1/Pnp/Lamp1/C3/Ccl2/Fcer1g/H2-T22/Tap2/Vav1/H2-Q6/H2-T23/Spi1/H2-Q4
GO:0005509	MF	GO:0005509	calcium ion binding	58	-0.271226	-1.55926	0.0148675	0.0148675	0.155171	238	tags=40%, list=11%, signal=36%	Adgre5/Rasgrp2/Atp2c1/Mmp8/Tgm2/Tnfaip6/Anxa11/Myl6/Plscr1/Ehd4/Anxa2/Selenon/Cd69/Anxa1/Gch1/Adam8/Gsn/S100a6/Tpd52/S100a8/Thbs1/S100a9/S100a11
GO:0042626	MF	GO:0042626	ATPase-coupled transmembrane transporter activity	21	0.520656	1.72818	0.0149913	0.0149913	0.155244	673	tags=71%, list=31%, signal=50%	Atp6v0c/Tap1/Atp6v0b/Tap2/Atp6v1c1/Atp6v1a/Abcc5/Atp6v1d/Atp6v1f/Atp6v1g1/Atp5b/Anxa5/Tomm20/Abcg1/Atp6v0e
GO:0046635	BP	GO:0046635	positive regulation of alpha-beta T cell activation	22	-0.402483	-1.73287	0.0150345	0.0150345	0.155244	186	tags=41%, list=9%, signal=38%	Ptprc/Anxa1/Cd80/Nfkbid/Jak2/Lilrb4a/Nlrp3/Il23a/Nfkbiz
GO:1904062	BP	GO:1904062	regulation of cation transmembrane transport	49	0.408246	1.65107	0.0150367	0.0150367	0.155244	244	tags=29%, list=11%, signal=26%	Cxcl9/Lcn2/Slc31a2/Ctss/Bax/Ccl2/Itgb1/Cyba/Cd63/Slc43a2/Ywhae/Ubash3b/Cxcl10/Klhl24
GO:0032620	BP	GO:0032620	interleukin-17 production	9	-0.570601	-1.79787	0.0150442	0.0150442	0.155244	237	tags=78%, list=11%, signal=69%	Arid5a/Tlr4/Arg2/Il15/Osm/Tgfb1/Il23a
GO:0032660	BP	GO:0032660	regulation of interleukin-17 production	9	-0.570601	-1.79787	0.0150442	0.0150442	0.155244	237	tags=78%, list=11%, signal=69%	Arid5a/Tlr4/Arg2/Il15/Osm/Tgfb1/Il23a
GO:1902262	BP	GO:1902262	apoptotic process involved in blood vessel morphogenesis	3	0.858007	1.58046	0.0150549	0.0150549	0.155244	308	tags=100%, list=14%, signal=86%	Bax/Bak1/Spi1
GO:1902564	BP	GO:1902564	negative regulation of neutrophil activation	3	0.858007	1.58046	0.0150549	0.0150549	0.155244	308	tags=100%, list=14%, signal=86%	Grn/Abr/Spi1
GO:0055085	BP	GO:0055085	transmembrane transport	161	0.305809	1.48931	0.0151467	0.0151467	0.155814	269	tags=22%, list=13%, signal=21%	Cxcl9/Lcn2/Slc31a2/Itpr2/Ctss/Cybb/Atp6v0c/Slc31a1/Tap1/Slc25a37/Bax/C3/Ccl2/Itgb1/Ddit3/Atp6v0b/Cyba/Clcn7/Clic4/Tap2/Cd63/Slc43a2/Clic5/Vdac2/Ywhae/Slc3a2/Arl6ip1/Ubash3b/Atp6v1c1/Atp6v1a/Cxcl10/Abcc5/Klhl24/Slc43a3/Mfsd7a/Bak1
GO:0045860	BP	GO:0045860	positive regulation of protein kinase activity	64	-0.265106	-1.55833	0.015162	0.015162	0.155814	276	tags=34%, list=13%, signal=31%	Traf6/App/Malt1/Egr1/Marcks/Map2k3/Ddx3x/Traf4/Ptprc/Cdkn1a/Kras/Rgcc/Ptpn1/Jak2/Adam8/Hbegf/Il1b/Tgfb1/Thbs1/Cass4/Pim1/Il23a
GO:0009262	BP	GO:0009262	deoxyribonucleotide metabolic process	6	0.727252	1.66231	0.0154221	0.0154221	0.15768	265	tags=67%, list=12%, signal=59%	Pnp/Upp1/Samhd1/Nme2
GO:0009394	BP	GO:0009394	2'-deoxyribonucleotide metabolic process	6	0.727252	1.66231	0.0154221	0.0154221	0.15768	265	tags=67%, list=12%, signal=59%	Pnp/Upp1/Samhd1/Nme2
GO:0019692	BP	GO:0019692	deoxyribose phosphate metabolic process	6	0.727252	1.66231	0.0154221	0.0154221	0.15768	265	tags=67%, list=12%, signal=59%	Pnp/Upp1/Samhd1/Nme2
GO:0033218	MF	GO:0033218	amide binding	58	0.389846	1.62592	0.0154938	0.0154938	0.158127	483	tags=40%, list=22%, signal=32%	Ctsb/Psap/Ctsd/H2-Q7/H2-K1/Tap1/H2-T22/Tap2/Ppia/Fpr2/Ebi3/Vdac2/Clta/H2-Q6/Tpp1/H2-T23/H2-Q4/Calr/Rplp0/H2-D1/Gstm1/Anxa5/Erap1
GO:0060401	BP	GO:0060401	cytosolic calcium ion transport	27	0.479336	1.69835	0.015528	0.015528	0.158127	312	tags=41%, list=15%, signal=35%	Cxcl9/Itpr2/Bax/Ddit3/Cyba/Ywhae/Ubash3b/Cxcl10/Tmbim6/Bak1/P2rx4
GO:1901985	BP	GO:1901985	positive regulation of protein acetylation	7	-0.624671	-1.76613	0.0155823	0.0155823	0.158127	326	tags=71%, list=15%, signal=61%	Arid5a/App/Ddx3x/Tgfb1/Xbp1
GO:0051434	MF	GO:0051434	BH3 domain binding	6	0.726601	1.66082	0.0155844	0.0155844	0.158127	89	tags=50%, list=4%, signal=48%	Irgm1/Igtp/Bax
GO:0140375	MF	GO:0140375	immune receptor activity	28	-0.370061	-1.7263	0.0155971	0.0155971	0.158127	116	tags=36%, list=5%, signal=34%	Il1rap/F3/Cxcr2/Csf3r/C5ar1/Il18rap/Cd44/Il10ra/Ccr1/Il1r2
GO:0098797	CC	GO:0098797	plasma membrane protein complex	74	0.362612	1.5797	0.015634	0.015634	0.158234	531	tags=45%, list=25%, signal=35%	B2m/H2-Q7/Cybb/H2-K1/Fcgr4/Fcer1g/Cflar/Itgb1/H2-T22/Cyba/Stxbp5/Ncf4/Gna13/Gnb1/Gng12/Slc3a2/Clta/H2-Q6/Psenen/H2-T23/H2-Q4/Ctnnb1/Ptpn6/Ahnak/Tmed10/H2-D1/Grb2/Tgfbr1/Gnaq/Csf2rb2/Cd40/Cbl/Itga5
GO:0045622	BP	GO:0045622	regulation of T-helper cell differentiation	12	-0.521071	-1.8177	0.0157895	0.0157895	0.159347	169	tags=75%, list=8%, signal=69%	Il4ra/Hlx/Malt1/Anxa1/Zc3h12a/Nfkbid/Nlrp3/Il23a/Nfkbiz
GO:0044403	BP	GO:0044403	biological process involved in symbiotic interaction	63	0.377566	1.59943	0.0157969	0.0157969	0.159347	365	tags=30%, list=17%, signal=26%	Ccl5/Gbp2/Ctsb/Gbp7/Gbp3/Trim30c/Gbp9/Jun/Camp/Slc3a2/Chmp2a/Fuca2/Gbp6/Ly6e/Rest/Npc1/Bsg/Igf2r/Trim30a
GO:0044548	MF	GO:0044548	S100 protein binding	6	-0.665646	-1.7634	0.015873	0.015873	0.159639	238	tags=67%, list=11%, signal=59%	Anxa11/Anxa2/S100a6/S100a11
GO:0022890	MF	GO:0022890	inorganic cation transmembrane transporter activity	49	0.406931	1.64575	0.0158787	0.0158787	0.159639	492	tags=41%, list=23%, signal=32%	Itpr2/Calhm6/Atp6v0c/Slc31a1/Slc25a37/Atp6v0b/Atp6v1c1/Atp6v1a/Cox7a2/Uqcrq/Atp6v1f/P2rx4/Slc11a1/Hvcn1/Atp5k/Atp6v1g1/Cox7b/Atp5b/Anxa5/Cox5a
GO:1904030	BP	GO:1904030	negative regulation of cyclin-dependent protein kinase activity	3	-0.836592	-1.66006	0.0160698	0.0160698	0.16129	355	tags=100%, list=17%, signal=84%	Cdkn1a/Actb
GO:0061133	MF	GO:0061133	endopeptidase activator activity	4	0.806422	1.62225	0.0161675	0.0161675	0.161677	240	tags=75%, list=11%, signal=67%	Psme2/Psme1/Psenen
GO:0030574	BP	GO:0030574	collagen catabolic process	9	0.652943	1.69821	0.0161803	0.0161803	0.161677	113	tags=33%, list=5%, signal=32%	Ctsb/Ctss/Itgb1
GO:0072577	BP	GO:0072577	endothelial cell apoptotic process	10	-0.552076	-1.8027	0.0162228	0.0162228	0.161677	355	tags=70%, list=17%, signal=59%	Tnfaip3/Itga4/Nfe2l2/Pdcd4/Rgcc/Thbs1/Xbp1
GO:2000351	BP	GO:2000351	regulation of endothelial cell apoptotic process	10	-0.552076	-1.8027	0.0162228	0.0162228	0.161677	355	tags=70%, list=17%, signal=59%	Tnfaip3/Itga4/Nfe2l2/Pdcd4/Rgcc/Thbs1/Xbp1
GO:0002690	BP	GO:0002690	positive regulation of leukocyte chemotaxis	27	-0.375097	-1.7222	0.0162709	0.0162709	0.161677	108	tags=44%, list=5%, signal=43%	Ripor2/App/Camk1d/Ptprj/Cxcr2/C5ar1/Trem1/Il1b/Thbs1/Ccr1/Il23a/Wnk1
GO:0051281	BP	GO:0051281	positive regulation of release of sequestered calcium ion into cytosol	5	0.760264	1.64679	0.0162963	0.0162963	0.161677	225	tags=60%, list=10%, signal=54%	Cxcl9/Bax/Cxcl10
GO:0015108	MF	GO:0015108	chloride transmembrane transporter activity	5	0.760231	1.64672	0.0162963	0.0162963	0.161677	181	tags=60%, list=8%, signal=55%	Clcn7/Clic4/Clic5
GO:0001959	BP	GO:0001959	regulation of cytokine-mediated signaling pathway	41	0.423384	1.65385	0.0164559	0.0164559	0.162763	422	tags=39%, list=20%, signal=32%	Irgm1/Zbp1/Igtp/Ikbke/Socs1/Pycard/Samhd1/Isg15/Irf7/Nlrc5/Parp14/Irak3/Adam17/Tbk1/Crebrf/Casp1
GO:0004197	MF	GO:0004197	cysteine-type endopeptidase activity	15	0.567991	1.72152	0.0164598	0.0164598	0.162763	206	tags=40%, list=10%, signal=36%	Ctsb/Ctss/Ctsz/Cflar/Ctsh/Pycard
GO:0018108	BP	GO:0018108	peptidyl-tyrosine phosphorylation	51	-0.286155	-1.5758	0.016595	0.016595	0.162798	205	tags=33%, list=10%, signal=31%	Ehd4/Ptprj/Ptprc/Il15/Samsn1/Cd80/Tec/Osm/Ptpn1/Jak2/Lilrb4a/Hbegf/Cd44/Socs3/Tgfb1/Cass4/Il23a
GO:0018212	BP	GO:0018212	peptidyl-tyrosine modification	51	-0.286155	-1.5758	0.016595	0.016595	0.162798	205	tags=33%, list=10%, signal=31%	Ehd4/Ptprj/Ptprc/Il15/Samsn1/Cd80/Tec/Osm/Ptpn1/Jak2/Lilrb4a/Hbegf/Cd44/Socs3/Tgfb1/Cass4/Il23a
GO:0033962	BP	GO:0033962	P-body assembly	8	-0.593094	-1.77352	0.0165951	0.0165951	0.162798	881	tags=100%, list=41%, signal=59%	Lsm3/Rc3h1/Dync1h1/Lsm14a/Cnot2/Noct/Ddx6
GO:0051259	BP	GO:0051259	protein complex oligomerization	29	0.466198	1.67941	0.0166071	0.0166071	0.162798	357	tags=38%, list=17%, signal=32%	Gbp5/B2m/Sod2/Mif/Ninj1/Pycard/Samhd1/Isg15/Chmp2a/Tifa/Vps35
GO:0095500	BP	GO:0095500	acetylcholine receptor signaling pathway	5	0.759457	1.64504	0.0166255	0.0166255	0.162798	278	tags=60%, list=13%, signal=52%	Ly6i/Ly6a/Ly6e
GO:1905145	BP	GO:1905145	cellular response to acetylcholine	5	0.759457	1.64504	0.0166255	0.0166255	0.162798	278	tags=60%, list=13%, signal=52%	Ly6i/Ly6a/Ly6e
GO:0009678	MF	GO:0009678	pyrophosphate hydrolysis-driven proton transmembrane transporter activity	10	0.636836	1.71084	0.016778	0.016778	0.164024	470	tags=70%, list=22%, signal=55%	Atp6v0c/Atp6v0b/Atp6v1c1/Atp6v1a/Atp6v1f/Atp6v1g1/Atp5b
GO:0044390	MF	GO:0044390	ubiquitin-like protein conjugating enzyme binding	10	-0.546705	-1.78516	0.016835	0.016835	0.164315	564	tags=80%, list=26%, signal=59%	Ube2v1/Park7/Aup1/Traf6/Arih1/Rnf125/Arih2/Rnf19b
GO:0060712	BP	GO:0060712	spongiotrophoblast layer development	3	-0.833333	-1.6536	0.0169881	0.0169881	0.165185	362	tags=100%, list=17%, signal=83%	Zfp36l1/Socs3
GO:1905037	BP	GO:1905037	autophagosome organization	23	0.497707	1.69607	0.0170297	0.0170297	0.165185	872	tags=78%, list=41%, signal=47%	Irgm1/Ctsd/Igtp/Nupr1/Gabarap/Cln3/Mtm1/Ralb/Tcirg1/Vmp1/Map1lc3b/Atg101/Pacs2/Gba/Atg12/Emc6/Pip4k2c/C9orf72
GO:1902806	BP	GO:1902806	regulation of cell cycle G1/S phase transition	30	0.461288	1.67379	0.0170549	0.0170549	0.165185	473	tags=47%, list=22%, signal=37%	Psme2/Psme1/Mdm2/Klf4/Ccl2/Id2/Dgkz/Rpl26/Rps27l/Adam17/Ptpn6/Anp32b/Bid/Slfn1
GO:0032616	BP	GO:0032616	interleukin-13 production	5	-0.701343	-1.7158	0.0170614	0.0170614	0.165185	432	tags=80%, list=20%, signal=64%	Tlr4/Arg2/Il1rap/Nlrp3
GO:0032656	BP	GO:0032656	regulation of interleukin-13 production	5	-0.701343	-1.7158	0.0170614	0.0170614	0.165185	432	tags=80%, list=20%, signal=64%	Tlr4/Arg2/Il1rap/Nlrp3
GO:0060368	BP	GO:0060368	regulation of Fc receptor mediated stimulatory signaling pathway	6	-0.659188	-1.74629	0.0171741	0.0171741	0.16601	214	tags=67%, list=10%, signal=60%	Plscr1/Ptprj/Ptprc/Rabgef1
GO:0045824	BP	GO:0045824	negative regulation of innate immune response	26	0.477337	1.67452	0.0173132	0.0173132	0.167086	331	tags=46%, list=15%, signal=40%	Tap1/Tap2/Grn/Rps19/Nmi/Smpdl3b/Samhd1/Isg15/Nlrc5/Parp14/Ifi207/Irak3
GO:0031527	CC	GO:0031527	filopodium membrane	3	0.854749	1.57446	0.0173574	0.0173574	0.167245	315	tags=100%, list=15%, signal=85%	Ninj1/Msn/Arf6
GO:0001707	BP	GO:0001707	mesoderm formation	6	-0.658622	-1.74479	0.0174343	0.0174343	0.167718	316	tags=67%, list=15%, signal=57%	Inhba/Txnrd1/Kdm6b/Nr4a3
GO:0031401	BP	GO:0031401	positive regulation of protein modification process	177	-0.18516	-1.35027	0.0175824	0.0175824	0.168873	206	tags=19%, list=10%, signal=18%	Traf4/Ehd4/Anxa2/Ptprj/Ptprc/Cdkn1a/Mmp9/Cd33/Il15/Cd80/Zc3h12a/Kras/Hspa5/Rgcc/Tec/Osm/Trib1/Ptpn1/Jak2/Ppp1r15a/Adam8/Hbegf/Il1b/Cd44/Ptgs2/Nsd3/Tgfb1/Thbs1/Cass4/Pim1/Il23a/Xbp1/Plaur
GO:0010921	BP	GO:0010921	regulation of phosphatase activity	14	-0.480493	-1.77029	0.0176715	0.0176715	0.169189	204	tags=43%, list=9%, signal=39%	Ppp1r2/Ptprc/Cd33/Jak2/Ppp1r15a/Plek
GO:0032663	BP	GO:0032663	regulation of interleukin-2 production	14	-0.480412	-1.76999	0.0176715	0.0176715	0.169189	355	tags=64%, list=17%, signal=54%	Tnfaip3/Traf6/Malt1/Zfp36/Ptprc/Anxa1/Lilrb4a/Il1b/Pde4b
GO:0043687	BP	GO:0043687	post-translational protein modification	5	0.755146	1.63571	0.0177778	0.0177778	0.169721	39	tags=40%, list=2%, signal=39%	Irgm1/Igtp
GO:0016763	MF	GO:0016763	pentosyltransferase activity	12	0.602056	1.70926	0.017811	0.017811	0.169721	389	tags=58%, list=18%, signal=48%	Pnp/Aprt/Upp1/Parp10/Lacc1/Parp14/Parp12
GO:0042180	BP	GO:0042180	cellular ketone metabolic process	24	-0.386756	-1.70826	0.0178117	0.0178117	0.169721	320	tags=42%, list=15%, signal=36%	Dhrs9/Egr1/Slc7a11/Anxa1/Elovl5/Dgat1/Il1b/Ptgs2/Nr4a3/Gk
GO:0070528	BP	GO:0070528	protein kinase C signaling	6	-0.655438	-1.73636	0.0179547	0.0179547	0.170365	282	tags=83%, list=13%, signal=73%	Dgkg/Flot1/Myadm/Capzb/Plek
GO:0000271	BP	GO:0000271	polysaccharide biosynthetic process	6	-0.655426	-1.73632	0.0179547	0.0179547	0.170365	163	tags=50%, list=8%, signal=46%	Ppp1r3d/Tgfb1/Nfkb1
GO:0051254	BP	GO:0051254	positive regulation of RNA metabolic process	287	-0.173662	-1.33347	0.0179641	0.0179641	0.170365	333	tags=22%, list=15%, signal=22%	Aff1/Ier2/App/Helz2/Inhba/Txk/Arf4/Crtc3/Preb/Sesn2/Hspa8/Hif1a/Btg2/Kdm7a/Egr1/Per1/Nfe2l2/Hmgb2/Map2k3/Ddx3x/Maff/Ddx5/Stat4/Sub1/Anxa2/Zfp36l1/Zfp36/Pbx1/Ccl3/Ets2/Nfat5/Junb/Zc3h12a/Lmo2/Rgcc/Trf/Ell2/Nfil3/Nr4a1/Tmsb4x/Nfkbia/Osm/Ier5/Jak2/Ppp1r15a/Ccpg1/Csrnp1/Actr3/Fosl2/Picalm/Il1b/Rel/Nlrp3/Nsd3/Zfp263/Kdm6b/Tgfb1/Nr4a3/Pim1/Nfkb1/Il23a/Xbp1/Tet2/Rnasel
GO:0046827	BP	GO:0046827	positive regulation of protein export from nucleus	4	0.801118	1.61158	0.0180395	0.0180395	0.170573	431	tags=100%, list=20%, signal=80%	Mdm2/Ywhae/Anp32b/Tpr
GO:0035743	BP	GO:0035743	CD4-positive, alpha-beta T cell cytokine production	7	-0.616351	-1.7426	0.0180426	0.0180426	0.170573	77	tags=71%, list=4%, signal=69%	Arid5a/Stard7/Il18rap/Il1b/Nlrp3
GO:0050878	BP	GO:0050878	regulation of body fluid levels	58	-0.265419	-1.52587	0.0180995	0.0180995	0.170842	308	tags=33%, list=14%, signal=29%	Txk/F5/Stard7/Hif1a/Slc7a11/Nfe2l2/Emilin2/Anxa2/Ptprj/Tec/F3/Jak2/Entpd1/Lilrb4a/Thbs1/Plek/Xbp1/S100a9/Wnk1
GO:0019731	BP	GO:0019731	antibacterial humoral response	8	0.667171	1.6701	0.0181315	0.0181315	0.170876	197	tags=50%, list=9%, signal=46%	Wfdc21/B2m/Wfdc17/Camp
GO:0033180	CC	GO:0033180	proton-transporting V-type ATPase, V1 domain	6	0.721343	1.6488	0.0181818	0.0181818	0.170884	458	tags=83%, list=21%, signal=66%	Atp6v1c1/Atp6v1a/Atp6v1f/Atp6v1g1/Atp6v1b2
GO:0031090	CC	GO:0031090	organelle membrane	404	0.258238	1.35024	0.0181891	0.0181891	0.170884	492	tags=29%, list=23%, signal=28%	Gbp2/Ifi47/Itpr2/Irgm1/Ctsd/AA467197/Igtp/B2m/Sod2/H2-Q7/Tapbp/Ikbke/Nos2/Lgals3/H2-K1/Atp6v0c/Lamp1/Tap1/Slc25a37/Bax/Cd68/Atp6v0b/Rab32/H2-T22/Cd274/Clcn7/Tap2/Stxbp5/Grn/Cd63/Ncf4/Mreg/Gnb1/Ubb/Tspo/Syne1/Vdac2/Lamtor1/1600014C10Rik/Arl6ip1/Clta/Rrbp1/Pycard/1810058I24Rik/Atp6v1c1/Chmp2a/Atp6v1a/H2-Q6/Cox7a2/Tmbim6/Tgtp1/Msn/Mtdh/Canx/Uqcrq/H2-T23/Nme2/Bak1/Ubxn1/Laptm4a/Osbpl3/Arl8a/Dtnbp1/Fn…
GO:0044282	BP	GO:0044282	small molecule catabolic process	26	0.475332	1.66749	0.0182244	0.0182244	0.170949	428	tags=46%, list=20%, signal=37%	Esd/Nos2/Pnp/Amdhd2/Idnk/Upp1/Akr1a1/Tpi1/Eno1/Pgd/Gnpda1/Acsl5
GO:0043507	BP	GO:0043507	positive regulation of JUN kinase activity	7	-0.614022	-1.73602	0.018316	0.018316	0.171065	535	tags=86%, list=25%, signal=65%	Traf2/Map3k5/Map4k2/Traf6/Ptpn1/Il1b
GO:0016236	BP	GO:0016236	macroautophagy	53	0.394654	1.6197	0.0183202	0.0183202	0.171065	953	tags=70%, list=44%, signal=40%	Irgm1/Ctsd/Igtp/Hmox1/Nupr1/Chmp2a/Sqstm1/Npc1/Gabarap/Tbk1/Cln3/Chmp5/Mtm1/Nod1/Bnip3l/Ralb/Tcirg1/Larp1/Wdfy3/Vmp1/Map1lc3b/Atg101/Pacs2/Gba/Arl8b/Ilrun/Vcp/Rnf213/Tecpr1/Vamp8/Atg12/Emc6/Pip4k2c/C9orf72/Tomm7/Atg5/Ufc1
GO:0031345	BP	GO:0031345	negative regulation of cell projection organization	33	0.445888	1.65547	0.018322	0.018322	0.171065	451	tags=42%, list=21%, signal=34%	B2m/H2-K1/Mdm2/Ctsz/Vim/Itgb1/Map4/Il15ra/Dtnbp1/Arf6/Rhoa/Adam17/H2-D1/Sema4d
GO:0030548	MF	GO:0030548	acetylcholine receptor regulator activity	4	0.799282	1.60788	0.01855	0.01855	0.171696	278	tags=75%, list=13%, signal=65%	Ly6i/Ly6a/Ly6e
GO:0030550	MF	GO:0030550	acetylcholine receptor inhibitor activity	4	0.799282	1.60788	0.01855	0.01855	0.171696	278	tags=75%, list=13%, signal=65%	Ly6i/Ly6a/Ly6e
GO:0099602	MF	GO:0099602	neurotransmitter receptor regulator activity	4	0.799282	1.60788	0.01855	0.01855	0.171696	278	tags=75%, list=13%, signal=65%	Ly6i/Ly6a/Ly6e
GO:0042277	MF	GO:0042277	peptide binding	48	0.40386	1.62652	0.0185856	0.0185856	0.171696	483	tags=44%, list=22%, signal=35%	Ctsb/Ctsd/H2-Q7/H2-K1/Tap1/H2-T22/Tap2/Ppia/Fpr2/Ebi3/Clta/H2-Q6/Tpp1/H2-T23/H2-Q4/Calr/Rplp0/H2-D1/Gstm1/Anxa5/Erap1
GO:0044331	BP	GO:0044331	cell-cell adhesion mediated by cadherin	3	-0.829143	-1.64528	0.018595	0.018595	0.171696	371	tags=100%, list=17%, signal=83%	Flot1/Rgcc
GO:2000047	BP	GO:2000047	regulation of cell-cell adhesion mediated by cadherin	3	-0.829143	-1.64528	0.018595	0.018595	0.171696	371	tags=100%, list=17%, signal=83%	Flot1/Rgcc
GO:2000106	BP	GO:2000106	regulation of leukocyte apoptotic process	26	0.474499	1.66457	0.0186149	0.0186149	0.171696	123	tags=31%, list=6%, signal=29%	Ccl5/Lgals3/Pnp/Tsc22d3/Bax/Mif/Fcer1g/Cd274
GO:0022804	MF	GO:0022804	active transmembrane transporter activity	45	0.412031	1.6376	0.0186177	0.0186177	0.171696	585	tags=51%, list=27%, signal=38%	Atp6v0c/Tap1/Atp6v0b/Clcn7/Tap2/Atp6v1c1/Atp6v1a/Cox7a2/Abcc5/Atp6v1d/Uqcrq/Atp6v1f/Slc11a1/Atp6v1g1/Cox7b/Atp5b/Anxa5/Cox5a/Slc26a11/Ndufs7/Tomm20/Ndufb7/Slco3a1
GO:1902749	BP	GO:1902749	regulation of cell cycle G2/M phase transition	14	-0.47798	-1.76103	0.018711	0.018711	0.172293	326	tags=50%, list=15%, signal=43%	App/Nabp1/Ier3/Gpr132/Pbx1/Cdkn1a/Lmnb1
GO:0008630	BP	GO:0008630	intrinsic apoptotic signaling pathway in response to DNA damage	34	0.442178	1.65429	0.0187492	0.0187492	0.172381	407	tags=44%, list=19%, signal=36%	Sod2/Fnip2/Ikbke/Pnp/Bax/Hmox1/Mif/Tnfrsf1b/Pycard/Nupr1/Bak1/Bcl2l1/Rpl26/Rps27l/Shisa5
GO:0033085	BP	GO:0033085	negative regulation of T cell differentiation in thymus	3	-0.828678	-1.64436	0.0188246	0.0188246	0.172492	372	tags=100%, list=17%, signal=83%	Ptpn2/Nfkbid
GO:0048332	BP	GO:0048332	mesoderm morphogenesis	7	-0.613319	-1.73403	0.0188628	0.0188628	0.172492	316	tags=57%, list=15%, signal=49%	Inhba/Txnrd1/Kdm6b/Nr4a3
GO:0097283	BP	GO:0097283	keratinocyte apoptotic process	4	-0.758676	-1.68855	0.0189045	0.0189045	0.172492	202	tags=75%, list=9%, signal=68%	Zfp36l1/Zfp36/Gsn
GO:1902172	BP	GO:1902172	regulation of keratinocyte apoptotic process	4	-0.758676	-1.68855	0.0189045	0.0189045	0.172492	202	tags=75%, list=9%, signal=68%	Zfp36l1/Zfp36/Gsn
GO:0085029	BP	GO:0085029	extracellular matrix assembly	4	-0.758489	-1.68813	0.0189045	0.0189045	0.172492	195	tags=75%, list=9%, signal=68%	Atp7a/Rgcc/Tgfb1
GO:0010557	BP	GO:0010557	positive regulation of macromolecule biosynthetic process	291	-0.174708	-1.34564	0.0191083	0.0191083	0.173925	234	tags=17%, list=11%, signal=17%	Hmgb2/Map2k3/Ddx3x/Maff/Ddx5/Stat4/Rps9/Sub1/Anxa2/Pbx1/Ccl3/Il15/Ets2/Nfat5/Junb/Zc3h12a/Lmo2/Rgcc/Trf/Ell2/Nfil3/Nr4a1/Tmsb4x/Nfkbia/Osm/Ier5/Jak2/Ppp1r15a/Ccpg1/Csrnp1/Actr3/Fosl2/Picalm/Il1b/Rel/Nlrp3/Eif5a/Nsd3/Zfp263/Kdm6b/Tgfb1/Thbs1/Nr4a3/Pim1/Nfkb1/Il23a/Xbp1/Tet2/Rnasel
GO:0002295	BP	GO:0002295	T-helper cell lineage commitment	3	-0.827142	-1.64131	0.0192837	0.0192837	0.173925	38	tags=67%, list=2%, signal=66%	Tgfb1/Il23a
GO:0043373	BP	GO:0043373	CD4-positive, alpha-beta T cell lineage commitment	3	-0.827142	-1.64131	0.0192837	0.0192837	0.173925	38	tags=67%, list=2%, signal=66%	Tgfb1/Il23a
GO:0072540	BP	GO:0072540	T-helper 17 cell lineage commitment	3	-0.827142	-1.64131	0.0192837	0.0192837	0.173925	38	tags=67%, list=2%, signal=66%	Tgfb1/Il23a
GO:0042428	BP	GO:0042428	serotonin metabolic process	3	-0.826816	-1.64066	0.0192837	0.0192837	0.173925	376	tags=100%, list=17%, signal=83%	Atp7a/Gch1
GO:0042430	BP	GO:0042430	indole-containing compound metabolic process	3	-0.826816	-1.64066	0.0192837	0.0192837	0.173925	376	tags=100%, list=17%, signal=83%	Atp7a/Gch1
GO:2001268	BP	GO:2001268	negative regulation of cysteine-type endopeptidase activity involved in apoptotic signaling pathway	3	-0.826455	-1.63995	0.0192837	0.0192837	0.173925	180	tags=100%, list=8%, signal=92%	Mmp9/Plaur
GO:0000079	BP	GO:0000079	regulation of cyclin-dependent protein serine/threonine kinase activity	11	-0.528226	-1.78681	0.0193835	0.0193835	0.173925	183	tags=64%, list=9%, signal=59%	Cdk5r1/Tnfaip3/Cdkn1a/Rgcc/Actb/Ccng2/Pim1
GO:1904029	BP	GO:1904029	regulation of cyclin-dependent protein kinase activity	11	-0.528226	-1.78681	0.0193835	0.0193835	0.173925	183	tags=64%, list=9%, signal=59%	Cdk5r1/Tnfaip3/Cdkn1a/Rgcc/Actb/Ccng2/Pim1
GO:0042304	BP	GO:0042304	regulation of fatty acid biosynthetic process	8	-0.587117	-1.75565	0.0194564	0.0194564	0.173925	169	tags=50%, list=8%, signal=46%	Anxa1/Elovl5/Il1b/Ptgs2
GO:0051208	BP	GO:0051208	sequestering of calcium ion	17	0.544691	1.7126	0.0195135	0.0195135	0.173925	225	tags=41%, list=10%, signal=37%	Cxcl9/Itpr2/Bax/Ddit3/Cyba/Ubash3b/Cxcl10
GO:0051209	BP	GO:0051209	release of sequestered calcium ion into cytosol	17	0.544691	1.7126	0.0195135	0.0195135	0.173925	225	tags=41%, list=10%, signal=37%	Cxcl9/Itpr2/Bax/Ddit3/Cyba/Ubash3b/Cxcl10
GO:0051282	BP	GO:0051282	regulation of sequestering of calcium ion	17	0.544691	1.7126	0.0195135	0.0195135	0.173925	225	tags=41%, list=10%, signal=37%	Cxcl9/Itpr2/Bax/Ddit3/Cyba/Ubash3b/Cxcl10
GO:0051283	BP	GO:0051283	negative regulation of sequestering of calcium ion	17	0.544691	1.7126	0.0195135	0.0195135	0.173925	225	tags=41%, list=10%, signal=37%	Cxcl9/Itpr2/Bax/Ddit3/Cyba/Ubash3b/Cxcl10
GO:0070513	MF	GO:0070513	death domain binding	8	0.664609	1.66369	0.0195144	0.0195144	0.173925	89	tags=38%, list=4%, signal=36%	Irgm1/Igtp/Bax
GO:1903844	BP	GO:1903844	regulation of cellular response to transforming growth factor beta stimulus	20	-0.403452	-1.68957	0.0195236	0.0195236	0.173925	148	tags=30%, list=7%, signal=28%	Furin/Hspa5/Lrg1/Tgfb1/Thbs1/Xbp1
GO:0006879	BP	GO:0006879	cellular iron ion homeostasis	13	0.586202	1.7074	0.0195689	0.0195689	0.174071	487	tags=62%, list=23%, signal=48%	Lcn2/Ftl1/Hmox1/Frrs1/Atp6v1a/Slc11a1/Atp6v1g1/Bola2
GO:0007596	BP	GO:0007596	blood coagulation	35	-0.326602	-1.6278	0.0196271	0.0196271	0.174074	308	tags=43%, list=14%, signal=37%	Txk/F5/Slc7a11/Nfe2l2/Emilin2/Anxa2/Ptprj/Tec/F3/Jak2/Entpd1/Lilrb4a/Thbs1/Plek/S100a9
GO:1903038	BP	GO:1903038	negative regulation of leukocyte cell-cell adhesion	35	-0.326317	-1.62638	0.0196271	0.0196271	0.174074	420	tags=54%, list=20%, signal=44%	Il4ra/Hlx/Cyld/Cebpb/Zfp608/Ptpn2/Ripor2/Arg2/Tarm1/Anxa1/Cd80/Zc3h12a/Nfkbid/Adam8/Lilrb4a/Cd44/Tgfb1/Fgl2/Wnk1
GO:0045944	BP	GO:0045944	positive regulation of transcription by RNA polymerase II	206	-0.184127	-1.36934	0.0196629	0.0196629	0.174136	330	tags=24%, list=15%, signal=22%	Ier2/App/Helz2/Inhba/Txk/Arf4/Crtc3/Preb/Sesn2/Hif1a/Egr1/Per1/Nfe2l2/Hmgb2/Ddx3x/Maff/Stat4/Sub1/Anxa2/Pbx1/Ccl3/Ets2/Nfat5/Junb/Zc3h12a/Lmo2/Rgcc/Ell2/Nr4a1/Nfkbia/Osm/Ier5/Jak2/Ccpg1/Csrnp1/Actr3/Fosl2/Il1b/Rel/Nlrp3/Zfp263/Kdm6b/Tgfb1/Nr4a3/Nfkb1/Il23a/Xbp1/Tet2/Rnasel
GO:0046328	BP	GO:0046328	regulation of JNK cascade	31	-0.343942	-1.65164	0.0197091	0.0197091	0.174288	432	tags=48%, list=20%, signal=39%	Tlr4/Igf1r/Cyld/Map3k5/Map4k2/Traf6/Mmp8/App/Dnaja1/Dusp16/Per1/Traf4/Zfp622/Il1b/Lmnb1
GO:0060332	BP	GO:0060332	positive regulation of response to interferon-gamma	6	0.717972	1.6411	0.0198052	0.0198052	0.174625	254	tags=50%, list=12%, signal=44%	Irgm1/Igtp/Nlrc5
GO:0060335	BP	GO:0060335	positive regulation of interferon-gamma-mediated signaling pathway	6	0.717972	1.6411	0.0198052	0.0198052	0.174625	254	tags=50%, list=12%, signal=44%	Irgm1/Igtp/Nlrc5
GO:0033106	CC	GO:0033106	cis-Golgi network membrane	11	0.611	1.69083	0.0199854	0.0199854	0.175957	447	tags=73%, list=21%, signal=58%	H2-Q7/H2-K1/H2-T22/H2-Q6/H2-T23/H2-Q4/H2-D1/Trappc3
GO:0045058	BP	GO:0045058	T cell selection	9	-0.559353	-1.76243	0.020059	0.020059	0.176347	409	tags=67%, list=19%, signal=54%	Cyld/Ptpn2/Ptprc/Il15/Tgfb1/Il23a
GO:0046637	BP	GO:0046637	regulation of alpha-beta T cell differentiation	23	-0.387967	-1.69045	0.0201895	0.0201895	0.176829	169	tags=35%, list=8%, signal=32%	Anxa1/Zc3h12a/Nfkbid/Lilrb4a/Nlrp3/Tgfb1/Il23a/Nfkbiz
GO:0005044	MF	GO:0005044	scavenger receptor activity	3	0.846834	1.55988	0.0201913	0.0201913	0.176829	332	tags=100%, list=15%, signal=85%	Cxcl16/Lgals3bp/Scarb2
GO:0043506	BP	GO:0043506	regulation of JUN kinase activity	10	-0.534804	-1.7463	0.020202	0.020202	0.176829	393	tags=70%, list=18%, signal=57%	Map3k5/Map4k2/Traf6/Dnaja1/Dusp16/Ptpn1/Il1b
GO:0006816	BP	GO:0006816	calcium ion transport	53	0.389919	1.60027	0.0203426	0.0203426	0.177541	401	tags=36%, list=19%, signal=30%	Ccl5/Cxcl9/Itpr2/Lgals3/Bax/Ccl2/Ddit3/Cyba/Tspo/Ywhae/Ubash3b/Cxcl10/Tmbim6/Bak1/P2rx4/Rhoa/Ctnnb1/Ptpn6/Ahnak
GO:0035634	BP	GO:0035634	response to stilbenoid	3	0.845438	1.55731	0.0203684	0.0203684	0.177541	335	tags=100%, list=16%, signal=85%	Saa3/Ifit3/Usp18
GO:1902947	BP	GO:1902947	regulation of tau-protein kinase activity	5	-0.692121	-1.69324	0.0203718	0.0203718	0.177541	326	tags=80%, list=15%, signal=68%	App/Egr1/Sorl1/C5ar1
GO:0006953	BP	GO:0006953	acute-phase response	6	0.716854	1.63854	0.0204545	0.0204545	0.178005	4	tags=33%, list=0%, signal=33%	Saa3/Ccl5
GO:0002639	BP	GO:0002639	positive regulation of immunoglobulin production	6	-0.651744	-1.72657	0.0205569	0.0205569	0.178477	186	tags=67%, list=9%, signal=61%	Il4ra/Ptprc/Tgfb1/Xbp1
GO:0050729	BP	GO:0050729	positive regulation of inflammatory response	42	0.415092	1.62844	0.0205681	0.0205681	0.178477	211	tags=31%, list=10%, signal=28%	Ccl5/Zbp1/Ctss/Tnip1/C3/Fcer1g/Ninj1/Ifi35/Grn/Rps19/Nmi/Pycard/Nupr1
GO:0001944	BP	GO:0001944	vasculature development	122	0.318277	1.49888	0.0206889	0.0206889	0.179267	241	tags=23%, list=11%, signal=22%	Ccl5/Sod2/Chil1/Stat1/Lgals3/Mdm2/Rnh1/Zmiz1/Bax/C3/Klf4/Hmox1/Ccl2/Cflar/Itgb1/Ddit3/Ninj1/Clic4/Grn/Gna13/Jun/Pxn/Sgpl1/Ctsh/Camp/Cxcl10/Ncl/Mtdh
GO:0033033	BP	GO:0033033	negative regulation of myeloid cell apoptotic process	8	0.661228	1.65523	0.0207437	0.0207437	0.179484	108	tags=38%, list=5%, signal=36%	Ccl5/Mif/Fcer1g
GO:0032101	BP	GO:0032101	regulation of response to external stimulus	210	0.284963	1.42657	0.0207816	0.0207816	0.179554	482	tags=32%, list=22%, signal=28%	Ccl5/Gbp5/Irf1/Irgm1/Aoah/Gbp4/Zbp1/Ctss/Igtp/Stat1/Ikbke/Tnip1/Lamp1/Tap1/Bst1/C3/Klf4/Ccl2/Socs1/Mif/Fcer1g/Ninj1/Cyba/Tap2/Ifi35/Grn/Rps19/Vav1/Nmi/Abr/Dtx3l/Tnfrsf1b/Smpdl3b/Pycard/Ubash3b/Samhd1/Nupr1/Isg15/Cxcl10/Irf7/Ifi211/Lacc1/Nlrc5/Parp14/Ifi207/Spi1/Psmb4/P2rx4/Ddx60/Ifi209/Irak3/Vps35/Trim30a/Adam17/Nfe2l1/Apobec3/Tbk1/Rac1/Calr/Casp1/Ly96/Sema4d/Ddt/Trim12c/Sirt2/Adora2b/Mpp1/Anxa5
GO:1901652	BP	GO:1901652	response to peptide	85	-0.231166	-1.45329	0.0209424	0.0209424	0.180684	355	tags=35%, list=17%, signal=31%	Tnfaip3/Ptpn2/Slc2a1/App/Atp1a3/Itga4/Sesn2/Tbc1d4/Egr1/Grk2/Nfe2l2/Marcks/Stat4/Zfp36l1/Ptprj/Atp2b1/Mmp9/Anxa1/Nr4a1/Nfkbia/Ptpn1/Jak2/Sorl1/Il1b/Cpeb2/Rab8b/Socs3/Nr4a3/Nfkb1/Xbp1
GO:0030029	BP	GO:0030029	actin filament-based process	117	-0.207511	-1.40255	0.0210396	0.0210396	0.181263	221	tags=21%, list=10%, signal=19%	Myadm/Myl6/Tpm4/Capzb/Anxa1/Gmfg/Kras/Rgcc/Actb/Trf/Tmsb4x/Rhoh/Coro1a/Ptpn1/Actr3/Gsn/Gpr65/Zyx/Pde4b/Actg1/Tgfb1/Cass4/Plek/S100a9
GO:0007599	BP	GO:0007599	hemostasis	36	-0.321806	-1.61289	0.0210949	0.0210949	0.18148	308	tags=42%, list=14%, signal=36%	Txk/F5/Slc7a11/Nfe2l2/Emilin2/Anxa2/Ptprj/Tec/F3/Jak2/Entpd1/Lilrb4a/Thbs1/Plek/S100a9
GO:1904035	BP	GO:1904035	regulation of epithelial cell apoptotic process	22	-0.392044	-1.68793	0.0211296	0.0211296	0.181519	410	tags=59%, list=19%, signal=48%	Igf1r/Cast/Tnfaip3/Itga4/Nfe2l2/Pdcd4/Zfp36l1/Zfp36/Rgcc/Jak2/Gsn/Thbs1/Xbp1
GO:0090263	BP	GO:0090263	positive regulation of canonical Wnt signaling pathway	13	-0.489951	-1.75668	0.0213559	0.0213559	0.182894	38	tags=31%, list=2%, signal=30%	Ddx3x/Tgfb1/Nfkb1/Wnk1
GO:0009888	BP	GO:0009888	tissue development	245	-0.176756	-1.32599	0.0213675	0.0213675	0.182894	352	tags=27%, list=16%, signal=25%	Svil/Plk4/Atp2c1/Traf6/Gcnt2/Chst11/Ripor2/Tgm2/Inhba/Sgms2/Itga4/Id1/Hif1a/Btg2/Flot1/Egr1/Pi16/Marcks/Arg2/Pdcd4/Maff/Ddx5/Rasip1/Myadm/Myl6/Zfp36l1/Zfp36/Selenon/4932438A13Rik/Atp7a/Pbx1/Atp2b1/Ptprc/Mmp9/Anxa1/Ets2/Cux1/Junb/Txnrd1/Kras/Rgcc/Actb/Nr4a1/Jak2/Cxcr2/Tiparp/Sorl1/Fosl2/Btg1/Adam8/Hbegf/Il1b/Cd44/Ptgs2/Srgn/Actg1/Socs3/Kdm6b/Tgfb1/Thbs1/Ccr1/Nr4a3/Pim1/Xbp1/Dusp2/Plaur
GO:0001764	BP	GO:0001764	neuron migration	10	0.626019	1.68179	0.0213808	0.0213808	0.182894	404	tags=60%, list=19%, signal=49%	Zmiz1/Bax/Ywhae/Ctnnb1/Adam17/Rac1
GO:0060485	BP	GO:0060485	mesenchyme development	30	-0.348316	-1.65035	0.0214452	0.0214452	0.183185	342	tags=37%, list=16%, signal=31%	Gcnt2/Itga4/Hif1a/Pdcd4/Ddx5/Zfp36l1/Rgcc/Il1b/Tgfb1/Thbs1/Plaur
GO:0004860	MF	GO:0004860	protein kinase inhibitor activity	9	-0.55742	-1.75634	0.0215339	0.0215339	0.183252	183	tags=44%, list=9%, signal=41%	Cdkn1a/Trib1/Lilrb4a/Wnk1
GO:0012505	CC	GO:0012505	endomembrane system	593	0.243118	1.28661	0.0215366	0.0215366	0.183252	490	tags=27%, list=23%, signal=29%	Gbp2/Chil3/Ifi47/Gbp5/Slc31a2/Itpr2/Psap/Irgm1/F10/Ctsd/Npc2/Ctss/Igtp/B2m/Gbp3/H2-Q7/Chil1/Tapbp/Bst2/H2-K1/Atp6v0c/Slc31a1/Lamp1/Tap1/Ctsz/Fos/Bax/Ifit2/Gdf15/Hmox1/Tapbpl/Ccl2/Fam20c/Ran/Cd68/Itgb1/Ddit3/Atp6v0b/Rab32/H2-T22/Cyba/Cd274/Lyz2/Tap2/Stxbp5/Grn/Znrf1/Cd63/Ncf4/Card19/Mreg/Ggta1/Cpd/Sgpl1/Dtx3l/Ctsh/Clic5/Tspo/Syne1/Vdac2/Lamtor1/1600014C10Rik/Camp/Plaat3/Arl6ip1/Clta/Rrbp1/Pycard/C…
GO:0001914	BP	GO:0001914	regulation of T cell mediated cytotoxicity	17	0.53645	1.68669	0.0215748	0.0215748	0.183252	318	tags=53%, list=15%, signal=45%	B2m/H2-Q7/H2-K1/Pnp/H2-T22/Tap2/H2-Q6/H2-T23/H2-Q4
GO:0001916	BP	GO:0001916	positive regulation of T cell mediated cytotoxicity	17	0.53645	1.68669	0.0215748	0.0215748	0.183252	318	tags=53%, list=15%, signal=45%	B2m/H2-Q7/H2-K1/Pnp/H2-T22/Tap2/H2-Q6/H2-T23/H2-Q4
GO:0010332	BP	GO:0010332	response to gamma radiation	14	0.570325	1.69597	0.0216414	0.0216414	0.183559	352	tags=50%, list=16%, signal=42%	Sod2/Pnp/Mdm2/Bax/Bak1/Bcl2l1/Rpl26
GO:0002286	BP	GO:0002286	T cell activation involved in immune response	25	-0.373414	-1.67647	0.0217856	0.0217856	0.184522	243	tags=40%, list=11%, signal=36%	Clec4d/Atp7a/Anxa1/Zc3h12a/Nfkbid/Nlrp3/Tgfb1/Fgl2/Il23a/Nfkbiz
GO:0030545	MF	GO:0030545	signaling receptor regulator activity	47	0.401326	1.60836	0.0219181	0.0219181	0.185384	225	tags=28%, list=10%, signal=25%	Saa3/Ly6i/Ccl5/Cxcl9/Lgals3/Ly6a/Gdf15/Ccl2/Mif/Grn/Ebi3/Cxcl16/Cxcl10
GO:0032649	BP	GO:0032649	regulation of interferon-gamma production	27	-0.359093	-1.64872	0.0219877	0.0219877	0.185538	155	tags=30%, list=7%, signal=28%	Zc3h12a/Jak2/Lilrb4a/Il1b/Pde4b/Pglyrp1/Cd14/Il23a
GO:0043525	BP	GO:0043525	positive regulation of neuron apoptotic process	27	0.464117	1.64442	0.0219979	0.0219979	0.185538	422	tags=44%, list=20%, signal=36%	Lcn2/Ctsz/Bax/Ddit3/Grn/Jun/Nupr1/Cdc34/Rhoa/Ctnnb1/Atf4/Casp1
GO:0002486	BP	GO:0002486	antigen processing and presentation of endogenous peptide antigen via MHC class I via ER pathway, TAP-independent	9	0.638052	1.65948	0.0222289	0.0222289	0.186182	436	tags=78%, list=20%, signal=62%	H2-Q7/H2-K1/H2-T22/H2-Q6/H2-T23/H2-Q4/H2-D1
GO:0030881	MF	GO:0030881	beta-2-microglobulin binding	9	0.638052	1.65948	0.0222289	0.0222289	0.186182	436	tags=78%, list=20%, signal=62%	H2-Q7/H2-K1/H2-T22/H2-Q6/H2-T23/H2-Q4/H2-D1
GO:0032398	CC	GO:0032398	MHC class Ib protein complex	9	0.638052	1.65948	0.0222289	0.0222289	0.186182	436	tags=78%, list=20%, signal=62%	H2-Q7/H2-K1/H2-T22/H2-Q6/H2-T23/H2-Q4/H2-D1
GO:0042608	MF	GO:0042608	T cell receptor binding	9	0.638052	1.65948	0.0222289	0.0222289	0.186182	436	tags=78%, list=20%, signal=62%	H2-Q7/H2-K1/H2-T22/H2-Q6/H2-T23/H2-Q4/H2-D1
GO:0042610	MF	GO:0042610	CD8 receptor binding	9	0.638052	1.65948	0.0222289	0.0222289	0.186182	436	tags=78%, list=20%, signal=62%	H2-Q7/H2-K1/H2-T22/H2-Q6/H2-T23/H2-Q4/H2-D1
GO:0043369	BP	GO:0043369	CD4-positive or CD8-positive, alpha-beta T cell lineage commitment	4	-0.747583	-1.66386	0.0222976	0.0222976	0.186438	38	tags=75%, list=2%, signal=74%	Cyld/Tgfb1/Il23a
GO:0019207	MF	GO:0019207	kinase regulator activity	44	-0.29851	-1.58236	0.0223214	0.0223214	0.186438	143	tags=30%, list=7%, signal=28%	Cdkn1a/Rgcc/Cks2/Ccng2/Rhoh/Trib1/Lilrb4a/Hbegf/Socs3/Tgfb1/Pim1/Cish/Wnk1
GO:0002685	BP	GO:0002685	regulation of leukocyte migration	55	-0.267567	-1.51392	0.0224719	0.0224719	0.187117	198	tags=27%, list=9%, signal=25%	Ptprj/Mmp9/Anxa1/Rhoh/Cxcr2/Rabgef1/C5ar1/Adam8/Trem1/Il1b/Tgfb1/Thbs1/Ccr1/Il23a/Wnk1
GO:0048678	BP	GO:0048678	response to axon injury	14	0.567076	1.68631	0.0224845	0.0224845	0.187117	378	tags=50%, list=18%, signal=41%	Sod2/Bax/Klf4/Grn/Jun/P2rx4/Adam17
GO:0006468	BP	GO:0006468	protein phosphorylation	250	-0.170797	-1.29034	0.0225225	0.0225225	0.187117	355	tags=27%, list=17%, signal=26%	Tnfaip3/Ptpn2/Plk4/Top1/Traf6/Mapkapk2/App/Malt1/Inhba/Camk1d/Txk/Dnaja1/Sesn2/Hspa8/Flot1/Egr1/Dusp16/Grk2/Marcks/Hcst/Map2k3/Ddx3x/Rasip1/Myadm/Stat4/Traf4/Ehd4/Anxa2/Ptprj/Ptprc/Cdkn1a/Stk17b/Mmp9/Il15/Plk3/Samsn1/Cd80/Zc3h12a/Kras/Rgcc/Actb/Tec/Ccng2/Osm/Riok3/Trib1/Ptpn1/Jak2/Ppp1r15a/Rabgef1/Sorl1/C5ar1/Adam8/Lilrb4a/Hbegf/Il1b/Cd44/Ptgs2/Socs3/Tgfb1/Thbs1/Cass4/Pim1/Il23a/Xbp1/Rnasel/Wnk1/…
GO:0042391	BP	GO:0042391	regulation of membrane potential	42	0.41207	1.61658	0.0225269	0.0225269	0.187117	761	tags=57%, list=35%, signal=38%	B2m/Sod2/Gclm/Bax/Jun/Ubb/Tspo/Ywhae/Bak1/P2rx4/Bcl2l1/Casp1/Bid/Cln3/Gnaq/Prelid1/Ywhah/Bnip3l/Rack1/Gba/Atp5g1/Vcp/Adora2a/Smad7
GO:0061945	BP	GO:0061945	regulation of protein K48-linked ubiquitination	3	0.839851	1.54702	0.0226709	0.0226709	0.187425	347	tags=100%, list=16%, signal=84%	Ppia/Nmi/Gabarap
GO:0002054	MF	GO:0002054	nucleobase binding	3	0.838964	1.54538	0.0226709	0.0226709	0.187425	116	tags=67%, list=5%, signal=63%	Pnp/Aprt
GO:0002060	MF	GO:0002060	purine nucleobase binding	3	0.838964	1.54538	0.0226709	0.0226709	0.187425	116	tags=67%, list=5%, signal=63%	Pnp/Aprt
GO:0042157	BP	GO:0042157	lipoprotein metabolic process	13	0.576258	1.67844	0.0226886	0.0226886	0.187425	39	tags=23%, list=2%, signal=23%	Irgm1/Ctsd/Igtp
GO:0031593	MF	GO:0031593	polyubiquitin modification-dependent protein binding	13	0.576028	1.67777	0.0228304	0.0228304	0.188338	353	tags=46%, list=16%, signal=39%	Ikbke/Tnip1/Sqstm1/Parp10/Ubxn1/Psmd4
GO:0007015	BP	GO:0007015	actin filament organization	73	-0.243506	-1.48556	0.0229709	0.0229709	0.189238	221	tags=22%, list=10%, signal=20%	Myadm/Tpm4/Capzb/Gmfg/Rgcc/Trf/Tmsb4x/Rhoh/Coro1a/Actr3/Gsn/Gpr65/Zyx/Actg1/Cass4/Plek
GO:0034364	CC	GO:0034364	high-density lipoprotein particle	3	0.838791	1.54506	0.0230252	0.0230252	0.189426	2	tags=33%, list=0%, signal=33%	Saa3
GO:0050817	BP	GO:0050817	coagulation	36	-0.31981	-1.60289	0.023104	0.023104	0.189815	308	tags=42%, list=14%, signal=36%	Txk/F5/Slc7a11/Nfe2l2/Emilin2/Anxa2/Ptprj/Tec/F3/Jak2/Entpd1/Lilrb4a/Thbs1/Plek/S100a9
GO:0090336	BP	GO:0090336	positive regulation of brown fat cell differentiation	4	-0.744016	-1.65592	0.0232671	0.0232671	0.190376	60	tags=75%, list=3%, signal=73%	Rreb1/Ptgs2/Pim1
GO:0031941	CC	GO:0031941	filamentous actin	4	-0.743829	-1.6555	0.0232671	0.0232671	0.190376	555	tags=100%, list=26%, signal=74%	Arpc3/Pdlim5/Actg1
GO:0005547	MF	GO:0005547	phosphatidylinositol-3,4,5-trisphosphate binding	4	-0.743363	-1.65446	0.0232671	0.0232671	0.190376	556	tags=100%, list=26%, signal=74%	Washc2/Dapp1/Asap1
GO:0051235	BP	GO:0051235	maintenance of location	69	0.358338	1.54359	0.0233098	0.0233098	0.190466	225	tags=22%, list=10%, signal=20%	Cxcl9/Lcn2/Plin2/Itpr2/Ftl1/Ikbke/Bax/C3/Ddit3/Cyba/Txn1/Tspo/Syne1/Ubash3b/Cxcl10
GO:0007173	BP	GO:0007173	epidermal growth factor receptor signaling pathway	18	-0.417954	-1.67284	0.0234139	0.0234139	0.190625	198	tags=44%, list=9%, signal=41%	Ptpn2/Arf4/Ptprj/Ptpn12/Mmp9/Hbegf/Tgfb1/Plaur
GO:0048147	BP	GO:0048147	negative regulation of fibroblast proliferation	9	0.636061	1.6543	0.0234387	0.0234387	0.190625	297	tags=56%, list=14%, signal=48%	Sod2/Bax/Nupr1/Parp10/Ski
GO:0045766	BP	GO:0045766	positive regulation of angiogenesis	41	0.411645	1.60799	0.0234557	0.0234557	0.190625	241	tags=32%, list=11%, signal=29%	Ccl5/Chil1/Lgals3/C3/Klf4/Hmox1/Itgb1/Ninj1/Grn/Pxn/Ctsh/Camp/Mtdh
GO:1904018	BP	GO:1904018	positive regulation of vasculature development	41	0.411645	1.60799	0.0234557	0.0234557	0.190625	241	tags=32%, list=11%, signal=29%	Ccl5/Chil1/Lgals3/C3/Klf4/Hmox1/Itgb1/Ninj1/Grn/Pxn/Ctsh/Camp/Mtdh
GO:0034707	CC	GO:0034707	chloride channel complex	5	0.744072	1.61172	0.0235391	0.0235391	0.191044	181	tags=60%, list=8%, signal=55%	Clcn7/Clic4/Clic5
GO:0046903	BP	GO:0046903	secretion	135	-0.195038	-1.35716	0.0236686	0.0236686	0.191837	178	tags=18%, list=8%, signal=17%	Snap23/Cd33/Anxa1/Furin/Rgcc/Rab11fip1/Dgat1/Nr4a1/Osm/Coro1a/Jak2/Rabgef1/Entpd1/Il1b/Ptgs2/Rab8b/S100a8/Tgfb1/Ccr1/Nr4a3/Plek/Xbp1/S100a9/Wnk1
GO:0032870	BP	GO:0032870	cellular response to hormone stimulus	100	-0.217124	-1.40636	0.0238095	0.0238095	0.19272	277	tags=26%, list=13%, signal=24%	Dnaja1/Tbc1d4/Per1/Grk2/Nfe2l2/Marcks/Ddx5/Zfp36l1/Zfp36/Ptprj/Atp2b1/Anxa1/Lmo2/Acod1/Nr4a1/Ptpn1/Jak2/Sorl1/Il1b/Cpeb2/Rab8b/Socs3/Tgfb1/Nr4a3/Nfkb1/Xbp1
GO:0033993	BP	GO:0033993	response to lipid	154	0.299527	1.45087	0.0238976	0.0238976	0.193173	423	tags=31%, list=20%, signal=26%	Ccl5/Cxcl9/Gbp2/Irgm1/Wfdc21/Igtp/B2m/Stat1/Nos2/Fcgr4/Tnip1/Vim/Zmiz1/Klf4/Ccl2/Mif/Cd68/Cflar/Cd274/Grn/Abr/Ctsh/Tnfrsf1b/Cxcl16/Pycard/Gbp6/Cxcl10/Ncl/Msn/Mtdh/Zfp36l2/Pdcd1lg2/Rest/Spi1/Npc1/Slc11a1/Irak3/Rhoa/Ctnnb1/Igf2r/Trim30a/Adam17/Nfe2l1/Calr/Crebrf/Casp1/Ly96
GO:0008432	MF	GO:0008432	JUN kinase binding	4	-0.741338	-1.64996	0.0239942	0.0239942	0.193694	273	tags=75%, list=13%, signal=66%	Dusp16/Spag9/Lmnb1
GO:0046916	BP	GO:0046916	cellular transition metal ion homeostasis	22	0.495944	1.66905	0.0242673	0.0242673	0.19528	219	tags=32%, list=10%, signal=29%	Lcn2/Slc31a2/Ftl1/Slc31a1/Hmox1/Frrs1/Atp6v1a
GO:0010563	BP	GO:0010563	negative regulation of phosphorus metabolic process	89	-0.227616	-1.44126	0.0243024	0.0243024	0.19528	294	tags=28%, list=14%, signal=25%	Dnaja1/Ier3/Dusp16/Grk2/Rasip1/Myadm/Ptprj/Ptprc/Cdkn1a/Samsn1/Zc3h12a/Actb/Trib1/Ptpn1/Ppp1r15a/Rabgef1/Sorl1/Entpd1/Lilrb4a/Il1b/Socs3/Tgfb1/Plek/Xbp1/Wnk1
GO:0045936	BP	GO:0045936	negative regulation of phosphate metabolic process	89	-0.227616	-1.44126	0.0243024	0.0243024	0.19528	294	tags=28%, list=14%, signal=25%	Dnaja1/Ier3/Dusp16/Grk2/Rasip1/Myadm/Ptprj/Ptprc/Cdkn1a/Samsn1/Zc3h12a/Actb/Trib1/Ptpn1/Ppp1r15a/Rabgef1/Sorl1/Entpd1/Lilrb4a/Il1b/Socs3/Tgfb1/Plek/Xbp1/Wnk1
GO:0032770	BP	GO:0032770	positive regulation of monooxygenase activity	8	-0.576557	-1.72408	0.0243205	0.0243205	0.19528	195	tags=50%, list=9%, signal=46%	Atp7a/Kras/Gch1/Il1b
GO:0043394	MF	GO:0043394	proteoglycan binding	5	0.738729	1.60014	0.0245267	0.0245267	0.196675	35	tags=40%, list=2%, signal=39%	Ctsb/Ctss
GO:0010800	BP	GO:0010800	positive regulation of peptidyl-threonine phosphorylation	7	0.678317	1.62583	0.0245902	0.0245902	0.196921	46	tags=43%, list=2%, signal=42%	Irgm1/Igtp/Chil1
GO:0009123	BP	GO:0009123	nucleoside monophosphate metabolic process	8	0.650828	1.62919	0.0247388	0.0247388	0.197586	668	tags=88%, list=31%, signal=61%	Pnp/Aprt/Upp1/Nme2/Adssl1/Ampd3/Nme1
GO:0009124	BP	GO:0009124	nucleoside monophosphate biosynthetic process	8	0.650828	1.62919	0.0247388	0.0247388	0.197586	668	tags=88%, list=31%, signal=61%	Pnp/Aprt/Upp1/Nme2/Adssl1/Ampd3/Nme1
GO:0009057	BP	GO:0009057	macromolecule catabolic process	280	0.268501	1.37437	0.0251144	0.0251144	0.200251	377	tags=22%, list=18%, signal=21%	Psme2/Chil3/Ctsb/Psmb8/Psap/Ctsd/Psmb10/Aoah/Ctss/Psmb9/Chil1/Psme1/Ikbke/Nos2/Gns/Mdm2/Ctsz/Ube2l6/Vim/Bax/Fbxl5/Ddit3/Psmb5/Grn/Znrf1/Psma5/Ubb/Psmb6/Dtx3l/Psma7/Ctsh/Tnfrsf1b/Polr2g/Psma2/Nupr1/Isg15/Chmp2a/Timp2/Msn/Tpp1/Canx/Gtpbp2/Zfp36l2/Psmd7/Ubxn1/Derl1/Psma4/Trir/Psmb4/Herc6/Slc11a1/Irak3/Psma3/Usp18/Sumo2/Cdc34/Gabarap/Psmd4/Vps35/Ctnnb1/Trim30a/Rbm8a/Psmd8
GO:0035195	BP	GO:0035195	miRNA-mediated gene silencing	19	-0.405419	-1.66411	0.0251716	0.0251716	0.200251	369	tags=47%, list=17%, signal=40%	Ppp3ca/Tut7/Tnrc6b/Ddx3x/Ddx5/Zfp36/Zc3h12a/Tgfb1/Nfkb1
GO:0001787	BP	GO:0001787	natural killer cell proliferation	6	-0.638022	-1.69022	0.0252407	0.0252407	0.200251	174	tags=50%, list=8%, signal=46%	Il15/Jak2/Il23a
GO:0034755	BP	GO:0034755	iron ion transmembrane transport	5	0.736353	1.595	0.0253498	0.0253498	0.200251	232	tags=60%, list=11%, signal=54%	Lcn2/Slc25a37/Abcc5
GO:0048713	BP	GO:0048713	regulation of oligodendrocyte differentiation	4	0.783419	1.57597	0.0253574	0.0253574	0.200251	469	tags=100%, list=22%, signal=78%	Id2/Tnfrsf1b/Ctnnb1/Sirt2
GO:0036230	BP	GO:0036230	granulocyte activation	15	0.549681	1.66603	0.0253871	0.0253871	0.200251	308	tags=47%, list=14%, signal=40%	Ccl5/Fcgr4/Fcer1g/Grn/Abr/Camp/Spi1
GO:0042119	BP	GO:0042119	neutrophil activation	15	0.549681	1.66603	0.0253871	0.0253871	0.200251	308	tags=47%, list=14%, signal=40%	Ccl5/Fcgr4/Fcer1g/Grn/Abr/Camp/Spi1
GO:0009410	BP	GO:0009410	response to xenobiotic stimulus	31	0.443288	1.62172	0.0254097	0.0254097	0.200251	480	tags=48%, list=22%, signal=38%	Lcn2/Sod2/Nos2/Pnp/Fos/Gclm/Ggh/Jun/Rest/Npc1/Rhoa/Adam17/Casp1/Gstm1/Nceh1
GO:0043621	MF	GO:0043621	protein self-association	12	0.583546	1.65671	0.0254237	0.0254237	0.200251	179	tags=25%, list=8%, signal=23%	Ccl5/Ctsb/Ctsh
GO:0035272	BP	GO:0035272	exocrine system development	3	-0.810987	-1.60926	0.0254821	0.0254821	0.200251	410	tags=100%, list=19%, signal=81%	Tgm2/Xbp1
GO:0038083	BP	GO:0038083	peptidyl-tyrosine autophosphorylation	3	-0.810987	-1.60926	0.0254821	0.0254821	0.200251	410	tags=100%, list=19%, signal=81%	Txk/Tec
GO:0044849	BP	GO:0044849	estrous cycle	3	-0.810987	-1.60926	0.0254821	0.0254821	0.200251	410	tags=100%, list=19%, signal=81%	Egr1/Anxa1
GO:0003044	BP	GO:0003044	regulation of systemic arterial blood pressure mediated by a chemical signal	3	0.836127	1.54016	0.0255048	0.0255048	0.200251	355	tags=100%, list=17%, signal=84%	Sod2/Cyba/Rhoa
GO:0007520	BP	GO:0007520	myoblast fusion	12	0.582817	1.65464	0.0255674	0.0255674	0.200481	225	tags=33%, list=10%, signal=30%	Cxcl9/Gdf15/Cflar/Cxcl10
GO:0045624	BP	GO:0045624	positive regulation of T-helper cell differentiation	9	-0.546265	-1.72119	0.0256637	0.0256637	0.200975	420	tags=89%, list=20%, signal=72%	Il4ra/Hlx/Malt1/Anxa1/Nfkbid/Nlrp3/Il23a/Nfkbiz
GO:0000272	BP	GO:0000272	polysaccharide catabolic process	6	0.708287	1.61896	0.0258117	0.0258117	0.201871	31	tags=33%, list=1%, signal=33%	Chil3/Aoah
GO:1904796	BP	GO:1904796	regulation of core promoter binding	3	0.834264	1.53673	0.0260361	0.0260361	0.203362	359	tags=100%, list=17%, signal=83%	Klf4/Id2/Ctnnb1
GO:0031252	CC	GO:0031252	cell leading edge	74	-0.238101	-1.45635	0.0260936	0.0260936	0.203547	232	tags=24%, list=11%, signal=22%	Ddx3x/P4hb/Myadm/Anxa2/Ptprj/Atp7a/Atp2b1/Trpv2/Capzb/Actb/Coro1a/Arhgap31/Actr3/Gsn/S100a6/Cd44/Plek/S100a11
GO:0097553	BP	GO:0097553	calcium ion transmembrane import into cytosol	18	0.522097	1.66896	0.0262442	0.0262442	0.204457	225	tags=39%, list=10%, signal=35%	Cxcl9/Itpr2/Bax/Ddit3/Cyba/Ubash3b/Cxcl10
GO:0021772	BP	GO:0021772	olfactory bulb development	5	0.732992	1.58772	0.0263374	0.0263374	0.204654	578	tags=100%, list=27%, signal=73%	Id2/Ski/Rac1/Csf1r/Atf5
GO:0021988	BP	GO:0021988	olfactory lobe development	5	0.732992	1.58772	0.0263374	0.0263374	0.204654	578	tags=100%, list=27%, signal=73%	Id2/Ski/Rac1/Csf1r/Atf5
GO:0002755	BP	GO:0002755	MyD88-dependent toll-like receptor signaling pathway	8	0.64786	1.62176	0.026429	0.026429	0.205101	331	tags=50%, list=15%, signal=42%	Irf1/Tnip1/Irf7/Irak3
GO:0060338	BP	GO:0060338	regulation of type I interferon-mediated signaling pathway	15	0.547129	1.65829	0.0266425	0.0266425	0.206046	254	tags=40%, list=12%, signal=36%	Zbp1/Ikbke/Samhd1/Isg15/Irf7/Nlrc5
GO:0001568	BP	GO:0001568	blood vessel development	117	0.314212	1.4713	0.0266478	0.0266478	0.206046	241	tags=23%, list=11%, signal=22%	Ccl5/Chil1/Stat1/Lgals3/Mdm2/Rnh1/Zmiz1/Bax/C3/Klf4/Hmox1/Ccl2/Cflar/Itgb1/Ddit3/Ninj1/Clic4/Grn/Gna13/Jun/Pxn/Sgpl1/Ctsh/Camp/Cxcl10/Ncl/Mtdh
GO:0043230	CC	GO:0043230	extracellular organelle	24	0.4777	1.64791	0.0266876	0.0266876	0.206046	222	tags=29%, list=10%, signal=26%	Gbp2/Gbp7/Gbp3/Cd274/Cd63/Gbp9/Gbp6
GO:0065010	CC	GO:0065010	extracellular membrane-bounded organelle	24	0.4777	1.64791	0.0266876	0.0266876	0.206046	222	tags=29%, list=10%, signal=26%	Gbp2/Gbp7/Gbp3/Cd274/Cd63/Gbp9/Gbp6
GO:0002637	BP	GO:0002637	regulation of immunoglobulin production	13	-0.478404	-1.71528	0.0267797	0.0267797	0.206476	420	tags=54%, list=20%, signal=44%	Il4ra/Tnfaip3/Traf6/Ptprc/Lilrb4a/Tgfb1/Xbp1
GO:0051924	BP	GO:0051924	regulation of calcium ion transport	42	0.406853	1.59612	0.0268119	0.0268119	0.206476	401	tags=40%, list=19%, signal=34%	Ccl5/Cxcl9/Lgals3/Bax/Ccl2/Cyba/Tspo/Ywhae/Ubash3b/Cxcl10/Tmbim6/Bak1/P2rx4/Rhoa/Ctnnb1/Ptpn6/Ahnak
GO:0051250	BP	GO:0051250	negative regulation of lymphocyte activation	41	-0.297834	-1.5516	0.0268962	0.0268962	0.20686	428	tags=51%, list=20%, signal=42%	Prdm1/Il4ra/Hlx/Cyld/Cebpb/Zfp608/Tnfaip3/Ptpn2/Ripor2/Arg2/Tarm1/Anxa1/Samsn1/Cd80/Zc3h12a/Nfkbid/Lilrb4a/Cd44/Pglyrp1/Tgfb1/Fgl2
GO:0051881	BP	GO:0051881	regulation of mitochondrial membrane potential	23	0.48354	1.64779	0.0270627	0.0270627	0.207876	747	tags=65%, list=35%, signal=43%	Sod2/Gclm/Bax/Ubb/Tspo/Bak1/Bcl2l1/Casp1/Bid/Prelid1/Bnip3l/Rack1/Atp5g1/Vcp/Adora2a
GO:2001185	BP	GO:2001185	regulation of CD8-positive, alpha-beta T cell activation	5	0.731379	1.58422	0.0271605	0.0271605	0.208044	123	tags=60%, list=6%, signal=57%	Irf1/Socs1/Cd274
GO:0021536	BP	GO:0021536	diencephalon development	4	0.780396	1.56989	0.0272294	0.0272294	0.208044	250	tags=75%, list=12%, signal=66%	Bax/Ubb/Uqcrq
GO:1901186	BP	GO:1901186	positive regulation of ERBB signaling pathway	6	-0.633485	-1.6782	0.0273224	0.0273224	0.208044	180	tags=50%, list=8%, signal=46%	Mmp9/Hbegf/Plaur
GO:1903426	BP	GO:1903426	regulation of reactive oxygen species biosynthetic process	16	0.534922	1.65475	0.0273367	0.0273367	0.208044	230	tags=31%, list=11%, signal=28%	Lcn2/Sod2/Cflar/Cyba/Cycs
GO:0090527	BP	GO:0090527	actin filament reorganization	4	-0.732833	-1.63103	0.0273873	0.0273873	0.208044	80	tags=75%, list=4%, signal=72%	Nedd9/Gsn/Cass4
GO:0035646	BP	GO:0035646	endosome to melanosome transport	3	0.831432	1.53151	0.0274531	0.0274531	0.208044	137	tags=67%, list=6%, signal=63%	Rab32/Cd63
GO:0043476	BP	GO:0043476	pigment accumulation	3	0.831432	1.53151	0.0274531	0.0274531	0.208044	137	tags=67%, list=6%, signal=63%	Rab32/Cd63
GO:0043482	BP	GO:0043482	cellular pigment accumulation	3	0.831432	1.53151	0.0274531	0.0274531	0.208044	137	tags=67%, list=6%, signal=63%	Rab32/Cd63
GO:0043485	BP	GO:0043485	endosome to pigment granule transport	3	0.831432	1.53151	0.0274531	0.0274531	0.208044	137	tags=67%, list=6%, signal=63%	Rab32/Cd63
GO:0048757	BP	GO:0048757	pigment granule maturation	3	0.831432	1.53151	0.0274531	0.0274531	0.208044	137	tags=67%, list=6%, signal=63%	Rab32/Cd63
GO:0044265	BP	GO:0044265	cellular macromolecule catabolic process	240	0.272338	1.37831	0.0274646	0.0274646	0.208044	704	tags=40%, list=33%, signal=30%	Psme2/Ctsb/Psmb8/Psap/Psmb10/Ctss/Psmb9/Psme1/Ikbke/Mdm2/Ctsz/Ube2l6/Vim/Bax/Fbxl5/Ddit3/Psmb5/Grn/Znrf1/Psma5/Ubb/Psmb6/Dtx3l/Psma7/Ctsh/Tnfrsf1b/Polr2g/Psma2/Nupr1/Isg15/Chmp2a/Msn/Tpp1/Canx/Gtpbp2/Zfp36l2/Psmd7/Ubxn1/Derl1/Psma4/Trir/Psmb4/Herc6/Slc11a1/Psma3/Usp18/Sumo2/Cdc34/Gabarap/Psmd4/Vps35/Ctnnb1/Rbm8a/Psmd8/Nfe2l1/Calr/Tent5c/Rnf115/Rbx1/Cln3/Chmp5/Sirt2/Psma6/Ubap1/Alkbh5/Ythdf2/Gsk3a…
GO:0045932	BP	GO:0045932	negative regulation of muscle contraction	6	-0.632479	-1.67553	0.0275826	0.0275826	0.208675	267	tags=67%, list=12%, signal=59%	Grk2/Arg2/Zc3h12a/Ptgs2
GO:0046914	MF	GO:0046914	transition metal ion binding	132	-0.193293	-1.3394	0.0277372	0.0277372	0.209582	355	tags=27%, list=17%, signal=24%	Tnfaip3/Atp2c1/Rnf24/Traf6/Mmp8/App/Zswim4/Arih1/F5/Kdm7a/Egr1/Rnf125/Arg2/Plscr1/Traf4/Atp7a/Mmp9/Txnrd1/Cox17/Trf/Zfp622/Nr4a1/Fbxo11/Ptpn1/Gch1/Rabgef1/Adam8/S100a6/Pglyrp1/S100a8/Egln3/Nr4a3/Pim1/Mt1/Tes/Tet2
GO:0021872	BP	GO:0021872	forebrain generation of neurons	9	0.627923	1.63314	0.027824	0.027824	0.209974	528	tags=78%, list=25%, signal=59%	B2m/Zmiz1/Ubb/Uqcrq/Rhoa/Gnaq/Csf1r
GO:0071402	BP	GO:0071402	cellular response to lipoprotein particle stimulus	8	0.643317	1.61039	0.0279656	0.0279656	0.210778	378	tags=62%, list=18%, signal=52%	Fcer1g/Cd68/Itgb1/Npc1/Adam17
GO:0014014	BP	GO:0014014	negative regulation of gliogenesis	7	0.67186	1.61035	0.028058	0.028058	0.211011	578	tags=86%, list=27%, signal=63%	Id2/Tspo/Ski/Ctnnb1/Sirt2/Atf5
GO:0048708	BP	GO:0048708	astrocyte differentiation	14	-0.460866	-1.69798	0.0280665	0.0280665	0.211011	149	tags=43%, list=7%, signal=40%	Kras/C5ar1/Actr3/Il1b/S100a8/S100a9
GO:0002706	BP	GO:0002706	regulation of lymphocyte mediated immunity	42	0.404534	1.58702	0.0281587	0.0281587	0.211189	264	tags=33%, list=12%, signal=30%	B2m/H2-Q7/H2-K1/Pnp/Lamp1/Tap1/C3/Fcer1g/H2-T22/Tap2/Vav1/Tnfrsf1b/H2-Q6/H2-T23
GO:0014002	BP	GO:0014002	astrocyte development	10	-0.521081	-1.7015	0.0281604	0.0281604	0.211189	149	tags=50%, list=7%, signal=47%	Kras/C5ar1/Il1b/S100a8/S100a9
GO:0034139	BP	GO:0034139	regulation of toll-like receptor 3 signaling pathway	4	-0.730321	-1.62544	0.0285991	0.0285991	0.213598	584	tags=100%, list=27%, signal=73%	Ubqln1/Tnfaip3/Flot1
GO:0044058	BP	GO:0044058	regulation of digestive system process	4	-0.730206	-1.62518	0.0285991	0.0285991	0.213598	136	tags=75%, list=6%, signal=70%	Hip1r/Dgat1/Wnk1
GO:2001267	BP	GO:2001267	regulation of cysteine-type endopeptidase activity involved in apoptotic signaling pathway	8	-0.565254	-1.69027	0.0286123	0.0286123	0.213598	180	tags=50%, list=8%, signal=46%	Mmp9/Jak2/Gsn/Plaur
GO:1900016	BP	GO:1900016	negative regulation of cytokine production involved in inflammatory response	6	-0.630136	-1.66933	0.0286235	0.0286235	0.213598	236	tags=83%, list=11%, signal=74%	Mefv/Pdcd4/Zc3h12a/Lilrb4a/Il1r2
GO:0008081	MF	GO:0008081	phosphoric diester hydrolase activity	8	0.642542	1.60845	0.0287339	0.0287339	0.214156	200	tags=62%, list=9%, signal=57%	Ccl5/Gde1/Hmox1/Gnb1/Smpdl3b
GO:0033674	BP	GO:0033674	positive regulation of kinase activity	72	-0.241125	-1.46423	0.0287879	0.0287879	0.214294	276	tags=28%, list=13%, signal=25%	Egr1/Marcks/Map2k3/Ddx3x/Traf4/Ptprc/Cdkn1a/Kras/Rgcc/Zfp622/Ptpn1/Jak2/Adam8/Hbegf/Il1b/Tgfb1/Thbs1/Cass4/Pim1/Il23a
GO:1903202	BP	GO:1903202	negative regulation of oxidative stress-induced cell death	15	0.541614	1.64158	0.0288743	0.0288743	0.21456	371	tags=53%, list=17%, signal=44%	Psap/Sod2/Ppia/Txn1/Hk3/Rest/Ctnnb1/Atf4
GO:0045576	BP	GO:0045576	mast cell activation	20	-0.39314	-1.64638	0.028895	0.028895	0.21456	432	tags=65%, list=20%, signal=52%	Cd300lf/Tlr4/Il4ra/Fcgr3/Ptpre/Cd300lb/Plscr1/Snap23/Lcp2/Rhoh/Rabgef1/Lilrb4a/Nr4a3
GO:1901741	BP	GO:1901741	positive regulation of myoblast fusion	8	0.642155	1.60748	0.0291948	0.0291948	0.21652	92	tags=25%, list=4%, signal=24%	Cxcl9/Gdf15
GO:0003724	MF	GO:0003724	RNA helicase activity	20	-0.392304	-1.64288	0.0292854	0.0292854	0.216658	1316	tags=90%, list=61%, signal=35%	Ddx24/Ddx17/Eif4a1/Dhx8/Dhx15/Eif4a2/Ddx52/Ddx42/Ddx28/Upf1/Ddx21/Ddx3y/Helz2/Ddx6/Ddx3x/Ddx5/Dhx38/Dhx40
GO:0008186	MF	GO:0008186	ATP-dependent activity, acting on RNA	20	-0.392304	-1.64288	0.0292854	0.0292854	0.216658	1316	tags=90%, list=61%, signal=35%	Ddx24/Ddx17/Eif4a1/Dhx8/Dhx15/Eif4a2/Ddx52/Ddx42/Ddx28/Upf1/Ddx21/Ddx3y/Helz2/Ddx6/Ddx3x/Ddx5/Dhx38/Dhx40
GO:0060575	BP	GO:0060575	intestinal epithelial cell differentiation	3	-0.802607	-1.59263	0.0293848	0.0293848	0.217127	428	tags=100%, list=20%, signal=80%	Sav1/Hif1a
GO:0030278	BP	GO:0030278	regulation of ossification	16	-0.422653	-1.63324	0.0297209	0.0297209	0.219275	305	tags=62%, list=14%, signal=54%	Rflnb/Egr2/Alox5/Sgms2/Hif1a/Pbx1/Atp2b1/Srgn/Tgfb1/Ccr1
GO:0038127	BP	GO:0038127	ERBB signaling pathway	19	-0.39809	-1.63403	0.0297483	0.0297483	0.219275	198	tags=42%, list=9%, signal=39%	Ptpn2/Arf4/Ptprj/Ptpn12/Mmp9/Hbegf/Tgfb1/Plaur
GO:0008347	BP	GO:0008347	glial cell migration	14	0.552035	1.64158	0.0299325	0.0299325	0.220363	359	tags=50%, list=17%, signal=42%	Vim/Zmiz1/Ccl2/Tspo/Hexb/P2rx4/Ctnnb1
GO:0002431	BP	GO:0002431	Fc receptor mediated stimulatory signaling pathway	8	-0.559888	-1.67423	0.0300429	0.0300429	0.220663	214	tags=62%, list=10%, signal=56%	Plscr1/Ptprj/Ptprc/Rabgef1/Nr4a3
GO:0071495	BP	GO:0071495	cellular response to endogenous stimulus	189	-0.181836	-1.32909	0.0300752	0.0300752	0.220663	329	tags=27%, list=15%, signal=25%	Chst11/Tgm2/App/Inhba/Tnfaip6/Atp1a3/Itga4/Dnaja1/Sesn2/Id1/Tbc1d4/Egr1/Per1/Grk2/Nfe2l2/Marcks/Pdcd4/Ddx5/Zfp36l1/Zfp36/Selenon/Ptprj/Atp7a/Ptpn12/Atp2b1/Anxa1/Lmo2/Acod1/Furin/Hspa5/Actb/Nr4a1/Lrg1/Coro1a/Ptpn1/Jak2/Sorl1/Actr3/Il1b/Cpeb2/Cd44/Zyx/Pde4b/Nlrp3/Rab8b/Socs3/Tgfb1/Thbs1/Nr4a3/Nfkb1/Xbp1
GO:0000045	BP	GO:0000045	autophagosome assembly	21	0.489707	1.62545	0.0301165	0.0301165	0.220663	872	tags=76%, list=41%, signal=46%	Irgm1/Ctsd/Igtp/Nupr1/Gabarap/Mtm1/Ralb/Tcirg1/Vmp1/Map1lc3b/Atg101/Pacs2/Atg12/Emc6/Pip4k2c/C9orf72
GO:0060561	BP	GO:0060561	apoptotic process involved in morphogenesis	6	0.70076	1.60176	0.0301948	0.0301948	0.220663	308	tags=67%, list=14%, signal=57%	Bax/Tnfrsf1b/Bak1/Spi1
GO:1902742	BP	GO:1902742	apoptotic process involved in development	6	0.70076	1.60176	0.0301948	0.0301948	0.220663	308	tags=67%, list=14%, signal=57%	Bax/Tnfrsf1b/Bak1/Spi1
GO:0042554	BP	GO:0042554	superoxide anion generation	13	0.561903	1.63663	0.0302042	0.0302042	0.220663	153	tags=38%, list=7%, signal=36%	Sod2/Cybb/Cyba/Ncf4/Fpr2
GO:0071347	BP	GO:0071347	cellular response to interleukin-1	22	0.482394	1.62345	0.0302347	0.0302347	0.220663	99	tags=23%, list=5%, signal=22%	Saa3/Ccl5/Irf1/Zbp1/Ccl2
GO:0062061	MF	GO:0062061	TAP complex binding	3	0.825382	1.52036	0.0302869	0.0302869	0.220663	57	tags=67%, list=3%, signal=65%	Tapbp/H2-K1
GO:0070427	BP	GO:0070427	nucleotide-binding oligomerization domain containing 1 signaling pathway	3	-0.800745	-1.58893	0.030303	0.030303	0.220663	432	tags=100%, list=20%, signal=80%	Tnfaip3/Nfkbia
GO:0051899	BP	GO:0051899	membrane depolarization	13	0.561225	1.63465	0.030346	0.030346	0.220709	761	tags=77%, list=35%, signal=50%	B2m/Gclm/Jun/Tspo/P2rx4/Casp1/Ywhah/Rack1/Adora2a/Smad7
GO:0005496	MF	GO:0005496	steroid binding	13	0.560075	1.6313	0.0304878	0.0304878	0.221473	444	tags=62%, list=21%, signal=49%	Npc2/Tspo/Vdac2/Osbpl3/Npc1/Scarb2/Nfe2l1/Gstm1
GO:1901617	BP	GO:1901617	organic hydroxy compound biosynthetic process	24	-0.365206	-1.61308	0.0305344	0.0305344	0.221543	274	tags=38%, list=13%, signal=33%	Ptafr/Aldh2/Slc7a11/Lbr/Atp7a/Gch1/Nfkb1/Hdc/Plek
GO:0007096	BP	GO:0007096	regulation of exit from mitosis	3	-0.798667	-1.58481	0.0307622	0.0307622	0.22266	143	tags=67%, list=7%, signal=62%	Rgcc/Tgfb1
GO:0044305	CC	GO:0044305	calyx of Held	3	-0.798436	-1.58435	0.0307622	0.0307622	0.22266	140	tags=100%, list=7%, signal=94%	Actb/Actg1
GO:0002708	BP	GO:0002708	positive regulation of lymphocyte mediated immunity	33	0.427911	1.58872	0.0309578	0.0309578	0.223512	264	tags=36%, list=12%, signal=32%	B2m/H2-Q7/H2-K1/Pnp/Lamp1/C3/Fcer1g/H2-T22/Tap2/Vav1/H2-Q6/H2-T23
GO:0060965	BP	GO:0060965	negative regulation of miRNA-mediated gene silencing	3	-0.796846	-1.58119	0.0309917	0.0309917	0.223512	155	tags=100%, list=7%, signal=93%	Zc3h12a/Tgfb1
GO:1903799	BP	GO:1903799	negative regulation of production of miRNAs involved in gene silencing by miRNA	3	-0.796846	-1.58119	0.0309917	0.0309917	0.223512	155	tags=100%, list=7%, signal=93%	Zc3h12a/Tgfb1
GO:0008635	BP	GO:0008635	activation of cysteine-type endopeptidase activity involved in apoptotic process by cytochrome c	5	0.723395	1.56693	0.0311111	0.0311111	0.223512	269	tags=60%, list=13%, signal=53%	Bax/Cycs/Bak1
GO:0090022	BP	GO:0090022	regulation of neutrophil chemotaxis	11	-0.497236	-1.68198	0.0311408	0.0311408	0.223512	328	tags=64%, list=15%, signal=54%	Ripor2/Camk1d/Tnfaip6/Cxcr2/C5ar1/Il1b/Il23a
GO:0010522	BP	GO:0010522	regulation of calcium ion transport into cytosol	17	0.518047	1.62883	0.0311942	0.0311942	0.223512	379	tags=53%, list=18%, signal=44%	Cxcl9/Bax/Cyba/Ubash3b/Cxcl10/Tmbim6/Bak1/P2rx4/Ptpn6
GO:0008643	BP	GO:0008643	carbohydrate transport	22	-0.374205	-1.61112	0.0312881	0.0312881	0.223512	454	tags=50%, list=21%, signal=40%	Crebl2/Prkcb/Hk2/Slc2a1/Sesn2/Grk2/Nfe2l2/Slc2a3/Il1b/Nr4a3/Rnasel
GO:0008645	BP	GO:0008645	hexose transmembrane transport	22	-0.374205	-1.61112	0.0312881	0.0312881	0.223512	454	tags=50%, list=21%, signal=40%	Crebl2/Prkcb/Hk2/Slc2a1/Sesn2/Grk2/Nfe2l2/Slc2a3/Il1b/Nr4a3/Rnasel
GO:0015749	BP	GO:0015749	monosaccharide transmembrane transport	22	-0.374205	-1.61112	0.0312881	0.0312881	0.223512	454	tags=50%, list=21%, signal=40%	Crebl2/Prkcb/Hk2/Slc2a1/Sesn2/Grk2/Nfe2l2/Slc2a3/Il1b/Nr4a3/Rnasel
GO:0034219	BP	GO:0034219	carbohydrate transmembrane transport	22	-0.374205	-1.61112	0.0312881	0.0312881	0.223512	454	tags=50%, list=21%, signal=40%	Crebl2/Prkcb/Hk2/Slc2a1/Sesn2/Grk2/Nfe2l2/Slc2a3/Il1b/Nr4a3/Rnasel
GO:1904659	BP	GO:1904659	glucose transmembrane transport	22	-0.374205	-1.61112	0.0312881	0.0312881	0.223512	454	tags=50%, list=21%, signal=40%	Crebl2/Prkcb/Hk2/Slc2a1/Sesn2/Grk2/Nfe2l2/Slc2a3/Il1b/Nr4a3/Rnasel
GO:0006778	BP	GO:0006778	porphyrin-containing compound metabolic process	6	0.69904	1.59782	0.0316558	0.0316558	0.225337	286	tags=67%, list=13%, signal=58%	Hmox1/Blvrb/Alas1/Hmox2
GO:0033013	BP	GO:0033013	tetrapyrrole metabolic process	6	0.69904	1.59782	0.0316558	0.0316558	0.225337	286	tags=67%, list=13%, signal=58%	Hmox1/Blvrb/Alas1/Hmox2
GO:0042168	BP	GO:0042168	heme metabolic process	6	0.69904	1.59782	0.0316558	0.0316558	0.225337	286	tags=67%, list=13%, signal=58%	Hmox1/Blvrb/Alas1/Hmox2
GO:0019210	MF	GO:0019210	kinase inhibitor activity	11	-0.496529	-1.67958	0.0317763	0.0317763	0.225927	183	tags=45%, list=9%, signal=42%	Cdkn1a/Rhoh/Trib1/Lilrb4a/Wnk1
GO:0004866	MF	GO:0004866	endopeptidase inhibitor activity	25	0.463053	1.61081	0.0318496	0.0318496	0.226181	95	tags=24%, list=4%, signal=23%	Cstb/Prdx5/Wfdc21/Bst2/C3/Wfdc17
GO:0030947	BP	GO:0030947	regulation of vascular endothelial growth factor receptor signaling pathway	4	-0.723801	-1.61092	0.0319922	0.0319922	0.226927	598	tags=100%, list=28%, signal=72%	Prkcb/Hif1a/Ptpn1
GO:0070851	MF	GO:0070851	growth factor receptor binding	19	-0.395152	-1.62197	0.0320366	0.0320366	0.226974	326	tags=47%, list=15%, signal=41%	App/Arf4/Plscr1/Ptprj/Il1rap/Jak2/Hbegf/Il1b/Cd44
GO:1900076	BP	GO:1900076	regulation of cellular response to insulin stimulus	18	-0.401183	-1.60571	0.0320997	0.0320997	0.227154	373	tags=50%, list=17%, signal=42%	Ptpre/Ptpn2/Grk2/Marcks/Ptprj/Atp2b1/Sorl1/Il1b/Socs3
GO:0046184	BP	GO:0046184	aldehyde biosynthetic process	3	0.821229	1.51271	0.0322352	0.0322352	0.227845	387	tags=100%, list=18%, signal=82%	Tpi1/Rest/Aldoa
GO:1904427	BP	GO:1904427	positive regulation of calcium ion transmembrane transport	6	0.697414	1.59411	0.0327922	0.0327922	0.231249	225	tags=50%, list=10%, signal=45%	Cxcl9/Bax/Cxcl10
GO:0060143	BP	GO:0060143	positive regulation of syncytium formation by plasma membrane fusion	9	0.615468	1.60074	0.0328142	0.0328142	0.231249	92	tags=22%, list=4%, signal=21%	Cxcl9/Gdf15
GO:0022624	CC	GO:0022624	proteasome accessory complex	17	0.514106	1.61644	0.0329806	0.0329806	0.231249	838	tags=82%, list=39%, signal=51%	Psme1/Psmd7/Psmd4/Psmd8/Psmc3/Psmc2/Psmc5/Adrm1/Psmc6/Psmd10/Psmd2/Psmd12/Psmd11/Psmc4
GO:0043473	BP	GO:0043473	pigmentation	16	0.526628	1.62909	0.0329974	0.0329974	0.231249	156	tags=31%, list=7%, signal=29%	Sod2/Bax/Rab32/Cd63/Mreg
GO:0044877	MF	GO:0044877	protein-containing complex binding	274	0.264887	1.3541	0.0330141	0.0330141	0.231249	320	tags=21%, list=15%, signal=21%	Gbp2/Ctsb/Capg/Ctss/Psmb9/B2m/H2-Q7/Tapbp/Lgals3/H2-K1/Mdm2/Fmnl2/Fcgr4/Tap1/Fos/Vim/Gclm/Bax/Tapbpl/Ran/Fcer1g/Cflar/Itgb1/Rab32/H2-T22/Clic4/Tap2/Ppia/Cd63/Gna13/St13/Gnb1/Jun/Cpd/Pxn/Ctsh/Syne1/Lasp1/Ywhae/Clta/Isg15/Edf1/Timp2/H2-Q6/Sqstm1/H2-T23/Nme2/Bak1/Ubxn1/Cebpg/Derl1/Serbp1/Eif3c/Rps2/Rest/Hexb/H2-Q4/Usf2
GO:0035194	BP	GO:0035194	post-transcriptional gene silencing by RNA	20	-0.384937	-1.61203	0.0331902	0.0331902	0.231249	369	tags=45%, list=17%, signal=38%	Ppp3ca/Tut7/Tnrc6b/Ddx3x/Ddx5/Zfp36/Zc3h12a/Tgfb1/Nfkb1
GO:0008234	MF	GO:0008234	cysteine-type peptidase activity	27	0.448407	1.58876	0.0332557	0.0332557	0.231249	206	tags=26%, list=10%, signal=24%	Ctsb/Ctss/Ctsz/Cflar/Ggh/Ctsh/Pycard
GO:0009891	BP	GO:0009891	positive regulation of biosynthetic process	318	-0.159383	-1.23532	0.0333333	0.0333333	0.231249	234	tags=17%, list=11%, signal=18%	Hmgb2/Map2k3/Ddx3x/Maff/Ddx5/Stat4/Rps9/Sub1/Anxa2/Atp7a/Pbx1/Ccl3/Il15/Anxa1/Ets2/Nfat5/Junb/Zc3h12a/Elovl5/Lmo2/Rgcc/Trf/Dgat1/Ell2/Nfil3/Nr4a1/Tmsb4x/Nfkbia/Osm/Ier5/Jak2/Ppp1r15a/Ccpg1/Csrnp1/Actr3/Fosl2/Picalm/Il1b/Rel/Ptgs2/Nlrp3/Eif5a/Nsd3/Zfp263/Kdm6b/Tgfb1/Thbs1/Nr4a3/Pim1/Nfkb1/Il23a/Xbp1/Tet2/Rnasel
GO:0035019	BP	GO:0035019	somatic stem cell population maintenance	6	0.695747	1.5903	0.0334416	0.0334416	0.231249	497	tags=83%, list=23%, signal=64%	Zfp36l2/Ski/Rest/Spi1/Raf1
GO:0001658	BP	GO:0001658	branching involved in ureteric bud morphogenesis	4	-0.721715	-1.60628	0.0334464	0.0334464	0.231249	194	tags=75%, list=9%, signal=68%	Pbx1/Cd44/Tgfb1
GO:0060675	BP	GO:0060675	ureteric bud morphogenesis	4	-0.721715	-1.60628	0.0334464	0.0334464	0.231249	194	tags=75%, list=9%, signal=68%	Pbx1/Cd44/Tgfb1
GO:0060993	BP	GO:0060993	kidney morphogenesis	4	-0.721715	-1.60628	0.0334464	0.0334464	0.231249	194	tags=75%, list=9%, signal=68%	Pbx1/Cd44/Tgfb1
GO:0061333	BP	GO:0061333	renal tubule morphogenesis	4	-0.721715	-1.60628	0.0334464	0.0334464	0.231249	194	tags=75%, list=9%, signal=68%	Pbx1/Cd44/Tgfb1
GO:0072009	BP	GO:0072009	nephron epithelium development	4	-0.721715	-1.60628	0.0334464	0.0334464	0.231249	194	tags=75%, list=9%, signal=68%	Pbx1/Cd44/Tgfb1
GO:0072028	BP	GO:0072028	nephron morphogenesis	4	-0.721715	-1.60628	0.0334464	0.0334464	0.231249	194	tags=75%, list=9%, signal=68%	Pbx1/Cd44/Tgfb1
GO:0072078	BP	GO:0072078	nephron tubule morphogenesis	4	-0.721715	-1.60628	0.0334464	0.0334464	0.231249	194	tags=75%, list=9%, signal=68%	Pbx1/Cd44/Tgfb1
GO:0072080	BP	GO:0072080	nephron tubule development	4	-0.721715	-1.60628	0.0334464	0.0334464	0.231249	194	tags=75%, list=9%, signal=68%	Pbx1/Cd44/Tgfb1
GO:0072088	BP	GO:0072088	nephron epithelium morphogenesis	4	-0.721715	-1.60628	0.0334464	0.0334464	0.231249	194	tags=75%, list=9%, signal=68%	Pbx1/Cd44/Tgfb1
GO:0072171	BP	GO:0072171	mesonephric tubule morphogenesis	4	-0.721715	-1.60628	0.0334464	0.0334464	0.231249	194	tags=75%, list=9%, signal=68%	Pbx1/Cd44/Tgfb1
GO:0007626	BP	GO:0007626	locomotory behavior	24	0.468467	1.61606	0.033752	0.033752	0.232357	357	tags=33%, list=17%, signal=28%	Cstb/Psap/Sod2/Grn/Id2/Hexb/Npc1/Vps35
GO:0022612	BP	GO:0022612	gland morphogenesis	19	-0.390988	-1.60488	0.0339436	0.0339436	0.232357	64	tags=42%, list=3%, signal=41%	Igf1r/Cebpb/Tnfaip3/Tgm2/Cd44/Tgfb1/Xbp1/Tet2
GO:0016701	MF	GO:0016701	oxidoreductase activity, acting on single donors with incorporation of molecular oxygen	3	-0.792365	-1.5723	0.0339761	0.0339761	0.232357	141	tags=100%, list=7%, signal=94%	Alox5ap/Ptgs2
GO:0016702	MF	GO:0016702	oxidoreductase activity, acting on single donors with incorporation of molecular oxygen, incorporation of two atoms of oxygen	3	-0.792365	-1.5723	0.0339761	0.0339761	0.232357	141	tags=100%, list=7%, signal=94%	Alox5ap/Ptgs2
GO:0002221	BP	GO:0002221	pattern recognition receptor signaling pathway	52	0.377256	1.54212	0.034042	0.034042	0.232357	523	tags=40%, list=24%, signal=31%	Irf1/Irgm1/Igtp/Tnip1/Ninj1/Cyba/Ifi35/Nmi/Smpdl3b/Irf7/Lacc1/Tifa/Arf6/Ddx60/Irak3/Trim30a/Casp1/Ly96/Cd40/Havcr2/Nod1
GO:0010273	BP	GO:0010273	detoxification of copper ion	3	-0.792203	-1.57198	0.0342057	0.0342057	0.232357	195	tags=100%, list=9%, signal=91%	Atp7a/Mt1
GO:0061687	BP	GO:0061687	detoxification of inorganic compound	3	-0.792203	-1.57198	0.0342057	0.0342057	0.232357	195	tags=100%, list=9%, signal=91%	Atp7a/Mt1
GO:0097501	BP	GO:0097501	stress response to metal ion	3	-0.792203	-1.57198	0.0342057	0.0342057	0.232357	195	tags=100%, list=9%, signal=91%	Atp7a/Mt1
GO:1990169	BP	GO:1990169	stress response to copper ion	3	-0.792203	-1.57198	0.0342057	0.0342057	0.232357	195	tags=100%, list=9%, signal=91%	Atp7a/Mt1
GO:0032994	CC	GO:0032994	protein-lipid complex	5	0.718673	1.5567	0.0342387	0.0342387	0.232357	2	tags=20%, list=0%, signal=20%	Saa3
GO:0034358	CC	GO:0034358	plasma lipoprotein particle	5	0.718673	1.5567	0.0342387	0.0342387	0.232357	2	tags=20%, list=0%, signal=20%	Saa3
GO:1990777	CC	GO:1990777	lipoprotein particle	5	0.718673	1.5567	0.0342387	0.0342387	0.232357	2	tags=20%, list=0%, signal=20%	Saa3
GO:0034101	BP	GO:0034101	erythrocyte homeostasis	39	0.406842	1.57197	0.0342652	0.0342652	0.232357	329	tags=33%, list=15%, signal=29%	B2m/Stat1/Prdx1/Hmox1/Rps19/Klf13/Id2/Isg15/Alas1/Cebpg/Rps17/Spi1/Hspa9
GO:0046825	BP	GO:0046825	regulation of protein export from nucleus	8	0.634146	1.58743	0.0342655	0.0342655	0.232357	431	tags=62%, list=20%, signal=50%	Mdm2/Txn1/Ywhae/Anp32b/Tpr
GO:0030193	BP	GO:0030193	regulation of blood coagulation	10	-0.509614	-1.66405	0.0342822	0.0342822	0.232357	265	tags=50%, list=12%, signal=44%	Nfe2l2/Emilin2/Anxa2/Thbs1/S100a9
GO:1900046	BP	GO:1900046	regulation of hemostasis	10	-0.509614	-1.66405	0.0342822	0.0342822	0.232357	265	tags=50%, list=12%, signal=44%	Nfe2l2/Emilin2/Anxa2/Thbs1/S100a9
GO:0043392	BP	GO:0043392	negative regulation of DNA binding	10	0.600915	1.61434	0.0342984	0.0342984	0.232357	303	tags=60%, list=14%, signal=52%	Hmox1/Ddit3/Id2/Jun/Ifi207/Rest
GO:0032103	BP	GO:0032103	positive regulation of response to external stimulus	115	0.309747	1.44747	0.03431	0.03431	0.232357	423	tags=33%, list=20%, signal=28%	Ccl5/Gbp5/Irgm1/Zbp1/Ctss/Igtp/Ikbke/Tnip1/Lamp1/C3/Ccl2/Mif/Fcer1g/Ninj1/Cyba/Ifi35/Grn/Rps19/Vav1/Nmi/Pycard/Nupr1/Cxcl10/Irf7/Ifi211/Nlrc5/Ifi207/Spi1/P2rx4/Ddx60/Ifi209/Trim30a/Adam17/Tbk1/Rac1/Calr/Casp1/Ly96
GO:1903555	BP	GO:1903555	regulation of tumor necrosis factor superfamily cytokine production	49	-0.274151	-1.49543	0.0343398	0.0343398	0.232357	394	tags=43%, list=18%, signal=36%	Ptafr/Fcgr3/Tnfaip3/Selenok/Mapkapk2/Mmp8/App/Arg2/Zfp36/Ptprj/Ccl3/Ptprc/Cd33/Zc3h12a/Jak2/Adam8/Lilrb4a/Cd14/Thbs1/Cd300ld/Il23a
GO:0030414	MF	GO:0030414	peptidase inhibitor activity	26	0.452385	1.58699	0.0344962	0.0344962	0.233154	95	tags=23%, list=4%, signal=22%	Cstb/Prdx5/Wfdc21/Bst2/C3/Wfdc17
GO:0034124	BP	GO:0034124	regulation of MyD88-dependent toll-like receptor signaling pathway	3	0.815654	1.50245	0.0345377	0.0345377	0.233172	231	tags=67%, list=11%, signal=60%	Irf1/Irf7
GO:0010665	BP	GO:0010665	regulation of cardiac muscle cell apoptotic process	10	-0.509502	-1.66369	0.0345883	0.0345883	0.233252	288	tags=60%, list=13%, signal=52%	Hspa8/Nfe2l2/Jak2/Cxcr2/Trem1/Eif5a
GO:0070265	BP	GO:0070265	necrotic cell death	20	0.491093	1.6112	0.0346728	0.0346728	0.23356	211	tags=30%, list=10%, signal=27%	Zbp1/Bax/Cflar/Ninj1/Tspo/Nupr1
GO:0070161	CC	GO:0070161	anchoring junction	92	-0.218479	-1.38844	0.0347418	0.0347418	0.233764	226	tags=22%, list=11%, signal=20%	Rasip1/Myadm/Traf4/Ptprj/Ptprc/Snap23/Capzb/Mpp7/Lcp2/Actb/Tec/Coro1a/Jak2/Actr3/Gsn/Zyx/Actg1/Cass4/Tes/Jaml
GO:0002181	BP	GO:0002181	cytoplasmic translation	48	0.38405	1.54674	0.0348781	0.0348781	0.234267	943	tags=73%, list=44%, signal=42%	Denr/Eif2s2/Rpl19/Rpl32/Eif3a/Rps28/Rps26/Rps2/Aars/Rpl26/Rpl18/Eif5/Rpl31/Rpl24/Rpl6/Rplp0/Ythdf2/Rplp1/Rpl36/Rpl36al/Cpeb4/Rpl8/Rpl35a/Hnrnpd/Slbp/Hnrnpu/Rpl15/Rpsa/Rpl13a/Rpl38/Ybx1/Rpl10a/Eif3d/Pkm/Eif4ebp1
GO:0042310	BP	GO:0042310	vasoconstriction	10	-0.507729	-1.6579	0.0348944	0.0348944	0.234267	493	tags=70%, list=23%, signal=54%	Hmgcr/Alox5/Acta2/Hif1a/Grk2/Atp2b1/Ptgs2
GO:0021782	BP	GO:0021782	glial cell development	16	-0.41573	-1.60648	0.0351577	0.0351577	0.235709	149	tags=38%, list=7%, signal=35%	Kras/C5ar1/Il1b/S100a8/Tgfb1/S100a9
GO:0000028	BP	GO:0000028	ribosomal small subunit assembly	8	0.632733	1.5839	0.0351875	0.0351875	0.235709	362	tags=62%, list=17%, signal=52%	Rps5/Rps19/Rps28/Rps2/Rps27l
GO:0046039	BP	GO:0046039	GTP metabolic process	6	0.691375	1.5803	0.0352273	0.0352273	0.235714	668	tags=100%, list=31%, signal=69%	Pnp/Ran/Nme2/Rhoa/Ampd3/Nme1
GO:0044325	MF	GO:0044325	transmembrane transporter binding	19	0.498436	1.61152	0.0353659	0.0353659	0.236378	702	tags=74%, list=33%, signal=50%	Itpr2/Id2/Tspo/Ywhae/Pycard/Bak1/Ctnnb1/Ywhah/Actn4/S100a10/Lyn/Pacs2/Calm1/Cib1
GO:0004725	MF	GO:0004725	protein tyrosine phosphatase activity	19	-0.388485	-1.5946	0.0354691	0.0354691	0.236578	499	tags=58%, list=23%, signal=45%	Dusp11/Ssh2/Dusp1/Ptpre/Ptpn2/Ptpn18/Ptprj/Ptpn12/Ptprc/Ptpn1/Dusp2
GO:0006826	BP	GO:0006826	iron ion transport	10	0.597938	1.60635	0.0354863	0.0354863	0.236578	330	tags=50%, list=15%, signal=43%	Lcn2/B2m/Slc25a37/Abcc5/Slc11a1
GO:0002443	BP	GO:0002443	leukocyte mediated immunity	88	0.327914	1.47112	0.0355136	0.0355136	0.236578	330	tags=30%, list=15%, signal=26%	B2m/H2-Q7/Bst2/H2-K1/Pnp/Prdx1/Lamp1/Tap1/C3/Hmox1/Ccl2/Fcer1g/H2-T22/Tap2/Vav1/Abr/Ctsh/Tnfrsf1b/H2-Q6/Irf7/H2-T23/Cebpg/Pou2f2/Spi1/H2-Q4/Slc11a1
GO:0031397	BP	GO:0031397	negative regulation of protein ubiquitination	23	0.468782	1.5975	0.0357756	0.0357756	0.23806	272	tags=35%, list=13%, signal=31%	Gbp4/Ppia/Dtx3l/Tspo/Isg15/Sqstm1/Parp10/Ubxn1
GO:0045620	BP	GO:0045620	negative regulation of lymphocyte differentiation	19	-0.387581	-1.59089	0.0358505	0.0358505	0.238295	420	tags=63%, list=20%, signal=51%	Il4ra/Hlx/Cyld/Zfp608/Ptpn2/Anxa1/Zc3h12a/Nfkbid/Lilrb4a/Cd44/Pglyrp1/Fgl2
GO:0140359	MF	GO:0140359	ABC-type transporter activity	4	0.76762	1.54419	0.0359088	0.0359088	0.238419	232	tags=75%, list=11%, signal=67%	Tap1/Tap2/Abcc5
GO:1901215	BP	GO:1901215	negative regulation of neuron death	51	0.376585	1.53564	0.0360597	0.0360597	0.239158	371	tags=35%, list=17%, signal=30%	Ccl5/Lcn2/Sod2/Gclm/Bax/Hmox1/Ccl2/Grn/Jun/Tnfrsf1b/Dtnbp1/Rest/Aars/Bcl2l1/Rhoa/Vps35/Ctnnb1/Atf4
GO:0009746	BP	GO:0009746	response to hexose	18	-0.397042	-1.58914	0.0362538	0.0362538	0.239653	493	tags=56%, list=23%, signal=43%	Hmgcr/Ppp3ca/Igf1r/Ncf2/Sesn2/Hif1a/Egr1/Grk2/Thbs1/Xbp1
GO:0009749	BP	GO:0009749	response to glucose	18	-0.397042	-1.58914	0.0362538	0.0362538	0.239653	493	tags=56%, list=23%, signal=43%	Hmgcr/Ppp3ca/Igf1r/Ncf2/Sesn2/Hif1a/Egr1/Grk2/Thbs1/Xbp1
GO:0034284	BP	GO:0034284	response to monosaccharide	18	-0.397042	-1.58914	0.0362538	0.0362538	0.239653	493	tags=56%, list=23%, signal=43%	Hmgcr/Ppp3ca/Igf1r/Ncf2/Sesn2/Hif1a/Egr1/Grk2/Thbs1/Xbp1
GO:0071404	BP	GO:0071404	cellular response to low-density lipoprotein particle stimulus	4	0.765903	1.54074	0.0364193	0.0364193	0.240134	317	tags=75%, list=15%, signal=64%	Fcer1g/Itgb1/Npc1
GO:0002536	BP	GO:0002536	respiratory burst involved in inflammatory response	3	0.813427	1.49834	0.036486	0.036486	0.240134	142	tags=67%, list=7%, signal=62%	Grn/Rps19
GO:0060264	BP	GO:0060264	regulation of respiratory burst involved in inflammatory response	3	0.813427	1.49834	0.036486	0.036486	0.240134	142	tags=67%, list=7%, signal=62%	Grn/Rps19
GO:0030901	BP	GO:0030901	midbrain development	3	0.813315	1.49814	0.036486	0.036486	0.240134	404	tags=100%, list=19%, signal=81%	Uqcrq/Ctnnb1/Rac1
GO:0045913	BP	GO:0045913	positive regulation of carbohydrate metabolic process	7	-0.577463	-1.63266	0.036632	0.036632	0.240791	394	tags=71%, list=18%, signal=59%	Ptafr/Ptpn2/App/Hif1a/Nfkb1
GO:0015807	BP	GO:0015807	L-amino acid transport	8	0.630712	1.57884	0.036724	0.036724	0.240791	463	tags=75%, list=22%, signal=59%	Itgb1/Slc43a2/Slc3a2/Arl6ip1/Slc11a1/Cln3
GO:0006493	BP	GO:0006493	protein O-linked glycosylation	3	-0.787791	-1.56323	0.0367309	0.0367309	0.240791	174	tags=67%, list=8%, signal=61%	Il15/Tet2
GO:0006081	BP	GO:0006081	cellular aldehyde metabolic process	9	0.608355	1.58224	0.0367458	0.0367458	0.240791	387	tags=56%, list=18%, signal=46%	Esd/Akr1a1/Tpi1/Rest/Aldoa
GO:0031065	BP	GO:0031065	positive regulation of histone deacetylation	4	-0.714485	-1.59019	0.0370819	0.0370819	0.242048	618	tags=100%, list=29%, signal=71%	Jdp2/Sap30bp/Tgfb1
GO:0090312	BP	GO:0090312	positive regulation of protein deacetylation	4	-0.714485	-1.59019	0.0370819	0.0370819	0.242048	618	tags=100%, list=29%, signal=71%	Jdp2/Sap30bp/Tgfb1
GO:0001657	BP	GO:0001657	ureteric bud development	7	-0.574503	-1.62429	0.0371788	0.0371788	0.242048	237	tags=57%, list=11%, signal=51%	Arg2/Pbx1/Cd44/Tgfb1
GO:0001823	BP	GO:0001823	mesonephros development	7	-0.574503	-1.62429	0.0371788	0.0371788	0.242048	237	tags=57%, list=11%, signal=51%	Arg2/Pbx1/Cd44/Tgfb1
GO:0072163	BP	GO:0072163	mesonephric epithelium development	7	-0.574503	-1.62429	0.0371788	0.0371788	0.242048	237	tags=57%, list=11%, signal=51%	Arg2/Pbx1/Cd44/Tgfb1
GO:0072164	BP	GO:0072164	mesonephric tubule development	7	-0.574503	-1.62429	0.0371788	0.0371788	0.242048	237	tags=57%, list=11%, signal=51%	Arg2/Pbx1/Cd44/Tgfb1
GO:0010958	BP	GO:0010958	regulation of amino acid import across plasma membrane	4	0.764276	1.53746	0.0374404	0.0374404	0.242964	201	tags=75%, list=9%, signal=68%	Itgb1/Slc43a2/Arl6ip1
GO:1903789	BP	GO:1903789	regulation of amino acid transmembrane transport	4	0.764276	1.53746	0.0374404	0.0374404	0.242964	201	tags=75%, list=9%, signal=68%	Itgb1/Slc43a2/Arl6ip1
GO:0034756	BP	GO:0034756	regulation of iron ion transport	4	0.763483	1.53587	0.0374404	0.0374404	0.242964	41	tags=50%, list=2%, signal=49%	Lcn2/B2m
GO:0034121	BP	GO:0034121	regulation of toll-like receptor signaling pathway	22	0.47416	1.59574	0.0375282	0.0375282	0.243047	365	tags=41%, list=17%, signal=34%	Irf1/Ninj1/Cyba/Ifi35/Smpdl3b/Irf7/Arf6/Irak3/Trim30a
GO:0072537	BP	GO:0072537	fibroblast activation	4	-0.712881	-1.58662	0.0375667	0.0375667	0.243047	338	tags=100%, list=16%, signal=84%	Acta2/Rgcc/Dgat1
GO:0000082	BP	GO:0000082	G1/S transition of mitotic cell cycle	38	0.406125	1.56079	0.0375744	0.0375744	0.243047	473	tags=39%, list=22%, signal=31%	Psme2/Psme1/Mdm2/Klf4/Ccl2/Itgb1/Id2/Dgkz/Rpl26/Rps27l/Adam17/Ptpn6/Anp32b/Bid/Slfn1
GO:0071396	BP	GO:0071396	cellular response to lipid	118	0.306247	1.43487	0.0378549	0.0378549	0.244599	423	tags=31%, list=20%, signal=26%	Ccl5/Cxcl9/Gbp2/Irgm1/Igtp/B2m/Stat1/Nos2/Fcgr4/Tnip1/Vim/Zmiz1/Ccl2/Mif/Cd68/Cd274/Tnfrsf1b/Cxcl16/Pycard/Gbp6/Cxcl10/Ncl/Msn/Mtdh/Zfp36l2/Pdcd1lg2/Rest/Spi1/Npc1/Rhoa/Trim30a/Nfe2l1/Calr/Crebrf/Casp1/Ly96
GO:1901216	BP	GO:1901216	positive regulation of neuron death	36	0.412397	1.56367	0.0379478	0.0379478	0.244937	422	tags=39%, list=20%, signal=32%	Lcn2/Ctsz/Fos/Bax/Ddit3/Grn/Jun/Nupr1/Rest/Cdc34/Rhoa/Ctnnb1/Atf4/Casp1
GO:1901016	BP	GO:1901016	regulation of potassium ion transmembrane transporter activity	4	0.762205	1.5333	0.0381212	0.0381212	0.245773	244	tags=75%, list=11%, signal=67%	Itgb1/Ywhae/Klhl24
GO:0045444	BP	GO:0045444	fat cell differentiation	41	-0.28825	-1.50167	0.0381926	0.0381926	0.245773	202	tags=29%, list=9%, signal=27%	Zfp36l1/Zfp36/4932438A13Rik/Zc3h12a/Nr4a1/Lrg1/Ptgs2/Tgfb1/Nr4a3/Pim1/Xbp1/Rnasel
GO:0070555	BP	GO:0070555	response to interleukin-1	24	0.460946	1.59011	0.0381999	0.0381999	0.245773	99	tags=21%, list=5%, signal=20%	Saa3/Ccl5/Irf1/Zbp1/Ccl2
GO:0061098	BP	GO:0061098	positive regulation of protein tyrosine kinase activity	7	-0.572749	-1.61933	0.0382723	0.0382723	0.245836	110	tags=71%, list=5%, signal=68%	Nedd9/App/Ptpn1/Hbegf/Cass4
GO:0042744	BP	GO:0042744	hydrogen peroxide catabolic process	4	0.761987	1.53286	0.0382914	0.0382914	0.245836	61	tags=50%, list=3%, signal=49%	Prdx5/Prdx1
GO:0005261	MF	GO:0005261	cation channel activity	15	0.527398	1.59849	0.0384991	0.0384991	0.246907	680	tags=73%, list=32%, signal=51%	Itpr2/Calhm6/Atp6v1a/P2rx4/Hvcn1/Atp5k/Atp5b/Trpm7/Atp5a1/Atp5j/Atp5o
GO:0004386	MF	GO:0004386	helicase activity	24	-0.35651	-1.57467	0.038592	0.038592	0.24724	1107	tags=79%, list=51%, signal=39%	Eif4a1/Ep400/Dhx8/Dhx15/Eif4a2/Ddx52/Ddx42/Chd8/Ddx28/Upf1/Ddx21/Ddx3y/Helz2/Ddx6/Ddx3x/Ddx5/Anxa1/Dhx38/Dhx40
GO:0051346	BP	GO:0051346	negative regulation of hydrolase activity	53	-0.263258	-1.46467	0.0388471	0.0388471	0.248608	326	tags=38%, list=15%, signal=33%	App/Ngp/Rffl/Grk2/Pi16/Ddx3x/Cst3/Mmp9/Anxa1/Nr4a1/Ppp1r15a/Sorl1/Picalm/Bcl2a1d/Cd44/Serpinb2/Ptgs2/Thbs1/Wnk1/Plaur
GO:0005160	MF	GO:0005160	transforming growth factor beta receptor binding	8	-0.541939	-1.62056	0.0389127	0.0389127	0.248608	119	tags=38%, list=6%, signal=36%	Lrg1/Cd44/Tgfb1
GO:0090287	BP	GO:0090287	regulation of cellular response to growth factor stimulus	34	-0.30855	-1.51859	0.0389294	0.0389294	0.248608	148	tags=24%, list=7%, signal=22%	Furin/Hspa5/Lrg1/Ptpn1/Sorl1/Tgfb1/Thbs1/Xbp1
GO:0002262	BP	GO:0002262	myeloid cell homeostasis	53	0.369715	1.51735	0.0391387	0.0391387	0.249679	388	tags=36%, list=18%, signal=30%	B2m/Stat1/Prdx1/Bax/Hmox1/Ccl2/Fcer1g/Rps19/Klf13/Id2/Isg15/Bak1/Alas1/Cebpg/Rps17/Spi1/Hspa9/Adam17/Nfe2l1
GO:0032516	BP	GO:0032516	positive regulation of phosphoprotein phosphatase activity	8	-0.541586	-1.6195	0.0391989	0.0391989	0.249799	186	tags=50%, list=9%, signal=46%	Ptprc/Cd33/Jak2/Ppp1r15a
GO:0050920	BP	GO:0050920	regulation of chemotaxis	41	-0.286097	-1.49045	0.0392684	0.0392684	0.249977	108	tags=22%, list=5%, signal=21%	Cxcr2/C5ar1/Trem1/Il1b/Tgfb1/Thbs1/Ccr1/Il23a/Wnk1
GO:0048583	BP	GO:0048583	regulation of response to stimulus	614	0.235862	1.24879	0.039363	0.039363	0.250068	484	tags=27%, list=23%, signal=30%	Ccl5/Gbp5/Irf1/Psap/Irgm1/F10/Aoah/Gbp4/Zbp1/Ctss/Igtp/B2m/Sod2/H2-Q7/Chil1/Tapbp/Stat1/Ikbke/Lgals3/H2-K1/Pnp/Mdm2/Prdx1/Atp6v0c/Fcgr4/Tnip1/Lamp1/Rps20/Tap1/Rgs1/Bst1/Zmiz1/Gclm/Bax/C3/Gdf15/Klf4/Hmox1/Tapbpl/Ccl2/Socs1/Fam20c/Trim30c/Mif/Fcer1g/Cflar/Itgb1/Ddit3/Ninj1/H2-T22/Cyba/Cd274/Tap2/Ppia/Ifi35/Grn/Cd63/Rps19/Ppp4r2/Vav1/Nmi/Fpr2/Txn1/Cfb/Jun/Abr/Ubb/Kmt5a/Dtx3l/Ctsh/Tnfrsf1b/Vdac2/Lamt…
GO:2000353	BP	GO:2000353	positive regulation of endothelial cell apoptotic process	7	-0.570426	-1.61276	0.0393658	0.0393658	0.250068	298	tags=71%, list=14%, signal=62%	Itga4/Pdcd4/Rgcc/Thbs1/Xbp1
GO:0045454	BP	GO:0045454	cell redox homeostasis	11	0.576841	1.5963	0.0395332	0.0395332	0.250867	154	tags=36%, list=7%, signal=34%	Prdx5/Prdx1/Ddit3/Txn1
GO:0034764	BP	GO:0034764	positive regulation of transmembrane transport	33	0.418684	1.55447	0.0398029	0.0398029	0.252313	225	tags=27%, list=10%, signal=25%	Cxcl9/Lcn2/Ctss/Bax/C3/Ccl2/Itgb1/Arl6ip1/Cxcl10
GO:0003254	BP	GO:0003254	regulation of membrane depolarization	7	0.655436	1.57099	0.0398802	0.0398802	0.252537	182	tags=43%, list=8%, signal=39%	B2m/Gclm/Tspo
GO:0072089	BP	GO:0072089	stem cell proliferation	11	-0.482288	-1.63141	0.0400381	0.0400381	0.253271	234	tags=55%, list=11%, signal=49%	Etv6/Hmgb2/Zfp36l1/Ptprc/Arih2/Pim1
GO:0048246	BP	GO:0048246	macrophage chemotaxis	16	0.516322	1.59721	0.0401767	0.0401767	0.253456	115	tags=31%, list=5%, signal=30%	Ccl5/Lgals3/Ccl2/Mif/Ninj1
GO:0000086	BP	GO:0000086	G2/M transition of mitotic cell cycle	16	-0.407676	-1.57536	0.040232	0.040232	0.253456	326	tags=44%, list=15%, signal=37%	App/Nabp1/Ier3/Gpr132/Pbx1/Cdkn1a/Lmnb1
GO:1900182	BP	GO:1900182	positive regulation of protein localization to nucleus	15	-0.42263	-1.60069	0.04024	0.04024	0.253456	155	tags=40%, list=7%, signal=37%	Sesn2/Zc3h12a/Jak2/Ptgs2/Tgfb1/Xbp1
GO:0071887	BP	GO:0071887	leukocyte apoptotic process	32	0.422301	1.55674	0.040294	0.040294	0.253456	123	tags=25%, list=6%, signal=24%	Ccl5/Lgals3/Pnp/Tsc22d3/Bax/Mif/Fcer1g/Cd274
GO:0051133	BP	GO:0051133	regulation of NK T cell activation	3	-0.783032	-1.55378	0.040404	0.040404	0.253456	109	tags=67%, list=5%, signal=63%	Jak2/Il23a
GO:0051135	BP	GO:0051135	positive regulation of NK T cell activation	3	-0.783032	-1.55378	0.040404	0.040404	0.253456	109	tags=67%, list=5%, signal=63%	Jak2/Il23a
GO:0051140	BP	GO:0051140	regulation of NK T cell proliferation	3	-0.783032	-1.55378	0.040404	0.040404	0.253456	109	tags=67%, list=5%, signal=63%	Jak2/Il23a
GO:0051142	BP	GO:0051142	positive regulation of NK T cell proliferation	3	-0.783032	-1.55378	0.040404	0.040404	0.253456	109	tags=67%, list=5%, signal=63%	Jak2/Il23a
GO:0071456	BP	GO:0071456	cellular response to hypoxia	25	-0.347645	-1.56078	0.0405809	0.0405809	0.254213	287	tags=40%, list=13%, signal=35%	Hif1a/Egr1/Nfe2l2/P4hb/Zfp36l1/Plk3/Rgcc/Adam8/Cpeb2/Egln3
GO:0032729	BP	GO:0032729	positive regulation of interferon-gamma production	20	-0.373576	-1.56445	0.0406091	0.0406091	0.254213	109	tags=25%, list=5%, signal=24%	Jak2/Il1b/Pde4b/Cd14/Il23a
GO:0002699	BP	GO:0002699	positive regulation of immune effector process	66	0.347608	1.48635	0.0406929	0.0406929	0.254322	322	tags=32%, list=15%, signal=28%	Irf1/B2m/H2-Q7/H2-K1/Pnp/Lamp1/C3/Hmox1/Ccl2/Mif/Fcer1g/H2-T22/Tap2/Rps19/Vav1/H2-Q6/Lacc1/H2-T23/Spi1/H2-Q4/Ddx60
GO:0032680	BP	GO:0032680	regulation of tumor necrosis factor production	47	-0.27393	-1.47878	0.040711	0.040711	0.254322	394	tags=43%, list=18%, signal=36%	Ptafr/Fcgr3/Tnfaip3/Selenok/Mapkapk2/Mmp8/App/Arg2/Zfp36/Ptprj/Ccl3/Ptprc/Cd33/Zc3h12a/Jak2/Lilrb4a/Cd14/Thbs1/Cd300ld/Il23a
GO:0002758	BP	GO:0002758	innate immune response-activating signal transduction	3	-0.782123	-1.55198	0.0408632	0.0408632	0.255008	472	tags=100%, list=22%, signal=78%	Tlr4/Ffar2
GO:0032703	BP	GO:0032703	negative regulation of interleukin-2 production	5	-0.655872	-1.60455	0.0409982	0.0409982	0.255421	355	tags=80%, list=17%, signal=67%	Tnfaip3/Zfp36/Ptprc/Lilrb4a
GO:0050700	MF	GO:0050700	CARD domain binding	4	0.758913	1.52668	0.0410143	0.0410143	0.255421	39	tags=50%, list=2%, signal=49%	Irgm1/Igtp
GO:0019229	BP	GO:0019229	regulation of vasoconstriction	8	-0.538264	-1.60957	0.0412017	0.0412017	0.255847	493	tags=75%, list=23%, signal=58%	Hmgcr/Alox5/Hif1a/Grk2/Atp2b1/Ptgs2
GO:0043281	BP	GO:0043281	regulation of cysteine-type endopeptidase activity involved in apoptotic process	62	-0.243278	-1.41232	0.0413223	0.0413223	0.255847	132	tags=19%, list=6%, signal=19%	Nr4a1/F3/Jak2/Gsn/Bcl2a1d/Cd44/Ptgs2/Nlrp3/S100a8/Thbs1/S100a9/Plaur
GO:0002698	BP	GO:0002698	negative regulation of immune effector process	29	0.431256	1.55353	0.0413899	0.0413899	0.255847	379	tags=45%, list=18%, signal=37%	Irf1/Bst2/Lgals3/Tap1/Hmox1/Tap2/Grn/Rps19/Abr/Tmbim6/Spi1/Irak3/Ptpn6
GO:0036037	BP	GO:0036037	CD8-positive, alpha-beta T cell activation	7	0.651862	1.56242	0.0414565	0.0414565	0.255847	382	tags=71%, list=18%, signal=59%	Irf1/Socs1/Cd274/Clec4a3/Clec4a1
GO:0045581	BP	GO:0045581	negative regulation of T cell differentiation	17	-0.398238	-1.56588	0.0414679	0.0414679	0.255847	420	tags=65%, list=20%, signal=52%	Il4ra/Hlx/Cyld/Zfp608/Ptpn2/Anxa1/Zc3h12a/Nfkbid/Lilrb4a/Cd44/Fgl2
GO:0002011	BP	GO:0002011	morphogenesis of an epithelial sheet	5	-0.655228	-1.60298	0.0415075	0.0415075	0.255847	78	tags=80%, list=4%, signal=77%	Arhgap24/Rreb1/Hbegf/Cd44
GO:0044319	BP	GO:0044319	wound healing, spreading of cells	5	-0.655228	-1.60298	0.0415075	0.0415075	0.255847	78	tags=80%, list=4%, signal=77%	Arhgap24/Rreb1/Hbegf/Cd44
GO:0090504	BP	GO:0090504	epiboly	5	-0.655228	-1.60298	0.0415075	0.0415075	0.255847	78	tags=80%, list=4%, signal=77%	Arhgap24/Rreb1/Hbegf/Cd44
GO:0090505	BP	GO:0090505	epiboly involved in wound healing	5	-0.655228	-1.60298	0.0415075	0.0415075	0.255847	78	tags=80%, list=4%, signal=77%	Arhgap24/Rreb1/Hbegf/Cd44
GO:0090335	BP	GO:0090335	regulation of brown fat cell differentiation	5	-0.654894	-1.60216	0.0415075	0.0415075	0.255847	60	tags=60%, list=3%, signal=58%	Rreb1/Ptgs2/Pim1
GO:1902931	BP	GO:1902931	negative regulation of alcohol biosynthetic process	3	-0.779018	-1.54582	0.042011	0.042011	0.258686	27	tags=67%, list=1%, signal=66%	Nfkb1/Plek
GO:0016175	MF	GO:0016175	superoxide-generating NAD(P)H oxidase activity	4	0.756991	1.52281	0.0422056	0.0422056	0.259569	122	tags=50%, list=6%, signal=47%	Cybb/Cyba
GO:0070432	BP	GO:0070432	regulation of nucleotide-binding oligomerization domain containing 2 signaling pathway	3	-0.778399	-1.54459	0.0422406	0.0422406	0.259569	480	tags=100%, list=22%, signal=78%	Tlr4/Tnfaip3
GO:0032801	BP	GO:0032801	receptor catabolic process	8	-0.536831	-1.60528	0.0426323	0.0426323	0.260688	203	tags=50%, list=9%, signal=45%	Anxa2/Furin/Ptpn1/Tgfb1
GO:0060076	CC	GO:0060076	excitatory synapse	3	-0.777003	-1.54182	0.0426997	0.0426997	0.260688	94	tags=67%, list=4%, signal=64%	Actr3/Pde4b
GO:0060337	BP	GO:0060337	type I interferon signaling pathway	22	0.466263	1.56916	0.0426999	0.0426999	0.260688	287	tags=36%, list=13%, signal=32%	Zbp1/Stat1/Ikbke/Samhd1/Isg15/Irf7/Nlrc5/Ifnar2
GO:0071357	BP	GO:0071357	cellular response to type I interferon	22	0.466263	1.56916	0.0426999	0.0426999	0.260688	287	tags=36%, list=13%, signal=32%	Zbp1/Stat1/Ikbke/Samhd1/Isg15/Irf7/Nlrc5/Ifnar2
GO:0032655	BP	GO:0032655	regulation of interleukin-12 production	13	-0.450891	-1.61663	0.0427119	0.0427119	0.260688	63	tags=31%, list=3%, signal=30%	Rel/Thbs1/Nfkb1/Il23a
GO:0009162	BP	GO:0009162	deoxyribonucleoside monophosphate metabolic process	4	0.756365	1.52155	0.0427161	0.0427161	0.260688	265	tags=75%, list=12%, signal=66%	Pnp/Upp1/Nme2
GO:0060048	BP	GO:0060048	cardiac muscle contraction	12	-0.466911	-1.62877	0.0427632	0.0427632	0.260688	299	tags=50%, list=14%, signal=43%	Atp1a3/Grk2/Map2k3/Zc3h12a/Gsn/Pde4b
GO:0071322	BP	GO:0071322	cellular response to carbohydrate stimulus	16	-0.403899	-1.56077	0.0427691	0.0427691	0.260688	493	tags=56%, list=23%, signal=44%	Hmgcr/Prkcb/Ppp3ca/Igf1r/Hif1a/Grk2/Zfp36l1/Nfkb1/Xbp1
GO:0043666	BP	GO:0043666	regulation of phosphoprotein phosphatase activity	11	-0.479105	-1.62065	0.042898	0.042898	0.26095	204	tags=45%, list=9%, signal=41%	Ppp1r2/Ptprc/Cd33/Jak2/Ppp1r15a
GO:0071359	BP	GO:0071359	cellular response to dsRNA	4	-0.705856	-1.57099	0.0428987	0.0428987	0.26095	282	tags=75%, list=13%, signal=65%	Flot1/Riok3/Nfkb1
GO:0046889	BP	GO:0046889	positive regulation of lipid biosynthetic process	15	-0.418818	-1.58625	0.0430639	0.0430639	0.261037	169	tags=33%, list=8%, signal=31%	Anxa1/Elovl5/Dgat1/Il1b/Ptgs2
GO:0033673	BP	GO:0033673	negative regulation of kinase activity	42	-0.280552	-1.47118	0.0430752	0.0430752	0.261037	355	tags=36%, list=17%, signal=30%	Tnfaip3/Ptpn2/Dnaja1/Dusp16/Rasip1/Ptprj/Ptprc/Cdkn1a/Actb/Trib1/Ptpn1/Sorl1/Lilrb4a/Il1b/Wnk1
GO:0070069	CC	GO:0070069	cytochrome complex	12	0.553934	1.57264	0.0430911	0.0430911	0.261037	492	tags=58%, list=23%, signal=45%	AA467197/Cox7a2/Uqcrq/Uqcr10/Cox5b/Cox7b/Cox5a
GO:0001822	BP	GO:0001822	kidney development	25	-0.345054	-1.54915	0.043144	0.043144	0.261037	276	tags=40%, list=13%, signal=35%	Egr1/Arg2/Pbx1/Mmp9/Cux1/Cxcr2/Tiparp/Cd44/Tgfb1/Tet2
GO:0032754	BP	GO:0032754	positive regulation of interleukin-5 production	3	-0.775353	-1.53855	0.0431589	0.0431589	0.261037	181	tags=100%, list=8%, signal=92%	Il1rap/Nlrp3
GO:0031268	BP	GO:0031268	pseudopodium organization	3	0.803881	1.48076	0.0432164	0.0432164	0.261037	4	tags=33%, list=0%, signal=33%	Ccl5
GO:0031269	BP	GO:0031269	pseudopodium assembly	3	0.803881	1.48076	0.0432164	0.0432164	0.261037	4	tags=33%, list=0%, signal=33%	Ccl5
GO:0007178	BP	GO:0007178	transmembrane receptor protein serine/threonine kinase signaling pathway	47	-0.2707	-1.46134	0.043578	0.043578	0.262957	342	tags=40%, list=16%, signal=35%	Gcnt2/Chst11/Inhba/Tnfaip6/Id1/Egr1/Pdcd4/Ddx5/Sub1/Furin/Hspa5/Trf/Lrg1/Jak2/Sorl1/Zyx/Tgfb1/Thbs1/Xbp1
GO:0070920	BP	GO:0070920	regulation of production of small RNA involved in gene silencing by RNA	7	-0.564148	-1.59501	0.0437397	0.0437397	0.263405	227	tags=57%, list=11%, signal=51%	Ppp3ca/Ddx5/Zc3h12a/Tgfb1
GO:1903798	BP	GO:1903798	regulation of production of miRNAs involved in gene silencing by miRNA	7	-0.564148	-1.59501	0.0437397	0.0437397	0.263405	227	tags=57%, list=11%, signal=51%	Ppp3ca/Ddx5/Zc3h12a/Tgfb1
GO:0050818	BP	GO:0050818	regulation of coagulation	11	-0.477029	-1.61362	0.0438513	0.0438513	0.263813	265	tags=45%, list=12%, signal=40%	Nfe2l2/Emilin2/Anxa2/Thbs1/S100a9
GO:0048471	CC	GO:0048471	perinuclear region of cytoplasm	143	0.291881	1.40282	0.0439864	0.0439864	0.264206	366	tags=24%, list=17%, signal=21%	Gbp2/Ctsb/Gbp5/Prdx5/Gbp3/Stat1/Nos2/Lamp1/Vim/Bax/Hmox1/Fbxl5/Ccl2/Itgb1/Cyba/Clic4/Cpd/Tnfrsf1b/Plaat3/Nupr1/Abcc5/Msn/Mtdh/Nme2/Osbpl3/Mvp/Rab10/P2rx4/Npc1/Gabarap/Vps35/Ctnnb1/Igf2r/Lmna
GO:0005767	CC	GO:0005767	secondary lysosome	9	0.601315	1.56393	0.0440042	0.0440042	0.264206	234	tags=44%, list=11%, signal=40%	Irgm1/Ftl1/Lamp1/Sqstm1
GO:0033178	CC	GO:0033178	proton-transporting two-sector ATPase complex, catalytic domain	10	0.58495	1.57145	0.044098	0.044098	0.264505	680	tags=80%, list=32%, signal=55%	Atp6v1c1/Atp6v1a/Atp6v1f/Atp6v1g1/Atp6v1b2/Atp5b/Atp5a1/Atp5o
GO:0042825	CC	GO:0042825	TAP complex	3	0.802849	1.47886	0.0442791	0.0442791	0.265104	129	tags=67%, list=6%, signal=63%	Tap1/Tap2
GO:0031338	BP	GO:0031338	regulation of vesicle fusion	4	-0.704135	-1.56716	0.0443529	0.0443529	0.265104	277	tags=75%, list=13%, signal=65%	Tbc1d4/Anxa1/Coro1a
GO:0032623	BP	GO:0032623	interleukin-2 production	17	-0.396092	-1.55744	0.0444037	0.0444037	0.265104	355	tags=59%, list=17%, signal=50%	Tnfaip3/Traf6/Malt1/Zfp36/Ptprc/Il1rap/Anxa1/Lilrb4a/Il1b/Pde4b
GO:0042278	BP	GO:0042278	purine nucleoside metabolic process	4	0.7535	1.51579	0.044418	0.044418	0.265104	116	tags=50%, list=5%, signal=47%	Pnp/Aprt
GO:0046128	BP	GO:0046128	purine ribonucleoside metabolic process	4	0.7535	1.51579	0.044418	0.044418	0.265104	116	tags=50%, list=5%, signal=47%	Pnp/Aprt
GO:0034340	BP	GO:0034340	response to type I interferon	23	0.456333	1.55508	0.0444884	0.0444884	0.265262	287	tags=35%, list=13%, signal=30%	Zbp1/Stat1/Ikbke/Samhd1/Isg15/Irf7/Nlrc5/Ifnar2
GO:0032615	BP	GO:0032615	interleukin-12 production	14	-0.434295	-1.60008	0.0446985	0.0446985	0.266008	63	tags=29%, list=3%, signal=28%	Rel/Thbs1/Nfkb1/Il23a
GO:0051338	BP	GO:0051338	regulation of transferase activity	142	-0.188576	-1.32437	0.044702	0.044702	0.266008	233	tags=23%, list=11%, signal=22%	Dnaja1/Sesn2/Egr1/Dusp16/Marcks/Map2k3/Ddx3x/Rasip1/Traf4/Zfp36/Ptprj/Ptprc/Cdkn1a/Kras/Rgcc/Actb/Zfp622/Ccng2/Trib1/Ptpn1/Jak2/Sorl1/C5ar1/Adam8/Lilrb4a/Hbegf/Il1b/Tgfb1/Thbs1/Cass4/Pim1/Il23a/Wnk1
GO:0000221	CC	GO:0000221	vacuolar proton-transporting V-type ATPase, V1 domain	5	0.705495	1.52816	0.0449383	0.0449383	0.26715	458	tags=80%, list=21%, signal=63%	Atp6v1c1/Atp6v1a/Atp6v1g1/Atp6v1b2
GO:0015103	MF	GO:0015103	inorganic anion transmembrane transporter activity	9	0.599582	1.55943	0.0450628	0.0450628	0.267437	188	tags=44%, list=9%, signal=41%	Clcn7/Clic4/Clic5/Vdac2
GO:0070243	BP	GO:0070243	regulation of thymocyte apoptotic process	4	-0.703035	-1.56471	0.04508	0.04508	0.267437	287	tags=75%, list=13%, signal=65%	Hif1a/Nfkbid/Adam8
GO:0009713	BP	GO:0009713	catechol-containing compound biosynthetic process	6	-0.599482	-1.58812	0.0452771	0.0452771	0.267437	376	tags=83%, list=17%, signal=69%	Park7/Aldh2/Atp7a/Gch1/Hdc
GO:0042423	BP	GO:0042423	catecholamine biosynthetic process	6	-0.599482	-1.58812	0.0452771	0.0452771	0.267437	376	tags=83%, list=17%, signal=69%	Park7/Aldh2/Atp7a/Gch1/Hdc
GO:0001664	MF	GO:0001664	G protein-coupled receptor binding	36	0.404887	1.53519	0.0453127	0.0453127	0.267437	225	tags=28%, list=10%, signal=25%	Ccl5/Cxcl9/Psap/C3/Ccl2/Rtp4/Gna13/Cxcl16/Fpr1/Cxcl10
GO:0009151	BP	GO:0009151	purine deoxyribonucleotide metabolic process	3	0.801121	1.47567	0.0453418	0.0453418	0.267437	209	tags=67%, list=10%, signal=60%	Pnp/Samhd1
GO:0009200	BP	GO:0009200	deoxyribonucleoside triphosphate metabolic process	3	0.801121	1.47567	0.0453418	0.0453418	0.267437	209	tags=67%, list=10%, signal=60%	Pnp/Samhd1
GO:0009215	BP	GO:0009215	purine deoxyribonucleoside triphosphate metabolic process	3	0.801121	1.47567	0.0453418	0.0453418	0.267437	209	tags=67%, list=10%, signal=60%	Pnp/Samhd1
GO:0032585	CC	GO:0032585	multivesicular body membrane	5	0.704948	1.52697	0.0454321	0.0454321	0.267707	467	tags=80%, list=22%, signal=63%	Cd63/Chmp2a/Chmp3/Chmp5
GO:0032695	BP	GO:0032695	negative regulation of interleukin-12 production	4	-0.701883	-1.56214	0.0455647	0.0455647	0.268226	36	tags=75%, list=2%, signal=74%	Mefv/Thbs1/Nfkb1
GO:0034762	BP	GO:0034762	regulation of transmembrane transport	82	0.3249	1.44142	0.045858	0.045858	0.269689	244	tags=23%, list=11%, signal=21%	Cxcl9/Lcn2/Slc31a2/Ctss/Cybb/Bax/C3/Ccl2/Itgb1/Cyba/Clic4/Cd63/Slc43a2/Clic5/Ywhae/Arl6ip1/Ubash3b/Cxcl10/Klhl24
GO:0001655	BP	GO:0001655	urogenital system development	30	-0.319501	-1.51382	0.0461538	0.0461538	0.271164	276	tags=40%, list=13%, signal=35%	Egr1/Arg2/Pbx1/Mmp9/Anxa1/Cux1/Cxcr2/Tiparp/Cd44/Tgfb1/Tet2/Plaur
GO:0001786	MF	GO:0001786	phosphatidylserine binding	10	-0.492397	-1.60783	0.0462198	0.0462198	0.271287	288	tags=50%, list=13%, signal=44%	Hspa8/Marcks/Anxa2/Asap1/Thbs1
GO:1901214	BP	GO:1901214	regulation of neuron death	79	0.32741	1.44404	0.0463523	0.0463523	0.271666	371	tags=30%, list=17%, signal=26%	Ccl5/Lcn2/Sod2/Ctsz/Fos/Gclm/Bax/Hmox1/Ccl2/Ddit3/Grn/Jun/Ubb/Tnfrsf1b/Nupr1/Dtnbp1/Rest/Cdc34/Aars/Bcl2l1/Rhoa/Vps35/Ctnnb1/Atf4
GO:0009986	CC	GO:0009986	cell surface	136	0.293568	1.40176	0.0463746	0.0463746	0.271666	325	tags=26%, list=15%, signal=23%	Cxcl9/Ctsb/Ctss/B2m/H2-Q7/Bst2/Lgals3/H2-K1/Fcgr4/Ly6a/Slamf7/Lamp1/Ctsz/C3/Mif/Fcer1g/Itgb1/H2-T22/Cd274/Clic4/Cd63/Ebi3/Slc3a2/Timp2/H2-Q6/Cxcl10/Ncl/Msn/Cd302/H2-T23/Pdcd1lg2/Il15ra/Clec4a3/H2-Q4/Eno1
GO:0035744	BP	GO:0035744	T-helper 1 cell cytokine production	4	-0.700837	-1.55982	0.0465342	0.0465342	0.271884	77	tags=75%, list=4%, signal=72%	Arid5a/Il18rap/Il1b
GO:0005114	MF	GO:0005114	type II transforming growth factor beta receptor binding	3	-0.769754	-1.52744	0.0466024	0.0466024	0.271884	64	tags=67%, list=3%, signal=65%	Cd44/Tgfb1
GO:1902562	CC	GO:1902562	H4 histone acetyltransferase complex	9	-0.510271	-1.60778	0.0466077	0.0466077	0.271884	1059	tags=100%, list=49%, signal=51%	Morf4l1/Ep400/Mcrs1/Epc1/Kansl3/Mbtd1/Ing3/Actb
GO:0010712	BP	GO:0010712	regulation of collagen metabolic process	10	0.580408	1.55925	0.0466221	0.0466221	0.271884	113	tags=40%, list=5%, signal=38%	Prdx5/Vim/Ccl2/Itgb1
GO:0072593	BP	GO:0072593	reactive oxygen species metabolic process	60	0.350197	1.4697	0.0466376	0.0466376	0.271884	182	tags=20%, list=8%, signal=19%	Lcn2/Prdx5/Sod2/Cybb/Nos2/Prdx1/Cflar/Cyba/Ncf4/Vav1/Fpr2/Tspo
GO:0071706	BP	GO:0071706	tumor necrosis factor superfamily cytokine production	51	-0.262406	-1.44502	0.0467117	0.0467117	0.272044	394	tags=41%, list=18%, signal=34%	Ptafr/Fcgr3/Tnfaip3/Selenok/Mapkapk2/Mmp8/App/Arg2/Zfp36/Ptprj/Ccl3/Ptprc/Cd33/Zc3h12a/Jak2/Adam8/Lilrb4a/Cd14/Thbs1/Cd300ld/Il23a
GO:0034113	BP	GO:0034113	heterotypic cell-cell adhesion	13	-0.446514	-1.60094	0.0467797	0.0467797	0.272044	355	tags=69%, list=17%, signal=58%	Tnfaip3/Gcnt2/Itga4/Flot1/Myadm/Ptprc/Il1b/Cd44/Wnk1
GO:0031584	BP	GO:0031584	activation of phospholipase D activity	4	0.750759	1.51027	0.0468005	0.0468005	0.272044	158	tags=50%, list=7%, signal=46%	Ccl5/Gna13
GO:0042117	BP	GO:0042117	monocyte activation	3	-0.769168	-1.52627	0.0470615	0.0470615	0.273268	176	tags=100%, list=8%, signal=92%	Cd33/Lilrb4a
GO:0006942	BP	GO:0006942	regulation of striated muscle contraction	9	-0.509093	-1.60407	0.0471976	0.0471976	0.273268	267	tags=56%, list=12%, signal=49%	Grk2/Arg2/Zc3h12a/Nr4a1/Pde4b
GO:0002440	BP	GO:0002440	production of molecular mediator of immune response	49	-0.264934	-1.44515	0.0473653	0.0473653	0.273268	83	tags=18%, list=4%, signal=18%	Lilrb4a/Trem1/Il18rap/Il1b/Nlrp3/Tgfb1/Nr4a3/Fgl2/Xbp1
GO:1901096	BP	GO:1901096	regulation of autophagosome maturation	6	0.673089	1.53851	0.0474026	0.0474026	0.273268	39	tags=33%, list=2%, signal=33%	Irgm1/Igtp
GO:0048762	BP	GO:0048762	mesenchymal cell differentiation	25	-0.342409	-1.53728	0.0474156	0.0474156	0.273268	342	tags=32%, list=16%, signal=27%	Gcnt2/Hif1a/Pdcd4/Ddx5/Rgcc/Il1b/Tgfb1/Plaur
GO:0002485	BP	GO:0002485	antigen processing and presentation of endogenous peptide antigen via MHC class I via ER pathway, TAP-dependent	3	0.798417	1.47069	0.0474672	0.0474672	0.273268	436	tags=100%, list=20%, signal=80%	H2-K1/Tap2/H2-D1
GO:0044843	BP	GO:0044843	cell cycle G1/S phase transition	40	0.390241	1.51792	0.0474726	0.0474726	0.273268	473	tags=38%, list=22%, signal=30%	Psme2/Psme1/Mdm2/Klf4/Ccl2/Itgb1/Id2/Dgkz/Rpl26/Rps27l/Adam17/Ptpn6/Anp32b/Bid/Slfn1
GO:0002089	BP	GO:0002089	lens morphogenesis in camera-type eye	4	0.74802	1.50476	0.0476515	0.0476515	0.273268	545	tags=100%, list=25%, signal=75%	Ski/Ctnnb1/Atf4/Tbc1d20
GO:0000768	BP	GO:0000768	syncytium formation by plasma membrane fusion	17	0.495529	1.55803	0.0476845	0.0476845	0.273268	225	tags=29%, list=10%, signal=27%	Cxcl9/Stat1/Gdf15/Cflar/Cxcl10
GO:0006949	BP	GO:0006949	syncytium formation	17	0.495529	1.55803	0.0476845	0.0476845	0.273268	225	tags=29%, list=10%, signal=27%	Cxcl9/Stat1/Gdf15/Cflar/Cxcl10
GO:0140253	BP	GO:0140253	cell-cell fusion	17	0.495529	1.55803	0.0476845	0.0476845	0.273268	225	tags=29%, list=10%, signal=27%	Cxcl9/Stat1/Gdf15/Cflar/Cxcl10
GO:0006885	BP	GO:0006885	regulation of pH	17	0.495518	1.55799	0.0476845	0.0476845	0.273268	470	tags=53%, list=22%, signal=42%	Atp6v0c/Clic4/Grn/Mafg/Lacc1/Slc11a1/Hvcn1/Cln3/Atp5b
GO:0030641	BP	GO:0030641	regulation of cellular pH	17	0.495518	1.55799	0.0476845	0.0476845	0.273268	470	tags=53%, list=22%, signal=42%	Atp6v0c/Clic4/Grn/Mafg/Lacc1/Slc11a1/Hvcn1/Cln3/Atp5b
GO:0005789	CC	GO:0005789	endoplasmic reticulum membrane	104	0.307783	1.4207	0.0477658	0.0477658	0.273268	411	tags=28%, list=19%, signal=24%	Ifi47/Itpr2/Irgm1/Igtp/B2m/H2-Q7/Tapbp/H2-K1/Tap1/Bax/Tap2/Arl6ip1/Rrbp1/Tmbim6/Tgtp1/Mtdh/Canx/H2-T23/Ubxn1/Dtnbp1/Derl1/Rab10/Cyp4v3/Cnih4/Bsg/Nfe2l1/Irgm2/Pnpla7/Calr
GO:0046189	BP	GO:0046189	phenol-containing compound biosynthetic process	8	-0.531257	-1.58861	0.0477825	0.0477825	0.273268	376	tags=62%, list=17%, signal=52%	Aldh2/Slc7a11/Atp7a/Gch1/Hdc
GO:0009309	BP	GO:0009309	amine biosynthetic process	8	-0.531131	-1.58824	0.0477825	0.0477825	0.273268	537	tags=75%, list=25%, signal=56%	Park7/Oaz1/Aldh2/Atp7a/Gch1/Hdc
GO:0042401	BP	GO:0042401	cellular biogenic amine biosynthetic process	8	-0.531131	-1.58824	0.0477825	0.0477825	0.273268	537	tags=75%, list=25%, signal=56%	Park7/Oaz1/Aldh2/Atp7a/Gch1/Hdc
GO:0002821	BP	GO:0002821	positive regulation of adaptive immune response	38	0.395904	1.52151	0.0478671	0.0478671	0.273492	330	tags=39%, list=15%, signal=34%	B2m/H2-Q7/H2-K1/Pnp/C3/Mif/Fcer1g/H2-T22/Cd274/Tap2/Pycard/H2-Q6/H2-T23/H2-Q4/Slc11a1
GO:0033612	MF	GO:0033612	receptor serine/threonine kinase binding	6	0.671496	1.53487	0.0482143	0.0482143	0.275215	206	tags=50%, list=10%, signal=45%	Mdm2/Gdf15/Pycard
GO:0035239	BP	GO:0035239	tube morphogenesis	133	0.293903	1.39888	0.0485239	0.0485239	0.27672	309	tags=24%, list=14%, signal=22%	Ccl5/Lcn2/Chil1/Stat1/Lgals3/Rnh1/Ctsz/Zmiz1/Bax/C3/Klf4/Hmox1/Ccl2/Itgb1/Ninj1/Clic4/Grn/Lmo4/Id2/Gna13/Jun/Pxn/Sgpl1/Ctsh/Camp/Cxcl10/Ncl/Mtdh/Bak1/Ski/Spi1/Brd2
GO:0150146	BP	GO:0150146	cell junction disassembly	5	0.700835	1.51806	0.0487243	0.0487243	0.2776	478	tags=80%, list=22%, signal=62%	C3/Arf6/Map4k4/Tgfbr1
GO:0052547	BP	GO:0052547	regulation of peptidase activity	94	0.314618	1.42704	0.0488323	0.0488323	0.277952	434	tags=33%, list=20%, signal=28%	Cstb/Psme2/Ctsb/Psmb8/Ctsd/Psmb9/Psme1/Stat1/Mdm2/Bax/Klf4/Cflar/Grn/Ctsh/Arl6ip1/Pycard/Timp2/Cycs/Psenen/Bak1/Ubxn1/Ifi207/Fnip1/Rest/Psma3/Rhoa/Rps27l/Anp32b/Tmed10/Casp1/Lamtor5
GO:1990874	BP	GO:1990874	vascular associated smooth muscle cell proliferation	14	0.525475	1.5626	0.0489039	0.0489039	0.278097	164	tags=43%, list=8%, signal=40%	Sod2/Mdm2/Hmox1/Ddit3/Gna13/Jun
GO:0003824	MF	GO:0003824	catalytic activity	670	0.231155	1.22584	0.049049	0.049049	0.278659	471	tags=24%, list=22%, signal=28%	Ccl5/Gbp2/Chil3/Ctsb/Psmb8/Ifi47/Esd/Gbp5/Irgm1/F10/Prdx5/Ctsd/Gbp7/Psmb10/Aoah/Gbp4/Ctss/Igtp/Psmb9/Sod2/Gbp3/Cybb/Ikbke/Nos2/Pnp/Gns/Mdm2/Prdx1/Gde1/Tap1/Ctsz/Ube2l6/Bst1/Gclm/Hmox1/Pgam1/Fam20c/Trim30c/Ran/Mif/Cflar/Aprt/Rab32/Psmb5/Cyba/Lyz2/Tap2/Ppia/Blvrb/Znrf1/Ggh/Gbp9/Txn1/Gna13/Cfb/Ggta1/Gnb1/Amdhd2/Idnk/Cpd/Sgpl1/Psmb6/Kmt5a/Upp1/Dtx3l/Akr1a1/Ctsh/Frrs1/Polr2g/Slc3a2/Plaat3/Smpdl3b/Pyca…
GO:0002449	BP	GO:0002449	lymphocyte mediated immunity	67	0.340151	1.45764	0.0491518	0.0491518	0.278979	330	tags=31%, list=15%, signal=27%	B2m/H2-Q7/H2-K1/Pnp/Prdx1/Lamp1/Tap1/C3/Fcer1g/H2-T22/Tap2/Vav1/Ctsh/Tnfrsf1b/H2-Q6/Irf7/H2-T23/Cebpg/Pou2f2/H2-Q4/Slc11a1
GO:0030036	BP	GO:0030036	actin cytoskeleton organization	111	-0.200901	-1.34236	0.0492554	0.0492554	0.279305	177	tags=18%, list=8%, signal=17%	Capzb/Anxa1/Gmfg/Kras/Rgcc/Actb/Trf/Tmsb4x/Rhoh/Coro1a/Ptpn1/Actr3/Gsn/Gpr65/Zyx/Actg1/Tgfb1/Cass4/Plek/S100a9
GO:0008270	MF	GO:0008270	zinc ion binding	106	-0.203739	-1.33341	0.0494382	0.0494382	0.279637	133	tags=32%, list=6%, signal=32%	Zcchc2/Prkcb/Mmp25/Sf1/Cyld/Mefv/Litaf/Tut7/Tnfaip3/Rnf24/Traf6/Mmp8/Zswim4/Arih1/Kdm7a/Egr1/Rnf125/Plscr1/Traf4/Mmp9/Zfp622/Nr4a1/Fbxo11/Ptpn1/Gch1/Rabgef1/Adam8/S100a6/Pglyrp1/S100a8/Nr4a3/Mt1/Tes/Tet2
GO:0031670	BP	GO:0031670	cellular response to nutrient	7	-0.556606	-1.57369	0.0494806	0.0494806	0.279637	31	tags=43%, list=1%, signal=42%	Med1/Pim1/Xbp1
GO:0110088	BP	GO:0110088	hippocampal neuron apoptotic process	3	0.792309	1.45944	0.0495926	0.0495926	0.279637	7	tags=33%, list=0%, signal=33%	Lcn2
GO:0110089	BP	GO:0110089	regulation of hippocampal neuron apoptotic process	3	0.792309	1.45944	0.0495926	0.0495926	0.279637	7	tags=33%, list=0%, signal=33%	Lcn2
GO:0002477	BP	GO:0002477	antigen processing and presentation of exogenous peptide antigen via MHC class Ib	3	0.792307	1.45944	0.0495926	0.0495926	0.279637	129	tags=67%, list=6%, signal=63%	B2m/Tap2
GO:0002481	BP	GO:0002481	antigen processing and presentation of exogenous protein antigen via MHC class Ib, TAP-dependent	3	0.792307	1.45944	0.0495926	0.0495926	0.279637	129	tags=67%, list=6%, signal=63%	B2m/Tap2
GO:0001525	BP	GO:0001525	angiogenesis	90	0.316902	1.42712	0.0496406	0.0496406	0.279645	241	tags=23%, list=11%, signal=22%	Ccl5/Chil1/Stat1/Lgals3/Rnh1/C3/Klf4/Hmox1/Ccl2/Itgb1/Ninj1/Clic4/Grn/Gna13/Jun/Pxn/Ctsh/Camp/Cxcl10/Ncl/Mtdh
GO:0007585	BP	GO:0007585	respiratory gaseous exchange by respiratory system	9	-0.506069	-1.59454	0.0498525	0.0498525	0.280381	1068	tags=100%, list=50%, signal=51%	Adh5/Man2a1/Ndufs4/Man1a2/Chst11/Stard7/Traf4/Selenon
GO:0010763	BP	GO:0010763	positive regulation of fibroblast migration	5	-0.643892	-1.57524	0.0499109	0.0499109	0.280381	94	tags=80%, list=4%, signal=77%	Acta2/Actr3/Tgfb1/Thbs1
GO:0150105	BP	GO:0150105	protein localization to cell-cell junction	5	-0.643435	-1.57413	0.0499109	0.0499109	0.280381	172	tags=60%, list=8%, signal=55%	Mpp7/Actb/Actg1

## Sheet: N2_GSEA
Column1	N2.ONTOLOGY	N2.ID	N2.Description	N2.setSize	N2.enrichmentScore	N2.NES	N2.pvalue	N2.p.adjust	N2.qvalues	N2.rank	N2.leading_edge	N2.core_enrichment
GO:0044419	BP	GO:0044419	biological process involved in interspecies interaction between organisms	92	0.569314	1.85944	0.00010012	0.00010012	0.0298878	100	tags=54%, list=31%, signal=52%	Saa3/Cxcl10/Gbp2/Ccl5/Isg15/Cxcl9/Zbp1/AA467197/H2-K1/Irgm1/B2m/Irf1/Cd74/Ctsb/H2-Ab1/Gbp5/Lcn2/Gbp7/Rsad2/Cd274/H2-Aa/Irf7/Plac8/Wfdc17/Fcgr4/Ifi204/Rtp4/Stat1/Mpeg1/Capg/Fcer1g/Ly6e/Icam1/Tnfrsf1b/Cflar/Psmb9/C3/Slc3a2/Isg20/Mif/Rps19/Ccl3/Clec4n/Vim/Lamp1/Cyba/Ifitm3/Cybb/Apoe/Oasl2
GO:0043207	BP	GO:0043207	response to external biotic stimulus	87	0.549315	1.78858	0.00010017	0.00010017	0.0298878	108	tags=56%, list=33%, signal=51%	Saa3/Cxcl10/Gbp2/Ccl5/Isg15/Cxcl9/Zbp1/AA467197/H2-K1/Irgm1/B2m/Irf1/Cd74/H2-Ab1/Gbp5/Lcn2/Gbp7/Rsad2/Cd274/H2-Aa/Irf7/Plac8/Wfdc17/Fcgr4/Ifi204/Rtp4/Stat1/Mpeg1/Capg/Fcer1g/Tnfrsf1b/Cflar/Psmb9/C3/Isg20/Mif/Rps19/Ccl3/Clec4n/Vim/Lamp1/Cyba/Ifitm3/Cybb/Apoe/Oasl2/Cd47/Ccl4/Slpi
GO:0051707	BP	GO:0051707	response to other organism	87	0.549315	1.78858	0.00010017	0.00010017	0.0298878	108	tags=56%, list=33%, signal=51%	Saa3/Cxcl10/Gbp2/Ccl5/Isg15/Cxcl9/Zbp1/AA467197/H2-K1/Irgm1/B2m/Irf1/Cd74/H2-Ab1/Gbp5/Lcn2/Gbp7/Rsad2/Cd274/H2-Aa/Irf7/Plac8/Wfdc17/Fcgr4/Ifi204/Rtp4/Stat1/Mpeg1/Capg/Fcer1g/Tnfrsf1b/Cflar/Psmb9/C3/Isg20/Mif/Rps19/Ccl3/Clec4n/Vim/Lamp1/Cyba/Ifitm3/Cybb/Apoe/Oasl2/Cd47/Ccl4/Slpi
GO:0009607	BP	GO:0009607	response to biotic stimulus	88	0.548083	1.7857	0.00010018	0.00010018	0.0298878	112	tags=58%, list=35%, signal=52%	Saa3/Cxcl10/Gbp2/Ccl5/Isg15/Cxcl9/Zbp1/AA467197/H2-K1/Irgm1/B2m/Irf1/Cd74/H2-Ab1/Gbp5/Lcn2/Gbp7/Rsad2/Cd274/H2-Aa/Irf7/Plac8/Wfdc17/Fcgr4/Ifi204/Rtp4/Stat1/Mpeg1/Capg/Fcer1g/Tnfrsf1b/Cflar/Psmb9/C3/Isg20/Mif/Rps19/Ccl3/Clec4n/Vim/Lamp1/Cyba/Ifitm3/Cybb/Apoe/Oasl2/Cd47/Ccl4/Slpi/Tspo/Il1a
GO:0005576	CC	GO:0005576	extracellular region	72	0.587137	1.89128	0.000100462	0.000100462	0.0298878	83	tags=54%, list=26%, signal=52%	Saa3/Cxcl10/Gbp2/Ccl5/Cstb/Isg15/Cxcl9/H2-K1/Ctss/B2m/Chil3/Cd74/Ctsb/Ctsz/Lcn2/Pnp/Gbp7/F10/Psap/Cd274/Il18bp/Ninj1/Wfdc17/Fcgr4/Npc2/Capg/Hilpda/Icam1/Ftl1/Cd63/Chil1/C3/Ppia/Ctsd/Rnh1/Creg1/H2-D1/Mif/Ccl3
GO:0009617	BP	GO:0009617	response to bacterium	48	0.606661	1.90563	0.00010142	0.00010142	0.0298878	86	tags=58%, list=27%, signal=50%	Saa3/Cxcl10/Gbp2/Ccl5/Isg15/Cxcl9/AA467197/H2-K1/Irgm1/B2m/Gbp5/Lcn2/Gbp7/Cd274/Plac8/Wfdc17/Fcgr4/Ifi204/Stat1/Mpeg1/Fcer1g/Tnfrsf1b/Cflar/Psmb9/C3/Mif/Rps19/Vim
GO:0009615	BP	GO:0009615	response to virus	27	0.665199	1.95385	0.000105943	0.000105943	0.0298878	54	tags=52%, list=17%, signal=47%	Cxcl10/Ccl5/Isg15/Cxcl9/Zbp1/Irgm1/Irf1/Lcn2/Gbp7/Rsad2/Irf7/Ifi204/Rtp4/Stat1
GO:0002250	BP	GO:0002250	adaptive immune response	25	0.67054	1.94492	0.000106735	0.000106735	0.0298878	85	tags=72%, list=26%, signal=58%	H2-K1/B2m/Irf1/Cd74/H2-Ab1/Pnp/Rsad2/Cd274/Il18bp/H2-Aa/Irf7/Fcer1g/Icam1/Tnfrsf1b/C3/H2-D1/Mif/Clec4n
GO:0019882	BP	GO:0019882	antigen processing and presentation	19	0.721175	1.99407	0.000110485	0.000110485	0.0298878	80	tags=84%, list=25%, signal=67%	H2-K1/Psme2/Ctss/B2m/Cd74/Psmb8/H2-Ab1/Psap/Tapbp/H2-Aa/Fcgr4/Psme1/Fcer1g/Icam1/Psmb9/H2-D1
GO:0019884	BP	GO:0019884	antigen processing and presentation of exogenous antigen	10	0.840256	2.02193	0.000122669	0.000122669	0.0298878	60	tags=100%, list=19%, signal=84%	H2-K1/Psme2/Ctss/B2m/Cd74/H2-Ab1/Tapbp/H2-Aa/Psme1/Fcer1g
GO:0002376	BP	GO:0002376	immune system process	132	0.52047	1.71719	0.0002	0.0002	0.0298878	108	tags=50%, list=33%, signal=56%	Cxcl10/Gbp2/Ccl5/Sod2/Isg15/Cxcl9/Zbp1/H2-K1/Psme2/Irgm1/Ctss/B2m/Irf1/Cd74/Psmb8/H2-Ab1/Gbp5/Lcn2/Pnp/Gbp7/Psmb10/Rsad2/Psap/Cd274/Il18bp/Tapbp/H2-Aa/Irf7/Ninj1/Wfdc17/Fcgr4/Ifi204/Stat1/Mpeg1/Capg/Psme1/Ccrl2/Fcer1g/Icam1/Tsc22d3/Tnfrsf1b/Psmb9/C3/Ppia/Isg20/H2-D1/Mif/Rps19/Ccl3/Clec4n/Vim/Lamp1/Bst1/Fpr1/Tmbim6/Cyba/Ifitm3/Cybb/Id2/Apoe/Pla2g7/Oasl2/Klf2/Cd47/Ccl4/Slpi
GO:0009605	BP	GO:0009605	response to external stimulus	121	0.495773	1.63236	0.00020006	0.00020006	0.0298878	100	tags=46%, list=31%, signal=51%	Saa3/Cxcl10/Gbp2/Ccl5/Sod2/Isg15/Cxcl9/Zbp1/AA467197/H2-K1/Irgm1/Ctss/B2m/Irf1/Cd74/H2-Ab1/Gbp5/Lcn2/Gbp7/Rsad2/Cd274/H2-Aa/Irf7/Ninj1/Plac8/Wfdc17/Fcgr4/Ifi204/Rtp4/Stat1/Mpeg1/Capg/Ccrl2/Fcer1g/Cd63/Tnfrsf1b/Cflar/Psmb9/C3/Ppia/Isg20/Mif/Rps19/Ccl3/Clec4n/Vim/Lamp1/Bst1/Fpr1/Cyba/Ifitm3/Cybb/Id2/Apoe/Pla2g7/Oasl2
GO:0006952	BP	GO:0006952	defense response	101	0.537111	1.75962	0.0002001	0.0002001	0.0298878	100	tags=51%, list=31%, signal=52%	Saa3/Cxcl10/Gbp2/Ccl5/Isg15/Cxcl9/Ifi47/Zbp1/H2-K1/Irgm1/Ctss/B2m/Irf1/Chil3/Cd74/H2-Ab1/Gbp5/Lcn2/Gbp7/Rsad2/Tapbp/H2-Aa/Irf7/Ninj1/Plac8/Wfdc17/Ifi204/Rtp4/Stat1/Mpeg1/Capg/Ccrl2/Fcer1g/Icam1/Tnfrsf1b/Chil1/C3/Isg20/Mif/Rps19/Ccl3/Clec4n/Vim/Lamp1/Bst1/Fpr1/Cyba/Ifitm3/Cybb/Apoe/Pla2g7/Oasl2
GO:0006955	BP	GO:0006955	immune response	94	0.53539	1.74943	0.00020022	0.00020022	0.0298878	108	tags=55%, list=33%, signal=52%	Cxcl10/Gbp2/Ccl5/Isg15/Cxcl9/Zbp1/H2-K1/Irgm1/Ctss/B2m/Irf1/Cd74/H2-Ab1/Gbp5/Lcn2/Pnp/Gbp7/Rsad2/Cd274/Il18bp/Tapbp/H2-Aa/Irf7/Ninj1/Wfdc17/Fcgr4/Ifi204/Stat1/Mpeg1/Capg/Ccrl2/Fcer1g/Icam1/Tnfrsf1b/C3/Isg20/H2-D1/Mif/Rps19/Ccl3/Clec4n/Vim/Lamp1/Fpr1/Cyba/Ifitm3/Cybb/Apoe/Oasl2/Cd47/Ccl4/Slpi
GO:0098542	BP	GO:0098542	defense response to other organism	73	0.5423	1.74956	0.000200723	0.000200723	0.0298878	108	tags=58%, list=33%, signal=49%	Cxcl10/Gbp2/Ccl5/Isg15/Cxcl9/Zbp1/H2-K1/Irgm1/B2m/Irf1/Cd74/H2-Ab1/Gbp5/Lcn2/Gbp7/Rsad2/H2-Aa/Irf7/Plac8/Wfdc17/Ifi204/Rtp4/Stat1/Mpeg1/Capg/Fcer1g/C3/Isg20/Mif/Rps19/Ccl3/Clec4n/Vim/Lamp1/Cyba/Ifitm3/Cybb/Apoe/Oasl2/Cd47/Ccl4/Slpi
GO:0002682	BP	GO:0002682	regulation of immune system process	70	0.542605	1.74512	0.000200965	0.000200965	0.0298878	99	tags=56%, list=31%, signal=49%	Cxcl10/Ccl5/Isg15/Zbp1/H2-K1/Irgm1/B2m/Irf1/Cd74/H2-Ab1/Gbp5/Pnp/Rsad2/Cd274/Tapbp/H2-Aa/Irf7/Ninj1/Fcgr4/Ifi204/Stat1/Fcer1g/Icam1/Tsc22d3/Tnfrsf1b/C3/H2-D1/Mif/Rps19/Ccl3/Clec4n/Lamp1/Bst1/Fpr1/Tmbim6/Cyba/Id2/Apoe/Pla2g7
GO:1901701	BP	GO:1901701	cellular response to oxygen-containing compound	47	0.572394	1.79401	0.000203066	0.000203066	0.0298878	69	tags=45%, list=21%, signal=41%	Cxcl10/Gbp2/Ccl5/Ly6i/Sod2/Cxcl9/Irgm1/B2m/Irf1/Lcn2/Psap/Cd274/Itpr2/Esd/Fcgr4/Stat1/Prdx5/Ly6e/Icam1/Tnfrsf1b/Cflar
GO:0002460	BP	GO:0002460	adaptive immune response based on somatic recombination of immune receptors built from immunoglobulin superfamily domains	23	0.675204	1.93212	0.000215471	0.000215471	0.0299517	85	tags=74%, list=26%, signal=59%	H2-K1/B2m/Irf1/Cd74/H2-Ab1/Pnp/Rsad2/Cd274/Il18bp/H2-Aa/Irf7/Fcer1g/Icam1/Tnfrsf1b/C3/H2-D1/Clec4n
GO:0002478	BP	GO:0002478	antigen processing and presentation of exogenous peptide antigen	8	0.834921	1.89915	0.000254745	0.000254745	0.0335473	60	tags=100%, list=19%, signal=83%	H2-K1/Ctss/B2m/Cd74/H2-Ab1/Tapbp/H2-Aa/Fcer1g
GO:0035458	BP	GO:0035458	cellular response to interferon-beta	9	0.81482	1.91014	0.000373692	0.000373692	0.0467508	54	tags=78%, list=17%, signal=67%	Gbp2/Ifi47/Irgm1/Irf1/Gbp7/Ifi204/Stat1
GO:0006950	BP	GO:0006950	response to stress	148	0.484607	1.5994	0.00040004	0.00040004	0.0476639	100	tags=43%, list=31%, signal=55%	Saa3/Cxcl10/Gbp2/Ccl5/Sod2/Isg15/Cxcl9/Ifi47/Zbp1/H2-K1/Irgm1/Ctss/B2m/Irf1/Chil3/Cd74/H2-Ab1/Gbp5/Lcn2/Pnp/Gbp7/Rsad2/F10/Psap/Tapbp/Itpr2/H2-Aa/Irf7/Ninj1/Plac8/Wfdc17/Ifi204/Rtp4/Stat1/Prdx5/Mpeg1/Capg/Ccrl2/Fcer1g/Icam1/Tsc22d3/Tnfrsf1b/Chil1/Cflar/C3/Ppia/Isg20/Mif/Rps19/Ccl3/Clec4n/Vim/Lamp1/Gadd45b/Bst1/Fpr1/Tmbim6/Cyba/Ifitm3/Cybb/Id2/Apoe/Pla2g7/Oasl2
GO:0002819	BP	GO:0002819	regulation of adaptive immune response	20	0.667973	1.86344	0.000438933	0.000438933	0.0499208	85	tags=75%, list=26%, signal=59%	H2-K1/B2m/Irf1/Cd74/H2-Ab1/Pnp/Rsad2/Cd274/Irf7/Fcer1g/Tnfrsf1b/C3/H2-D1/Mif/Clec4n
GO:0050776	BP	GO:0050776	regulation of immune response	47	0.54892	1.72044	0.000507666	0.000507666	0.0528008	98	tags=60%, list=30%, signal=49%	Isg15/Zbp1/H2-K1/Irgm1/B2m/Irf1/Cd74/H2-Ab1/Gbp5/Pnp/Rsad2/Cd274/Tapbp/Irf7/Ninj1/Fcgr4/Ifi204/Fcer1g/Tnfrsf1b/C3/H2-D1/Mif/Rps19/Clec4n/Lamp1/Fpr1/Cyba/Apoe
GO:0051607	BP	GO:0051607	defense response to virus	24	0.64167	1.85088	0.000535619	0.000535619	0.0528008	54	tags=50%, list=17%, signal=45%	Cxcl10/Ccl5/Isg15/Cxcl9/Zbp1/Irf1/Gbp7/Rsad2/Irf7/Ifi204/Rtp4/Stat1
GO:0140546	BP	GO:0140546	defense response to symbiont	24	0.64167	1.85088	0.000535619	0.000535619	0.0528008	54	tags=50%, list=17%, signal=45%	Cxcl10/Ccl5/Isg15/Cxcl9/Zbp1/Irf1/Gbp7/Rsad2/Irf7/Ifi204/Rtp4/Stat1
GO:0002449	BP	GO:0002449	lymphocyte mediated immunity	20	0.661032	1.84408	0.000548667	0.000548667	0.0528008	87	tags=70%, list=27%, signal=55%	H2-K1/B2m/Cd74/H2-Ab1/Pnp/Rsad2/H2-Aa/Irf7/Fcer1g/Icam1/Tnfrsf1b/C3/H2-D1/Lamp1
GO:0005615	CC	GO:0005615	extracellular space	61	0.546194	1.74418	0.000604169	0.000604169	0.0540108	83	tags=52%, list=26%, signal=48%	Saa3/Cxcl10/Ccl5/Cstb/Cxcl9/H2-K1/Ctss/B2m/Chil3/Cd74/Ctsb/Ctsz/Lcn2/F10/Psap/Cd274/Il18bp/Wfdc17/Fcgr4/Npc2/Capg/Hilpda/Icam1/Cd63/Chil1/C3/Ppia/Ctsd/Creg1/H2-D1/Mif/Ccl3
GO:0045087	BP	GO:0045087	innate immune response	63	0.529089	1.69077	0.000604412	0.000604412	0.0540108	108	tags=59%, list=33%, signal=49%	Gbp2/Ccl5/Isg15/Zbp1/Irgm1/B2m/Irf1/Cd74/H2-Ab1/Gbp5/Lcn2/Gbp7/Rsad2/H2-Aa/Irf7/Wfdc17/Ifi204/Stat1/Mpeg1/Capg/Fcer1g/C3/Isg20/Mif/Rps19/Ccl3/Clec4n/Vim/Lamp1/Cyba/Ifitm3/Cybb/Apoe/Oasl2/Cd47/Ccl4/Slpi
GO:0048306	MF	GO:0048306	calcium-dependent protein binding	8	-0.731725	-2.2387	0.0009298	0.0009298	0.0797611	53	tags=75%, list=16%, signal=64%	Anxa2/Anxa1/S100a6/S100a8/S100a9/S100a11
GO:0005794	CC	GO:0005794	Golgi apparatus	26	0.618166	1.80481	0.000956328	0.000956328	0.0797611	40	tags=38%, list=12%, signal=37%	Gbp2/H2-K1/Irgm1/B2m/Cd74/H2-Ab1/Gbp5/Atp6v0c/Rsad2/Tapbp
GO:0034097	BP	GO:0034097	response to cytokine	61	0.521155	1.66423	0.00100695	0.00100695	0.0812466	63	tags=36%, list=20%, signal=36%	Saa3/Cxcl10/Gbp2/Ccl5/Isg15/Cxcl9/Ifi47/Zbp1/Irgm1/Irf1/Cd74/H2-Ab1/Gbp5/Gbp7/Cd274/H2-Aa/Irf7/Ifi204/Stat1/Capg/Fcer1g/Icam1
GO:0042742	BP	GO:0042742	defense response to bacterium	20	0.646371	1.80318	0.00109733	0.00109733	0.0812466	60	tags=55%, list=19%, signal=48%	Gbp2/Isg15/H2-K1/Irgm1/B2m/Lcn2/Gbp7/Plac8/Wfdc17/Mpeg1/Fcer1g
GO:0050896	BP	GO:0050896	response to stimulus	205	0.465744	1.52794	0.00110011	0.00110011	0.0812466	100	tags=38%, list=31%, signal=72%	Saa3/Cxcl10/Gbp2/Ccl5/Ly6i/Sod2/Isg15/Cxcl9/Ifi47/Zbp1/AA467197/H2-K1/Irgm1/Ctss/B2m/Irf1/Chil3/Cd74/H2-Ab1/Gbp5/Lcn2/Pnp/Atp6v0c/Gbp7/Rsad2/F10/Psap/Cd274/Il18bp/Tapbp/Itpr2/Esd/H2-Aa/Irf7/Ninj1/Plac8/Wfdc17/Fcgr4/Ifi204/Rtp4/Rps20/Stat1/Prdx5/Mpeg1/Capg/Ccrl2/Fcer1g/Ly6e/Icam1/Tsc22d3/Cd63/Tnfrsf1b/Chil1/Cflar/Psmb9/C3/Ppia/Slc3a2/Isg20/H2-D1/Mif/Rps19/Ccl3/Hcar2/Clec4n/Vim/Lamp1/Gadd45b/Bst1/F…
GO:0048002	BP	GO:0048002	antigen processing and presentation of peptide antigen	10	0.748658	1.80151	0.00110402	0.00110402	0.0812466	80	tags=90%, list=25%, signal=70%	H2-K1/Ctss/B2m/Cd74/H2-Ab1/Tapbp/H2-Aa/Fcer1g/H2-D1
GO:0009986	CC	GO:0009986	cell surface	42	0.549597	1.70428	0.00142974	0.00142974	0.099899	98	tags=60%, list=30%, signal=48%	Cxcl10/Cxcl9/H2-K1/Ctss/B2m/Cd74/Ctsb/Ctsz/H2-Ab1/Cd274/H2-Aa/Fcgr4/Ccrl2/Fcer1g/Hilpda/Icam1/Cd63/C3/Slc3a2/H2-D1/Mif/Clec4n/Lamp1/Ifitm3/Apoe
GO:0002821	BP	GO:0002821	positive regulation of adaptive immune response	16	0.668477	1.78638	0.00147509	0.00147509	0.099899	85	tags=75%, list=26%, signal=58%	H2-K1/B2m/Cd74/H2-Ab1/Pnp/Rsad2/Cd274/Fcer1g/C3/H2-D1/Mif/Clec4n
GO:0002831	BP	GO:0002831	regulation of response to biotic stimulus	28	0.596016	1.75897	0.00147726	0.00147726	0.099899	98	tags=64%, list=30%, signal=49%	Ccl5/Isg15/Zbp1/Irgm1/Irf1/Cd74/Gbp5/Cd274/Irf7/Ifi204/Stat1/C3/Mif/Rps19/Clec4n/Lamp1/Cyba/Apoe
GO:0009897	CC	GO:0009897	external side of plasma membrane	25	0.597087	1.73187	0.00181449	0.00181449	0.119475	87	tags=64%, list=27%, signal=51%	Cxcl10/Cxcl9/H2-K1/B2m/Cd74/Ctsb/H2-Ab1/Cd274/H2-Aa/Fcgr4/Ccrl2/Fcer1g/Icam1/H2-D1/Clec4n/Lamp1
GO:0046631	BP	GO:0046631	alpha-beta T cell activation	10	0.740366	1.78156	0.00196271	0.00196271	0.125921	37	tags=60%, list=11%, signal=55%	Irf1/H2-Ab1/Pnp/Rsad2/Psap/Cd274
GO:0071345	BP	GO:0071345	cellular response to cytokine stimulus	56	0.516297	1.64008	0.00201918	0.00201918	0.126305	63	tags=36%, list=20%, signal=35%	Saa3/Cxcl10/Gbp2/Ccl5/Isg15/Cxcl9/Ifi47/Zbp1/Irgm1/Irf1/Cd74/H2-Ab1/Gbp5/Gbp7/Irf7/Ifi204/Stat1/Capg/Fcer1g/Icam1
GO:0035456	BP	GO:0035456	response to interferon-beta	12	0.697012	1.75263	0.00238124	0.00238124	0.13693	54	tags=58%, list=17%, signal=50%	Gbp2/Ifi47/Irgm1/Irf1/Gbp7/Ifi204/Stat1
GO:0051262	BP	GO:0051262	protein tetramerization	3	0.925	1.61118	0.00238171	0.00238171	0.13693	27	tags=100%, list=8%, signal=92%	Sod2/B2m/Gbp5
GO:0051289	BP	GO:0051289	protein homotetramerization	3	0.925	1.61118	0.00238171	0.00238171	0.13693	27	tags=100%, list=8%, signal=92%	Sod2/B2m/Gbp5
GO:0051928	BP	GO:0051928	positive regulation of calcium ion transport	5	0.862817	1.73154	0.00240793	0.00240793	0.13693	10	tags=60%, list=3%, signal=59%	Cxcl10/Ccl5/Cxcl9
GO:0003924	MF	GO:0003924	GTPase activity	12	0.696767	1.75202	0.0025003	0.0025003	0.139022	31	tags=42%, list=10%, signal=39%	Gbp2/Ifi47/Irgm1/Gbp5/Gbp7
GO:0050778	BP	GO:0050778	positive regulation of immune response	36	0.546731	1.66867	0.00278293	0.00278293	0.14544	91	tags=58%, list=28%, signal=47%	Zbp1/H2-K1/Irgm1/B2m/Irf1/Cd74/H2-Ab1/Gbp5/Pnp/Rsad2/Cd274/Irf7/Ifi204/Fcer1g/C3/H2-D1/Mif/Rps19/Clec4n/Lamp1/Fpr1
GO:0008270	MF	GO:0008270	zinc ion binding	14	-0.540072	-2.18532	0.00283889	0.00283889	0.14544	116	tags=79%, list=36%, signal=53%	Gda/Plscr1/Mmp9/Kdm7a/Adam8/Rabgef1/Tes/S100a6/Tet2/Mt1/S100a8
GO:0002495	BP	GO:0002495	antigen processing and presentation of peptide antigen via MHC class II	6	0.829653	1.75401	0.00284823	0.00284823	0.14544	60	tags=100%, list=19%, signal=83%	Ctss/B2m/Cd74/H2-Ab1/H2-Aa/Fcer1g
GO:0019886	BP	GO:0019886	antigen processing and presentation of exogenous peptide antigen via MHC class II	6	0.829653	1.75401	0.00284823	0.00284823	0.14544	60	tags=100%, list=19%, signal=83%	Ctss/B2m/Cd74/H2-Ab1/H2-Aa/Fcer1g
GO:0002822	BP	GO:0002822	regulation of adaptive immune response based on somatic recombination of immune receptors built from immunoglobulin superfamily domains	17	0.63948	1.73	0.00303849	0.00303849	0.146889	85	tags=71%, list=26%, signal=55%	H2-K1/B2m/Irf1/H2-Ab1/Pnp/Rsad2/Cd274/Fcer1g/Tnfrsf1b/C3/H2-D1/Clec4n
GO:0002443	BP	GO:0002443	leukocyte mediated immunity	25	0.588416	1.70672	0.00309531	0.00309531	0.146889	87	tags=56%, list=27%, signal=44%	H2-K1/B2m/Cd74/H2-Ab1/Pnp/Rsad2/H2-Aa/Irf7/Fcer1g/Icam1/Tnfrsf1b/C3/H2-D1/Lamp1
GO:0005773	CC	GO:0005773	vacuole	32	0.558062	1.6801	0.00312142	0.00312142	0.146889	105	tags=66%, list=33%, signal=49%	H2-K1/Irgm1/Ctss/Cd74/Ctsb/Ctsz/Atp6v0c/Psap/Bri3/H2-Aa/Npc2/Ftl1/Cd63/Ctsd/Slc3a2/H2-D1/Lamp1/Atp6v0b/Ifitm3/Apoe/Fth1
GO:0004175	MF	GO:0004175	endopeptidase activity	13	0.675637	1.73134	0.00317013	0.00317013	0.146889	73	tags=69%, list=23%, signal=56%	Ctss/Ctsb/Psmb8/Ctsz/Psmb10/F10/Cflar/Psmb9/Ctsd
GO:0008233	MF	GO:0008233	peptidase activity	13	0.675637	1.73134	0.00317013	0.00317013	0.146889	73	tags=69%, list=23%, signal=56%	Ctss/Ctsb/Psmb8/Ctsz/Psmb10/F10/Cflar/Psmb9/Ctsd
GO:0001819	BP	GO:0001819	positive regulation of cytokine production	38	0.534605	1.64217	0.00328441	0.00328441	0.148982	85	tags=53%, list=26%, signal=44%	Ccl5/Isg15/B2m/Irf1/Chil3/Cd74/Gbp5/Pnp/Rsad2/Cd274/Irf7/Ifi204/Stat1/Fcer1g/Hilpda/Chil1/C3/Mif/Ccl3/Clec4n
GO:0045661	BP	GO:0045661	regulation of myoblast differentiation	3	0.914038	1.59209	0.00333439	0.00333439	0.148982	10	tags=67%, list=3%, signal=65%	Cxcl10/Cxcl9
GO:0016064	BP	GO:0016064	immunoglobulin mediated immune response	7	0.797468	1.75484	0.00352803	0.00352803	0.152198	71	tags=100%, list=22%, signal=80%	B2m/Cd74/H2-Ab1/H2-Aa/Irf7/Fcer1g/C3
GO:0019724	BP	GO:0019724	B cell mediated immunity	7	0.797468	1.75484	0.00352803	0.00352803	0.152198	71	tags=100%, list=22%, signal=80%	B2m/Cd74/H2-Ab1/H2-Aa/Irf7/Fcer1g/C3
GO:0016787	MF	GO:0016787	hydrolase activity	45	0.524246	1.63538	0.00366898	0.00366898	0.155596	42	tags=31%, list=13%, signal=31%	Gbp2/Ccl5/Ifi47/Irgm1/Ctss/Chil3/Ctsb/Psmb8/Ctsz/Gbp5/Gbp7/Psmb10/F10/Esd
GO:0060562	BP	GO:0060562	epithelial tube morphogenesis	5	0.839257	1.68426	0.00396601	0.00396601	0.162208	28	tags=60%, list=9%, signal=56%	Cxcl10/Ctsz/Lcn2
GO:0002684	BP	GO:0002684	positive regulation of immune system process	57	0.498627	1.58514	0.00413891	0.00413891	0.162208	99	tags=53%, list=31%, signal=44%	Cxcl10/Ccl5/Zbp1/H2-K1/Irgm1/B2m/Irf1/Cd74/H2-Ab1/Gbp5/Pnp/Rsad2/Cd274/H2-Aa/Irf7/Ninj1/Ifi204/Fcer1g/Icam1/C3/H2-D1/Mif/Rps19/Ccl3/Clec4n/Lamp1/Bst1/Fpr1/Id2/Pla2g7
GO:0045445	BP	GO:0045445	myoblast differentiation	4	0.875466	1.65101	0.00430586	0.00430586	0.162208	10	tags=50%, list=3%, signal=49%	Cxcl10/Cxcl9
GO:0042110	BP	GO:0042110	T cell activation	31	0.552241	1.65565	0.00438505	0.00438505	0.162208	67	tags=45%, list=21%, signal=40%	Ccl5/B2m/Irf1/Cd74/H2-Ab1/Pnp/Psmb10/Rsad2/Psap/Cd274/H2-Aa/Fcer1g/Icam1/Tnfrsf1b
GO:0050868	BP	GO:0050868	negative regulation of T cell activation	6	0.806199	1.70443	0.00447579	0.00447579	0.162208	44	tags=83%, list=14%, signal=73%	Irf1/Cd74/H2-Ab1/Cd274/H2-Aa
[truncated: 264 more rows]

## Sheet: N1_GSEA
Column1	N1.ONTOLOGY	N1.ID	N1.Description	N1.setSize	N1.enrichmentScore	N1.NES	N1.pvalue	N1.p.adjust	N1.qvalues	N1.rank	N1.leading_edge	N1.core_enrichment
[truncated: 170 more rows]

[truncated: 9 more sheets: Ly6C+Lyve1lo_Mo_GSEA, IM3_GSEA, IM2_GSEA, IM1_GSEA, Fibroblast_GSEA, FABP_M_GSEA, DC_GSEA, AM_GSEA, Sheet1]
