# Supplementary material for: Neutrophils and galectin-3 defend mice from lethal bacterial infection and humans from acute respiratory failure
Source: Nat Commun. 2024 Jun 3;15:4724. doi: 10.1038/s41467-024-48796-y (PMC11148175; doi:10.1038/s41467-024-48796-y)
Supplement: Supplementary file 8 — Source Data [file 41467_2024_48796_MOESM8_ESM.xlsx]

## Sheet: Figure 1b
Figure 1b
	PA14	LPS(1d)+PA14	LPS(3d)+PA14
	3400000	33000	18500
	3350000	20000	34000
	835000	66500	9300
	2580000	249000	4500
	2190000	72000	4200
	17700000	96000	9000
	17400000	120000	2400
	14100000	165000	8100
	9400000	135000	7800
			6000
	Dunn's multiple comparisons test	Mean rank diff.	Significant?	Summary	Adjusted P Value
	PA14 vs. LPS(1d)+PA14	9.222	No	ns	0.0522
	PA14 vs. LPS(3d)+PA14	18.3	Yes	****	<0.0001
	LPS(1d)+PA14 vs. LPS(3d)+PA14	9.078	Yes	*	0.0489

## Sheet: Figure 1c
Figure 1c
	PA14	LPS(1d)+PA14	LPS(3d)+PA14
	4100	0	0
	500	0	0
	775	0	0
	44000	0	0
	94000	0	0
	33000	0	0
	7100	0	0
	15900	0	0
	2050	0	0
			0
	Dunn's multiple comparisons test	Mean rank diff.	Significant?	Summary	Adjusted P Value
	PA14 vs. LPS(1d)+PA14	15.5	Yes	***	0.0004
	PA14 vs. LPS(3d)+PA14	15.5	Yes	***	0.0004

## Sheet: Figure 1d
Figure 1d	Survival table
	Time (days)	PA14	LPS+PA14
	X	Y	Y
	1	1
	1	1
	1	1
	1	1
	1	1
	1	1
	1	1
	1	1
	14		0
	14		0
	14		0
	14		0
	14		0
	14		0
	14		0
	14		0
	From Graphpad prism
	# at risk
	Time (days)	PA14	LPS+PA14
	X	Y	Y
	0	8	8
	1	8
	14		8
	Survival proportions
		Time (days)	PA14	LPS+PA14
		X	Percentage	Percentage
		0	100	100
		1	0
		14		100
	Comparison of Survival Curves
	Log-rank (Mantel-Cox) test (recommended)
	Chi square	23
	df	2
	P value	<0.0001
	P value summary	****
	Are the survival curves sig different?	Yes
	Logrank test for trend (recommended)
	Chi square	17.25
	df	1
	P value	<0.0001
	P value summary	****
	Sig. trend?	Yes
	Gehan-Breslow-Wilcoxon test
	Chi square	23
	df	2
	P value	<0.0001
	P value summary	****
	Are the survival curves sig different?	Yes

## Sheet: Figure 1e
Figure 1e
	Naive	PA14	LPS	LPS+PA14
	99.0376	3013.73	327.487	1077.59
	87.2281	1879.16	327.487	793.507
	69.7657	2085.77	304.078	1102.13
		2161.21		651.824
	94.8526	2601.4	189.65	1570.2
	73.3254	2323.61	280.012	1316.33
	95.6923	2037.42	341.897	823.425
	75.9711	2503.69	803.408	1570.2
	Tukey's multiple comparisons test	Mean Diff.	95.00% CI of diff.	Below threshold?	Summary	Adjusted P Value
	PA14 vs. LPS	1958	1560 to 2356	Yes	****	<0.0001
	PA14 vs. LPS+PA14	1213	827.9 to 1597	Yes	****	<0.0001
	LPS vs. LPS+PA14	-745.4	-1144 to -347.2	Yes	***	0.0001

## Sheet: Figure 1f
Figure 1f
Il1b	Naive	PA14	LPS(1d)	LPS(1d)+PA14	LPS(3d)	LPS(3d)+PA14		Dunnett's multiple comparisons test	Mean Diff.	95.00% CI of diff.	Below threshold?	Summary	Adjusted P Value
	1	195.631	91.7152	130.504	15.6401	76.0415		PA14 vs. Naive	284.8	211.0 to 358.6	Yes	****	<0.0001
	1.56073	300.218	93.5833	110.483	19.0788	120.303		PA14 vs. LPS(1d)	189.3	115.5 to 263.0	Yes	****	<0.0001
	1.24894	362.431	105.226	99.6017	16.3673	88.4894		PA14 vs. LPS(1d)+PA14	172.6	98.77 to 246.4	Yes	****	<0.0001
								PA14 vs. LPS(3d)	269.1	195.3 to 342.9	Yes	****	<0.0001
								PA14 vs. LPS(3d)+PA14	191.1	117.4 to 264.9	Yes	****	<0.0001
Il6	Naive	PA14	LPS(1d)	LPS(1d)+PA14	LPS(3d)	LPS(3d)+PA14		Dunnett's multiple comparisons test	Mean Diff.	95.00% CI of diff.	Below threshold?	Summary	Adjusted P Value
	1	1640.28	45.948	37.2749	12.0577	29.3263		PA14 vs. Naive	1858	1573 to 2143	Yes	****	<0.0001
	0.901334	1707.97	54.6655	47.494	16.9391	50.2456		PA14 vs. LPS(1d)	1800	1515 to 2085	Yes	****	<0.0001
	0.836543	2228.56	75.4722	63.1194	15.8437	33.5479		PA14 vs. LPS(1d)+PA14	1810	1525 to 2095	Yes	****	<0.0001
								PA14 vs. LPS(3d)	1844	1559 to 2129	Yes	****	<0.0001
								PA14 vs. LPS(3d)+PA14	1821	1536 to 2106	Yes	****	<0.0001
Ifit1	Naive	PA14	LPS(1d)	LPS(1d)+PA14	LPS(3d)	LPS(3d)+PA14		Dunnett's multiple comparisons test	Mean Diff.	95.00% CI of diff.	Below threshold?	Summary	Adjusted P Value
	1	2.2529	7.62861	8.26844	7.97223	11.8775		PA14 vs. Naive	1.952	0.3551 to 3.550	Yes	*	0.0123
	1.0976	3.17503	9.3079	7.32182	8.08202	8.83467		PA14 vs. LPS(1d)	-5.354	-6.951 to -3.757	Yes	****	<0.0001
	1.05746	3.58415	8.13737	7.71847	6.89273	10.7648		PA14 vs. LPS(1d)+PA14	-4.766	-6.363 to -3.168	Yes	****	<0.0001
								PA14 vs. LPS(3d)	-4.645	-6.242 to -3.048	Yes	****	<0.0001
								PA14 vs. LPS(3d)+PA14	-7.488	-9.086 to -5.891	Yes	****	<0.0001
Isg15	Naive	PA14	LPS(1d)	LPS(1d)+PA14	LPS(3d)	LPS(3d)+PA14		Dunnett's multiple comparisons test	Mean Diff.	95.00% CI of diff.	Below threshold?	Summary	Adjusted P Value
	1	2.50681	15.4848	16.2835	14.6887	24.4697		PA14 vs. Naive	2.336	-0.3553 to 5.027	No	ns	0.1085
	1.14487	3.56365	14.6089	14.9257	12.5556	19.2463		PA14 vs. LPS(1d)	-11.98	-14.67 to -9.284	Yes	****	<0.0001
	1.29569	4.37823	16.2812	15.1659	15.8974	20.9835		PA14 vs. LPS(1d)+PA14	-11.98	-14.67 to -9.284	Yes	****	<0.0001
								PA14 vs. LPS(3d)	-10.9	-13.59 to -8.206	Yes	****	<0.0001
								PA14 vs. LPS(3d)+PA14	-18.08	-20.77 to -15.39	Yes	****	<0.0001
Ifng	Naive	PA14	LPS(1d)	LPS(1d)+PA14	LPS(3d)	LPS(3d)+PA14		Dunnett's multiple comparisons test	Mean Diff.	95.00% CI of diff.	Below threshold?	Summary	Adjusted P Value
	1	3.34035	25.4572	18.507	31.0173	68.3562		PA14 vs. Naive	6.311	-14.11 to 26.73	No	ns	0.9355
	1.95884	8.51496	9.00047	20.5348	30.803	52.8928		PA14 vs. LPS(1d)	-6.259	-26.68 to 14.16	No	ns	0.9381
	1.35588	11.3924	7.56846	8.42689	27.4176	50.3893		PA14 vs. LPS(1d)+PA14	-8.074	-28.49 to 12.35	No	ns	0.8114
								PA14 vs. LPS(3d)	-22	-42.42 to -1.575	Yes	*	0.0311
								PA14 vs. LPS(3d)+PA14	-49.46	-69.88 to -29.04	Yes	****	<0.0001
Il10	Naive	PA14	LPS(1d)	LPS(1d)+PA14	LPS(3d)	LPS(3d)+PA14		Dunnett's multiple comparisons test	Mean Diff.	95.00% CI of diff.	Below threshold?	Summary	Adjusted P Value
	1	133.739	17.9457	46.6778	36.5718	119.356		PA14 vs. Naive	160	117.5 to 202.5	Yes	****	<0.0001
	0.611463	169.097	34.1683	28.8917	28.3604	92.5274		PA14 vs. LPS(1d)	136.6	94.15 to 179.1	Yes	****	<0.0001
	1.23644	179.932	20.7822	47.9895	33.7585	101.376		PA14 vs. LPS(1d)+PA14	119.7	77.26 to 162.2	Yes	****	<0.0001
								PA14 vs. LPS(3d)	128	85.55 to 170.5	Yes	****	<0.0001
								PA14 vs. LPS(3d)+PA14	56.5	14.02 to 98.98	Yes	**	0.006
Stat1	Naive	PA14	LPS(1d)	LPS(1d)+PA14	LPS(3d)	LPS(3d)+PA14		Dunnett's multiple comparisons test	Mean Diff.	95.00% CI of diff.	Below threshold?	Summary	Adjusted P Value
	1	0.711099	3.51924	3.15562	6.36919	7.74961		PA14 vs. Naive	-0.6399	-1.824 to 0.5444	No	ns	0.5249
	1.32802	0.770251	2.85637	3.06577	6.21818	5.38781		PA14 vs. LPS(1d)	-2.091	-3.275 to -0.9066	Yes	***	0.0003
	1.87846	0.805506	2.1837	2.33142	5.98325	6.98335		PA14 vs. LPS(1d)+PA14	-2.089	-3.273 to -0.9044	Yes	***	0.0003
								PA14 vs. LPS(3d)	-5.428	-6.612 to -4.244	Yes	****	<0.0001
								PA14 vs. LPS(3d)+PA14	-5.945	-7.129 to -4.760	Yes	****	<0.0001
Aoah	Naive	PA14	LPS(1d)	LPS(1d)+PA14	LPS(3d)	LPS(3d)+PA14		Dunnett's multiple comparisons test	Mean Diff.	95.00% CI of diff.	Below threshold?	Summary	Adjusted P Value
	1	2.7954	22.5375	31.397	33.7587	56.4062		PA14 vs. Naive	2.962	-4.321 to 10.25	No	ns	0.7907
	0.837965	4.06485	22.4203	25.7821	35.1408	73.2302		PA14 vs. LPS(1d)	-19.67	-26.96 to -12.39	Yes	****	<0.0001
	0.945786	4.81097	25.7338	29.133	37.2685	66.853		PA14 vs. LPS(1d)+PA14	-24.88	-32.16 to -17.60	Yes	****	<0.0001
								PA14 vs. LPS(3d)	-31.5	-38.78 to -24.22	Yes	****	<0.0001
								PA14 vs. LPS(3d)+PA14	-61.61	-68.89 to -54.32	Yes	****	<0.0001

## Sheet: Figure 1g
Figure 1g
MPO	Naive	PA14	LPS	LPS+PA14
	0.313756	74.1004	260.015	194.254		Tukey's multiple comparisons test	Mean Diff.	95.00% CI of diff.	Below threshold?	Summary	Adjusted P Value
	0.452468	53.9552	366.915	164.56		PA14 vs. LPS	-139.1	-212.0 to -66.09	Yes	***	0.0001
	1.16017	64.0486	239.648	160.192		PA14 vs. LPS+PA14	-85.98	-156.5 to -15.48	Yes	*	0.0126
		43.323		217.288		LPS vs. LPS+PA14	53.08	-19.89 to 126.0	No	ns	0.2155
	0.521346	64.7588	121.979	128.683
	0.383294	62.0516	127.431	99.1814
	1.56349	52.8428	120.954	98.3097
	0.930427	57.9446	150.34	98.3677
ELA2	Naive	PA14	LPS	LPS+PA14
	0.392282	3.15949	7.92346	16.9663		Tukey's multiple comparisons test	Mean Diff.	95.00% CI of diff.	Below threshold?	Summary	Adjusted P Value
	0.0616348	3.97237	11.5912	8.55001		PA14 vs. LPS	-0.7807	-4.204 to 2.642	No	ns	0.9229
	0.302282	7.59054	6.97892	9.02763		PA14 vs. LPS+PA14	-4.412	-7.719 to -1.105	Yes	**	0.0058
		3.69857		8.58846		LPS vs. LPS+PA14	-3.632	-7.055 to -0.2087	Yes	*	0.0346
	0.251553	4.38227	4.44721	7.86898
	0.221274	4.59914	3.28954	7.14767
	0.359943	5.35121	2.49954	7.95716
	0.126123	6.36741	2.96591	8.31361
CXCL1	Naive	PA14	LPS	LPS+PA14
	0	42.8529	0.19203	1.79148		Tukey's multiple comparisons test	Mean Diff.	95.00% CI of diff.	Below threshold?	Summary	Adjusted P Value
	0	29.9816	0.30262	1.10298		PA14 vs. LPS	35.21	29.87 to 40.55	Yes	****	<0.0001
	0	35.12	0.19412	2.52637		PA14 vs. LPS+PA14	34.03	28.88 to 39.19	Yes	****	<0.0001
		28.1823		1.51227		LPS vs. LPS+PA14	-1.175	-6.513 to 4.163	No	ns	0.9299
	0	49.5004	0.21069	1.00143
	0	34.3433	0.15352	2.14983
	0	31.907	0.06128	0.60076
	0	31.5813	0.4571	0.5119
CXCL2	Naive	PA14	LPS	LPS+PA14
	0.803004	22.8653	0.51849	1.03983		Tukey's multiple comparisons test	Mean Diff.	95.00% CI of diff.	Below threshold?	Summary	Adjusted P Value
	0.205251	12.5574	0.490927	0.571694		PA14 vs. LPS	12.66	9.101 to 16.21	Yes	****	<0.0001
	0.294384	15.1607	0	1.09833		PA14 vs. LPS+PA14	12.21	8.777 to 15.64	Yes	****	<0.0001
		8.15758		0.825111		LPS vs. LPS+PA14	-0.445	-3.999 to 3.109	No	ns	0.9858
	0	11.2019	0.750288	1.45797
	0	13.0708	0.0444659	0.191096
	0.145246	7.39587	0	0.277785
	0	12.8967	0	0.159819
IL-1b	Naive	PA14	LPS	LPS+PA14
	0	0.58538	0.06252	0.14142		Tukey's multiple comparisons test	Mean Diff.	95.00% CI of diff.	Below threshold?	Summary	Adjusted P Value
	0	0.61877	0.14087	0.06926		PA14 vs. LPS	0.5441	0.4150 to 0.6733	Yes	****	<0.0001
	0	0.50112	0.02511	0.03166		PA14 vs. LPS+PA14	0.5451	0.4203 to 0.6699	Yes	****	<0.0001
		0.26057		0.06529		LPS vs. LPS+PA14	0.0009687	-0.1282 to 0.1301	No	ns	>0.9999
	0	0.63958	0.02444	0.01195
	0	0.64498	0.01943	0.02232
	0	0.68399	0.01493	0.00938
	0	0.83132	0.0739	0.05377
IL-6	Naive	PA14	LPS	LPS+PA14
	0	24.7966	2.18164	13.0201		Tukey's multiple comparisons test	Mean Diff.	95.00% CI of diff.	Below threshold?	Summary	Adjusted P Value
	0	20.519	2.30382	2.52306		PA14 vs. LPS	19.02	14.42 to 23.63	Yes	****	<0.0001
	0	24.8869	1.3552	3.92166		PA14 vs. LPS+PA14	16.3	11.85 to 20.75	Yes	****	<0.0001
		16.3578		3.49186		LPS vs. LPS+PA14	-2.722	-7.328 to 1.883	No	ns	0.3845
	0	28.526	0.30471	2.88926
	0	16.1197	0.44385	2.87656
	0	17.2985	0.85651	1.82174
	0	15.2858	2.72036	2.85399
IL-10	Naive	PA14	LPS	LPS+PA14
	0.03654	0.24252	0.04197	0.16499		Tukey's multiple comparisons test	Mean Diff.	95.00% CI of diff.	Below threshold?	Summary	Adjusted P Value
	0.03281	0.23444	0.03928	0.05235		PA14 vs. LPS	0.1505	0.05982 to 0.2413	Yes	***	0.0006
	0.03375	0.38199	0.03928	0.05735		PA14 vs. LPS+PA14	0.1274	0.03972 to 0.2150	Yes	**	0.0026
		0.29465		0.05403		LPS vs. LPS+PA14	-0.02318	-0.1139 to 0.06754	No	ns	0.8958
	0.03838	0.12782	0.04197	0.04197
	0.03838	0.06384	0.03281	0.04018
	0.04197	0.09933	0.03281	0.03469
	0.03838	0.07637	0.04895	0.05652
IFNg	Naive	PA14	LPS	LPS+PA14
	0.01638	0.03323	0.51216	1.22466		Tukey's multiple comparisons test	Mean Diff.	95.00% CI of diff.	Below threshold?	Summary	Adjusted P Value
	0.01	0.0251	0.45631	0.90851		PA14 vs. LPS	-0.3207	-0.6297 to -0.01175	Yes	*	0.0398
	0.01937	0.02228	0.01638	1.15398		PA14 vs. LPS+PA14	-0.8235	-1.122 to -0.5250	Yes	****	<0.0001
		0.02084		0.81984		LPS vs. LPS+PA14	-0.5028	-0.8117 to -0.1938	Yes	***	0.0008
	0.02228	0.01327	0.27548	0.25908
	0.01638	0	0.38547	0.34744
	0.02228	0.0065	0.44233	0.70095
	0.02228	0.00251	0.26515	1.29717

## Sheet: Figure 2a
Figure 2a
Total lung cells	Naive	PA14	LPS	LPS+PA14		Tukey's multiple comparisons test	Mean Diff.	95.00% CI of diff.	Below threshold?	Summary	Adjusted P Value
x (1x10^6) cells	12.75	20.525	39.5	43.25		Naive vs. LPS	-26.29	-35.82 to -16.77	Yes	****	<0.0001
	12.7	20.925	43.5	30		Naive vs. PA14	-10.91	-19.60 to -2.214	Yes	**	0.01
	15.625	26.5	43	35		Naive vs. LPS+PA14	-27.06	-35.75 to -18.36	Yes	****	<0.0001
						LPS vs. PA14	15.38	6.689 to 24.08	Yes	***	0.0003
	8.925	12.575	35	33.75		LPS vs. LPS+PA14	-0.7639	-9.459 to 7.931	No	ns	0.995
	17.25	27	29.75	48		PA14 vs. LPS+PA14	-16.15	-23.92 to -8.370	Yes	****	<0.0001
	11.75	31.75	46	38.25
		25.75		34
		24.9		49.5
		26.75		50.25
SiglecF+ AMs	Naive	PA14	LPS	LPS+PA14		Tukey's multiple comparisons test	Mean Diff.	95.00% CI of diff.	Below threshold?	Summary	Adjusted P Value
x (1x10^6) cells	0.35802	0.0253217	0.0201142	0.0267025		Naive vs. LPS	0.3105	0.2166 to 0.4044	Yes	****	<0.0001
	0.284538	0.0168792	0.0225134	0.0180456		Naive vs. PA14	0.3423	0.2566 to 0.4281	Yes	****	<0.0001
	0.385189	0.0227291	0.0884424	0.0285303		Naive vs. LPS+PA14	0.3153	0.2295 to 0.4010	Yes	****	<0.0001
						LPS vs. PA14	0.03183	-0.05391 to 0.1176	No	ns	0.7402
	0.398627	0.0183419	0.048664	0.037341		LPS vs. LPS+PA14	0.004779	-0.08096 to 0.09052	No	ns	0.9987
	0.569029	0.032319	0.0463267	0.0928368		PA14 vs. LPS+PA14	-0.02705	-0.1037 to 0.04963	No	ns	0.7687
	0.209358	0.0460248	0.115754	0.0641682
		0.0261723		0.0357918
		0.0274597		0.0445262
		0.0109964		0.121766
CD11b+ cells	Naive	PA14	LPS	LPS+PA14		Tukey's multiple comparisons test	Mean Diff.	95.00% CI of diff.	Below threshold?	Summary	Adjusted P Value
x (1x10^6) cells	2.67367	14.9398	30.9535	39.4604		Naive vs. LPS	-23.36	-32.30 to -14.41	Yes	****	<0.0001
	2.65803	12.6892	30.7001	20.4682		Naive vs. PA14	-13.46	-21.63 to -5.298	Yes	***	0.0006
	9.33488	20.0268	27.8962	29.4029		Naive vs. LPS+PA14	-28.01	-36.17 to -19.84	Yes	****	<0.0001
						LPS vs. PA14	9.895	1.730 to 18.06	Yes	*	0.0132
	3.1448	9.13858	22.2638	27.4768		LPS vs. LPS+PA14	-4.652	-12.82 to 3.513	No	ns	0.4164
	7.35443	20.361	21.9643	37.7536		PA14 vs. LPS+PA14	-14.55	-21.85 to -7.244	Yes	****	<0.0001
	5.16354	25.2273	36.6984	31.5137
		19.2485		29.9024
		19.8625		41.094
		25.1638		40.5105
CD64+ IMs	Naive	PA14	LPS	LPS+PA14		Tukey's multiple comparisons test	Mean Diff.	95.00% CI of diff.	Below threshold?	Summary	Adjusted P Value
x (1x10^6) cells	0.0962523	0.103085	4.73589	3.51592		Naive vs. LPS	-3.077	-4.390 to -1.764	Yes	****	<0.0001
	0.0741591	0.0761349	4.51292	1.13598		Naive vs. PA14	0.1048	-1.094 to 1.303	No	ns	0.995
	0.899882	0.144193	3.79388	1.5613		Naive vs. LPS+PA14	-2.01	-3.209 to -0.8118	Yes	***	0.0005
						LPS vs. PA14	3.182	1.983 to 4.380	Yes	****	<0.0001
	0.150007	0.0548315	2.35996	0.931462		LPS vs. LPS+PA14	1.067	-0.1318 to 2.265	No	ns	0.0939
	0.223575	0.154743	1.37497	1.77442		PA14 vs. LPS+PA14	-2.115	-3.187 to -1.043	Yes	****	<0.0001
	0.161102	0.411206	3.28818	2.82993
		0.157838		1.84797
		0.218488		3.08616
		0.143434		3.81609
Ly6G+ Neutrophils	Naive	PA14	LPS	LPS+PA14		Tukey's multiple comparisons test	Mean Diff.	95.00% CI of diff.	Below threshold?	Summary	Adjusted P Value
x (1x10^6) cells	0.46153	12.2144	23.4637	33.7505		Naive vs. LPS	-19.36	-26.30 to -12.42	Yes	****	<0.0001
	0.489916	10.4729	22.1262	17.8742		Naive vs. PA14	-13.16	-19.49 to -6.821	Yes	****	<0.0001
	5.04643	16.949	19.8373	25.7302		Naive vs. LPS+PA14	-26.28	-32.61 to -19.94	Yes	****	<0.0001
						LPS vs. PA14	6.204	-0.1315 to 12.54	No	ns	0.0565
	0.751319	7.77569	16.0842	23.9945		LPS vs. LPS+PA14	-6.917	-13.25 to -0.5814	Yes	*	0.0286
	2.33938	16.421	16.8966	32.0215		PA14 vs. LPS+PA14	-13.12	-18.79 to -7.454	Yes	****	<0.0001
	1.73991	21.0009	28.5866	26.4693
		15.4701		25.9729
		16.1278		34.7813
		18.2226		32.1514
Classical Monocytes	Naive	PA14	LPS	LPS+PA14		Tukey's multiple comparisons test	Mean Diff.	95.00% CI of diff.	Below threshold?	Summary	Adjusted P Value
x (1x10^6) cells	0.48835	1.33309	0.361364	0.734345		Naive vs. LPS	0.05098	-1.214 to 1.316	No	ns	0.9995
	0.342987	0.980174	1.2793	0.175398		Naive vs. PA14	-0.5475	-1.703 to 0.6077	No	ns	0.571
	1.47813	1.48889	1.11891	0.584022		Naive vs. LPS+PA14	0.2616	-0.8936 to 1.417	No	ns	0.9244
						LPS vs. PA14	-0.5985	-1.754 to 0.5567	No	ns	0.4979
	0.737987	0.405133	1.04727	0.867352		LPS vs. LPS+PA14	0.2106	-0.9446 to 1.366	No	ns	0.9583
	2.43438	1.61641	0.96673	1.00369		PA14 vs. LPS+PA14	0.8091	-0.2242 to 1.842	No	ns	0.1647
	1.291	1.6041	1.6934	0.524026
		1.49909		0.968009
		1.56088		1.0825
		4.59909		1.86577

## Sheet: Figure 2c
Figure 2c
IFNg+ NT	Naive	PA14	LPS	LPS+PA14		Tukey's multiple comparisons test	Mean Diff.	95.00% CI of diff.	Below threshold?	Summary	Adjusted P Value
	0.00232962	0.534923	12.3387	13.4782		Naive vs. LPS	-13.53	-21.01 to -6.047	Yes	**	0.0012
	0.0101402	1.6596	17.0372	22.5555		Naive vs. PA14	-1.078	-8.075 to 5.919	No	ns	0.9637
	0.00330393	1.39318	11.2193	14.4371		Naive vs. LPS+PA14	-15.53	-22.52 to -8.530	Yes	***	0.0002
		0.746283		11.6569		LPS vs. PA14	12.45	5.451 to 19.45	Yes	**	0.0013
						LPS vs. LPS+PA14	-2	-8.997 to 4.997	No	ns	0.8178
						PA14 vs. LPS+PA14	-14.45	-20.93 to -7.971	Yes	***	0.0002

## Sheet: Figure 5c
Figure 5c
	Neutrophil count			Unpaired t test with Welch's correction
	PA-GFP	LPS+PA-GFP		P value	0.0487
	3.66667	5.66		P value summary	*
	4	5.1		Significantly different (P < 0.05)?	Yes
				One- or two-tailed P value?	Two-tailed
	4.66	6.25		Welch-corrected t, df	t=2.272, df=9.141
	6.5	7.16667
	6.5	7.33333
	4.66	6.91667

## Sheet: Figure 5d
Figure 5d
	Phagocytosis			Unpaired t test with Welch's correction
	PA-GFP	LPS+PA-GFP		P value	0.0073
	0.333333	1.16667		P value summary	**
	0.333333	0.833333		Significantly different (P < 0.05)?	Yes
				One- or two-tailed P value?	Two-tailed
	0.583333	0.984848		Welch-corrected t, df	t=4.099, df=5.628
	0.5	2
	0.5	1.33333
	0.333333	0.833333

[truncated: 26 more sheets: Figure 5e, Figure 5g, Figure 5h, Figure 5i, Figure 5j, Figure 5k, Figure 5l, Figure 5m, Figure 5n, Figure 6a-f, Figure 7a, Figure 7b, Figure 7c, Figure 7d, Figure 7e, Figure 7g, Figure 7h, Figure 7i, Supp Fig 6a, Supp Fig 6b …]
